# Supplementary material for: The Hemiptera (Insecta) of Canada: Constructing a Reference Library of DNA Barcodes
Source: PLoS One. 2015 Apr 29;10(4):e0125635. doi: 10.1371/journal.pone.0125635 (PMC4414572; doi:10.1371/journal.pone.0125635)
Supplement: S1 Code — In R, once the working directory is set to a folder containing these files, all code can be executed and run at once. The R code calls for the installation and use of all necessary packages although mac users may need to update their installation of XQuartz (http://xquartz.macosforge.org), to render the three dimensional images presented in Fig 5, and S3 Fig. For further details, please see the annotation in the preamble, and throughout the R code. (ZIP) [file pone.0125635.s005.zip]

Archive with 21 entries (18 files):
- Hemiptera_of_Canada_R_files/
- Hemiptera_of_Canada_R_files/.DS_Store
- Hemiptera_of_Canada_R_files/.RData
- Hemiptera_of_Canada_R_files/.Rhistory
- Hemiptera_of_Canada_R_files/Hemiptera_of_Canada_R_workflow_V1.0.R
- Hemiptera_of_Canada_R_files/R_code_suporting_file_concordance_status.csv
- Hemiptera_of_Canada_R_files/R_code_suporting_file_for_interspecific_divergence.csv
- __MACOSX/
- __MACOSX/Hemiptera_of_Canada_R_files/
- __MACOSX/Hemiptera_of_Canada_R_files/._R_code_suporting_file_for_interspecific_divergence.csv
- Hemiptera_of_Canada_R_files/R_code_suporting_file_Main_Data_file_comprising_projects_HECAMAIN_HECAMN1_HECATEN.csv
- __MACOSX/Hemiptera_of_Canada_R_files/._R_code_suporting_file_Main_Data_file_comprising_projects_HECAMAIN_HECAMN1_HECATEN.csv
- Hemiptera_of_Canada_R_files/R_code_suporting_file_permissions_mar_17.csv
- __MACOSX/Hemiptera_of_Canada_R_files/._R_code_suporting_file_permissions_mar_17.csv
- Hemiptera_of_Canada_R_files/R_code_suporting_file_primer_code.csv
- __MACOSX/Hemiptera_of_Canada_R_files/._R_code_suporting_file_primer_code.csv
- Hemiptera_of_Canada_R_files/R_code_suporting_file_Primers.csv
- __MACOSX/Hemiptera_of_Canada_R_files/._R_code_suporting_file_Primers.csv
- Hemiptera_of_Canada_R_files/R_code_suporting_file_species_checklist.csv
- __MACOSX/Hemiptera_of_Canada_R_files/._R_code_suporting_file_species_checklist.csv
- __MACOSX/._Hemiptera_of_Canada_R_files
