# Supplementary material for: The Hemiptera (Insecta) of Canada: Constructing a Reference Library of DNA Barcodes
Source: PLoS One. 2015 Apr 29;10(4):e0125635. doi: 10.1371/journal.pone.0125635 (PMC4414572; doi:10.1371/journal.pone.0125635)
Supplement: S2 Table — These data can be found on BOLD, in projects: ‘Hemiptera of Canada—Main dataset parts I and II’ that can be accessed via two DOIs: 1) dx.doi.org/10.5883/DS-HECAMAIN; 2) dx.doi.org/10.5883/DS-HECAMN1. (CSV) [file pone.0125635.s007.csv]

Collectors/Contributors	Number of Specimens
BIOBus 2012	17408
Paul Hebert	3223
Heidi Brown	2680
G. G. E. Scudder	1437
K. G. A. Hamilton	1361
J. Cossey	1139
Stephanie Church	1127
E. Maw, R. G. Foottit	1098
E. Maw	1031
M. D. Schwartz	935
James Sones	888
BIObus 2010	790
Tyler Peters	622
Cho-Kai Chan	609
H. Brown	606
Eric Knight	604
L. A. Kelton	536
Rob Walker	528
Nicole Labine	509
Tyler Peters, Heidi Brown	465
Claude Pilon	439
Alex Smith	430
Emily Noel	411
Cyndi Smith	384
F. Moreland	377
R. G. Foottit, E. Maw	341
Tomislav Terzin	296
Emma Sylvester	278
Peter Tarleton	277
Kevin Floate	272
B. Lloyd	257
BIObus 2009	251
R . Ahern	246
Keith S. Pike	242
Rutten	240
E. Maw, B. Brunet	216
Gill	213
Roberta Tesar	204
Barb Johnston	203
E. Maw, Diana Barnes	194
E. Maw, C. Thompson	194
Peter Watts	186
R. J. Lamb, P. MacKay	184
Melanie, Roberta Tesar	180
Arctic & Boreal Entomology	173
R. G. Foottit	172
Kirby England	167
Becky Nichols	162
T. J. Henry, A. G. Wheeler Jr.	156
L. M. Humble	155
Sean Frey, Pete Testar, Jen Tesar, Roberta Tesar	137
Pete, Amy	137
M. Alperyn	134
L. M. Humble, R. Foottit, H.-B. Wang	131
K. Ferrie, T. Stene	117
Brett Sarchuk	111
R. Sissons	109
Andrew Frewin	103
G. Graf, D. Graf	99
M. A. Smith, C. Warne, S. McCubbin, C. Vandermeer	95
George Graf	94
Jarret Hardisty	90
Lowery lab	86
C. Sheffield	86
A. G. Wheeler Jr.	86
A. Pantoja, A., K.S. Pike, R.G. Foottit	81
A. R. Brooks	78
Jen	75
E. Maw, R. G. Foottit, K. Floate	68
H. H. Knight	65
J. McGowan	63
S. Bond, T. Stene	59
Jenna McQuire	57
Ross, Ross, Miller	55
M. Rapinski	55
Janet Mercer	55
D. S. Chandler	55
T. J. Henry	52
J. Witt	51
Gregg Walker	50
D. J. Gibson	50
A. Larochelle, M. C. Larviere	50
P. Budd	48
K. Hamilton	48
B. Sharp	46
J. R. Vockeroth	43
M. J. Rothschild	42
Kelsey Furk	42
Andrew Frewin, Angela Gradish	42
E. Maw, B. Brunet, C. Thompson	41
K. White	40
Lamb, R.J.	38
A. McKee	38
Kelton, Whitney	37
Kelton, Thorpe	37
K. Perez, S. McCubbin, J. Cossey, A. Borisenko	37
E. Harvey	37
W. R. M. Mason	36
Kelton, Brumpton	36
L. leSage	35
BioBus 2011	35
K. S. Pike, L. Pike	34
J. G. Chillcott	34
S. G. Cannings.	33
J. F. Brimley	32
J. E. H. Martin	32
Rob Walker, Janet Mercer	31
K. S. Pike, R. Messing, R.G. Foottit	31
G. F. Hevel	31
David S. Smith	31
Clayton Syfchuck	31
T. F. Mitterboeck, C. Vandermeer, V. Junea, C. Sobel	30
Peter Tesar, Roberta Tesar	30
L. Mavin & M Young	30
E. Maw, C. McGrath	30
Whitham lab	29
J. Jarrett	29
Biobus 2011	29
B. DeJonge	29
M. E. Montgomery, R. McDonald	28
B. Sharp, Grant Peregoodoff	28
A. Brooks, J. Brooks	28
S. J. Miller	27
R. E. Leech	26
J. Cossey, J. Webb, B. Smith	26
T. Stene, F. Moreland	25
J. Cossey, J. McCormick, J. Sones	25
E. Maw, P. Dollin	25
Biobus 2010	25
W. Gagne	24
R.G. Foottit, L. Humble	24
Maw, Roy, Cloutier, Pilon, Schawann, McGrath	24
D. J. E. Brown	24
Andrew Frewin, Jeff Strohn	24
A. R. Brooks, J. E. Brooks	24
N. P. Havill	23
Kelton, Madge	23
C. von Dohlen, E. Maw, R. G. Foottit, C. Rowe	23
E. Maw, M. Roy, C. McGrath	22
A. G. Wheeler Jr. , E. R. Hoebeke	22
Rodger Gwiazdowski	21
G. S. Walley	21
D. Langor	21
C. S. Guppy	21
B. A. Harrison	21
Rod Thompson	20
P. J. Skitsko	20
D. J. Larson	20
Arctic&Boreal Entomol	20
R. B. Madge	19
D. Smith	19
B. Brunet, C. Thompson, M. Larizza	19
A. Jensen	19
W. R. Richards	18
W. J. Brown	18
M. Keena	18
E. Maw, G. Lushai	18
Bains, B.	18
R. F. Sternitzky	17
R. E. Roughley	17
Harris, Harris	17
J. O'Donnell	16
G. E. Shewell	16
D. Mikus, J. C. Fagan	16
C. V. Reichart	16
S.McCubbin, K.Perez, A.Borisenko	15
R.G. Foottit, K. Floate, E. Maw	15
P. W. Oman	15
LM Humble, R Foottit, H-B Wang, GGE Scudder	15
K. Floate, R. G. Foottit, E. Maw	15
E. Maw, M. Larizza, B. Brunet, C. Thompson	15
D. Porco	15
D. Graf	15
B. Brunet, C. Thompson	15
B. Brunet	15
Alina Mcmillan, Kat	15
W. Reid	14
S. F. MacLean	14
R. G. Foottit, M. D. Schwartz	14
M. D. Schwartz, R.G. Foottit	14
H. H. Ross	14
D. B. Lyons	14
Alina Mcmillan	14
Regina Rochefort	13
R. Pampell	13
R. G. Foottit, K. S. Pike, G. Graf	13
R. F. Witcomb	13
P. J. Spangler	13
N. Laplante	13
J. Skevington	13
J. R. Stainer	13
J. McIntosh	13
Grant Peregoodoff	13
G. Thorpe	13
G. F. Knowlton	13
E. Krebs, J. J. Robinson	13
Brooks, MacNay	13
Williams, Livy, III	12
Whittington	12
Rodger Gwiazdowski, J. Rull	12
R.G. Foottit, R. Miller, K.S. Pike	12
H. A. Howden	12
G. J. Spencer	12
Amanda Nauum	12
A. Smetana	12
A. Lynch	12
Waters, Tim	11
R. Ranft	11
J. McGowan, J. Lankshear	11
G. Brumpton	11
D. Fleming	11
D. D. Kopp	11
Carol von Dohlen	11
BIOBus 2013	11
B. Brunet, E. Maw, C. Thompson	11
Theresa Stene	10
T. J. Henry, G. Stonedahl	10
R. J. Cannings	10
Jen Reimer	10
J. R. Stainer	10
J. Cossey, J. Sones, J. McCormick	10
J. Sones, J. McCormick, K. Perez, S. McCubbin	10
J. F. McAlpine	10
J. D. Lafontaine	10
E. Maw, A. Badiss	10
D. M. Higginson	10
Brown, S.	10
W. E. Steiner, J. M. Swearingen	9
S. Dungan	9
R. I. Sailer	9
R. L. Blinn	9
R. G. Lowen	9
P. Bouchard	9
Miles Zhang	9
M. Sharkey	9
L. J. Bottimer	9
J. Lankshear, J. McGowan	9
J. C. Schaffner	9
Grade 12 Biology, St. James Catholic High School	9
G. F. Hevel, J. F. Hevel	9
E. Maw, A. Viveen	9
E. E. MacDougall	9
D. E. Bright, J. E. Bright	9
D. Blades	9
C. Thompson, E. Maw, B. Brunet	9
BIOBus 2017	9
A. Jansson	9
A. Davies	9
W. Goodsoe	8
Scott Parker	8
Ross, Ross	8
R. S. Zack	8
L. Larson, D. Larson	8
L. Masner	8
L. M. Humble, R. G. Foottit, H. Wang	8
L. A. Konotopetz	8
K. S. Pike, G. Graf	8
J. Schuh	8
J. M. Campbell	8
H. Goulet	8
Foottit/Maw/von Dohlen/Rowe	8
D. A. Leatherman	8
Brooks, Kelton	8
B. Wright	8
V. MacPhail, A. McGraw-Alcock	7
Sneh Mathur	7
Rodger Gwiazdowski, M. Dahlberg	7
R. McDonald	7
N. Winchester	7
M. E. M. Smith	7
K. Perez, S. McCubbin, A. Borisenko	7
J. Fullbright	7
Hannah Fraser	7
G. Zilahi-Balogh	7
G. Miller, E. Maw	7
G. L. Snodgrass	7
Finnamore, Thormin, Spanton	7
E. Wilson	7
E. Noel	7
E. Maw, R.G. Foottit, C. von Dohlen, C. Rowe	7
E. Maw, C. von Dohlen, R.G. Foottit, C. Rowe	7
E. Maw, Bryan Brunet	7
E. J. Kiteley	7
E. G. Riley	7
E. E. Sterns	7
E. Bijdemast	7
D. A. Polhemus, J. T. Polhemus	7
D. G. Miller	7
D. Brown	7
B. H. Poole	7
A. Campbell	7
A. Badiss, E. Maw	7
Torbjorn Ekrem, Elisabeth Stur	6
Rodger Gwiazdowski, T. Rodger Van Devender, L. Van Devender	6
R. W. Hodges	6
R. Latham	6
R. C. Froeschner	6
Prasad S. Burange, Bob Dregseth	6
K. Menard	6
J. T. Polhemus	6
J. R. McGillis	6
J. Klimaszewski	6
J. E. O`Hara	6
J. Bradshaw	6
J. A. Bess	6
H. J. Teskey	6
H. F. Howden	6
H. Carcamo,E. Johnson, C. Klima	6
Goulet, Boudreault	6
G. Kohler	6
Erica Smith	6
E. Eakin	6
E. Sigler	6
E. Maw, T. Silander	6
E. Maw, J.-P. Nadeau	6
E. Maw, B. Brunet, M. Larizza	6
E. C. Becker	6
D. L. Johnson	6
D. Gagnier, D. Oloya	6
Cranshaw, W.S.	6
C. R. Bartlett	6
C. Klima	6
Burange, Prasad S.	6
B. Brunet, E. Maw, M. Larizza	6
B. Brown, E. Wilk	6
Ahmed Badiss	6
A. Renaud	6
A. Duguay, W. Fitch, R. Longair, C. Ma	6
Whittington, Gill	5
T. Murray	5
Sharkey, M	5
Rodger Gwiazdowski, S. Graves	5
Rodger Gwiazdowski, A. G. Arevalo	5
R. L. Hurley	5
R. L. Bugg	5
R. Hooper	5
R. D. Goeden, D. W. Ricker	5
R. Coyles	5
O. Peck	5
M. C. Dube	5
L. Larochelle	5
L. H. Hollett	5
K. Ripley	5
K. Perez, S. McCubbin	5
John McIntosh	5
J. Straka, J. Cossey	5
J. Spencer	5
I. Carmichael	5
Grade 12 Biology, Dryden High School	5
F. M. Hull	5
E. D. Ball	5
D. R. Smith	5
D. M. Wood	5
D. J. Knull, J. N. Knull	5
D. J. Brown	5
D. Cuthrell	5
D. A. Pollock	5
Coy, Steven	5
Carter	5
B. P. Beirne	5
Ana Legrand	5
A. Devies	5
Y. Bousquet	4
W. L. McAtee	4
W.E.Beckel	4
W. E. Steiner	4
T. Unruh	4
T. J. Henry, D. Forero	4
Schwartz, Gillespie, Quiring	4
Rodger Gwiazdowski, D. Gernandt	4
Rodger Gwiazdowski, C.Callaway	4
R. Miller, R. G. Foottit, K. S. Pike	4
R. F. Whitcomb, K. G. A. Hamilton	4
R. D. Kenner	4
R. A. Cannings, S. G. Cannings	4
Prasad S. Burange, Brad McCarny	4
P. Tones	4
P. M. Catling	4
P. J. Hatcher	4
Montgomery, M. E.	4
Matta	4
M. Hall	4
M. A. Valenti	4
Jeff Truscott	4
J. Pliny	4
J. G. Hill	4
J. E. Swann	4
J. C. Lutz 3d	4
J. Brumpton	4
Howden, Becker	4
Heron, Parkinson	4
Harris, Cooley	4
H. M. Harris	4
H. S. Parish	4
H. Ross	4
H. Cole	4
Grade 12 Biology, Centre Wellington District High School	4
G. Thomas	4
G. A. Calderwood	4
FP&I-Plant Protection Division	4
E. Smith	4
E. Eakin, G. Graf	4
D. Broers, M. Bayer	4
D. Schultz	4
D. J. Williams	4
D. Giberson	4
D. G. Reid	4
Cooley, Tucker	4
Butt, Larson	4
Bains, Caldicott	4
B. Sharp, Clayton Syfchuk	4
A. H. Williams	4
A. Duguay, W. Fitch, R. Longair, M. Whittaker	4
Zhu Cheng	3
T. J. Henry, R. Gwiazdowski	3
T. Dobbs	3
T. Bros	3
Soo-Jung Suh	3
Smetana & Becker	3
Sean Liipere	3
Scudder & Schwartz	3
Schwartz, Stonedahl	3
Schuh, Schwartz, Stonedahl	3
S. W. Gross	3
S. G. Cannings, L. Vasington, R. A. Moore	3
S. Eigenbrod	3
Rodger Gwiazdowski, S. Santana	3
Rodger Gwiazdowski, Emelio	3
Rod Thompson, Eric Knight	3
R. A. Costello	3
R. Turnbow	3
R. T. Schuh, J. T. Polhemus	3
R. Roughley, M. Alperyn	3
R. M. White	3
R. J. Lamb	3
R. I. G. Morrison	3
R. A. Cannings	3
P. G. Kevan	3
N. Moran	3
N. L. H. Krauss	3
N. Anderson	3
Martin, Munroe	3
M. D. Sheaffer	3
M. Y. Steiner	3
M. E. Taylor	3
M. D. Schwartz, E. N. Schwartz	3
M. Alperyn, R. E. Roughley	3
L. Van Seggelen	3
L. Beaton	3
Jen Reimer, J. Andrews, B. Sharp	3
J. H. Brower	3
J. W. Johnson	3
J. T. Mundahl	3
J. Scudder	3
J. Robinson	3
J. M. Campbell, A. Davies	3
J. Knopp	3
J. H. Henry	3
J. deWaard	3
J. Cossey, N. Jeffery, J. Straka	3
Henry, Schaffner, Schuh	3
H. G. Barber	3
G. Blagoev	3
G. Stonedahl	3
G. S. Jamieson	3
G. Rankin	3
G. Graf, K. Pike	3
Freeman, Lewis	3
Field Party	3
F. Moreland, T. Stene	3
E. Rickey & A. Davies	3
E. Krelina	3
E. J. Wenninger	3
E. Beers	3
David W. Allison	3
D. A. Polhemus	3
D. E. Bright	3
CWS, SCF	3
Chris West	3
Carcamo, Hector	3
C. L. Staines, S. L. Staines	3
C. L. Staines	3
C. L. Smith	3
C. D. F. Miller	3
Burks,Kinzer	3
Brennan, Larson	3
Bio Team	3
Barkley, Virginia	3
B. V. Peterson	3
B. Brunet, C. Thompson, E. Maw, M. Larizza	3
Alina Mcmillan, Scott	3
Agata Pawlowski	3
A. Stirling	3
A. Pantoja	3
A. Carter	3
A. Brooks, M. Brooks	3
A. B. Gurney	3
A. Armstrong	3
zoology class	2
Z. Lucas	2
Wright, Morris	2
Wood, Lafontaine	2
W. W. Judd	2
W. J. Morse	2
W. E. Steiner et al.	2
W. C. McGuffin	2
W. A. Jones	2
T. Schuh, J. D. Lattin	2
T. N. Freeman	2
T. Malaise & B. Brown	2
T. Lockley	2
T. J. Henry, G. Cassis	2
T. Harris, S. Harris	2
Stanley C. Carrol, Megha N. Parajulee	2
S. Cannings	2
S. Vanlaerhoven	2
S. Harris, T. Harris	2
S. F. Maclean	2
S. F. Hutchinson	2
S. E. Halbert	2
S. D. Hicks	2
Ross, Moore	2
Ross	2
Rodger Gwiazdowski, L.M. Gonzalez-Villareal	2
R. Tiplady	2
R. Stevens	2
R. Stace-Smith	2
R. Roughley, et al.	2
R. Meister, Dick Rogers	2
R. J. McMillan	2
R. H. Washburn	2
R. E. Miller	2
R. Dreisbach, K. Dreisbach	2
R. D. Bird	2
P.T. Dang	2
P. K. Lago	2
N. McFarland	2
N. A. Walker	2
M. W. Nielson	2
M. Tremblay	2
M. R. Young	2
M. G. Maw	2
M. E. Knight	2
M. Druckenbrod	2
M. Deyru-, N. Deyrup	2
M. D. Schwartz, A. E. Martinez	2
M. Bowser	2
LM Humble, HB Wang	2
Lindberg	2
L. R. Donovall	2
L. LeSage, D. R. Ward	2
K. Roney	2
K. Panzer	2
J. -P. Nadeau, E. Maw	2
J. F. Reinert	2
J. Wheeler	2
J. V. Richardson	2
J. S. Kutis	2
J. Redner, C. Starr	2
J. R. Spence	2
J. Otani	2
J. Murphy	2
J. McDunnough	2
J. L. Gordon	2
J. J. Robilson	2
J. H. Pepper	2
J. F. Roch	2
J. Echols	2
J. C. Chamberlin	2
J. B. Wallis	2
J. B. Hartley	2
I. M. Smith	2
Hubley	2
Howden, Martin	2
H. R. MacCarthy	2
H. P. Stone	2
H. M. Lyttle, N. Duitschaever	2
H. G. Stevenson	2
H. E. Milliron	2
H. Dietrich	2
H. A. Scullen	2
Graeme Murphy	2
Gillian Ferguson	2
G. Wood, M. Wood	2
G. F. Hevel, S. Hevel	2
G. E. Ball	2
G. A. Hobbs	2
Foottit/Maw/von Dohlen/Rowe/Wheeler	2
Fleury, Dominique	2
Forest Insect Survey	2
F. N. Young	2
F. Brodo	2
ECORC	2
E. W. Davis	2
E. Maw, R.G. Foottit, D. Voegtlin	2
E. Maw, J.-P. Nadeau, T. Silander	2
E. Maw, J.-C, Simon, K. Carillo	2
E. Maw, C. von Dohlen, R. G. Foottit, C. Rowe, A. G. Wheeler	2
E. Maw, Bensheng Lui	2
E. L. Paddock	2
E. H. N. Smith	2
E. G. Riley, M. A. Riley	2
E. E. Grissell	2
E Krebs, JJ Robinson	2
Drake, Hottes	2
Doyle, Michael	2
D. F. Blake	2
D. A. Kanashiro	2
D. Ross, K. Wallin	2
D. Ribble	2
D. Mausel	2
D. J. M. Quiring	2
D. E. Hardy	2
D. A. Rider	2
Corrigan, J.	2
Christian Lacrois	2
Cheryl Piazza	2
Celorio, Maripaz	2
Carr	2
C. V. Covell Jr.	2
C. Rosarius	2
C. E. McCoy	2
C. Crafts	2
C. W. O`Brien	2
C. von Dohlen, E. Maw, R. G. Foottit, C. Rowe, A. G. Wheeler	2
C. Thompson	2
C. R. Ash	2
C. Michener, R. Brooks, J. Wenzel, D. Wahl	2
C. M. Yoshimoto	2
C. Herle	2
C. H. Hicks	2
C. D. Nagano	2
C. D. Dondale	2
C. A. Stoops, A. G. Wheeler Jr.	2
Brooks, Wallis	2
Bob Dregseth, Prasad S. Burange	2
Blades, Maier	2
BIO Team	2
B. A. Macdonald	2
B. Lorde	2
B. E. Martin	2
B. C. Weber	2
Annie Hibbert	2
A. S. Menke, D. R. Miller, R. W. Rust	2
A. Walde	2
A. T. Wilkinson	2
A. T. Howden	2
A. Smetana, D. Smetana	2
A. Saboie	2
A. M. Harper	2
A. M. Deczynski	2
A. Gonzon	2
A. G. Thomas	2
A. Brooks, H. Brooks	2
A. Borisenko, S. McCubbin, K. Perez	2
A. Borisenko, S. McCubbin	2
zoology class 7/845	1
Z. P. Metcalf	1
Wm. W. Baker	1
Wm. L. Jellison	1
Williams, Livy, III Zhu Cheng	1
Will Clark	1
W. W. Barrett	1
W.T.H.	1
W. Robinson	1
W. R. Enns	1
W. K. Coulter	1
W. H. Cross	1
W. C. & M. Wood	1
W. Watson, T. Lowery	1
W. W. Wirth	1
W. W. Jones	1
W. S. Miller	1
W. N. Mathis	1
W. M. Elliott	1
W. L. Krinsky	1
W. L. Downes	1
W. Hintz	1
W. H. G. Patton	1
W. H. Elliott	1
W. G. Matthewman	1
W. E. Steiner, R. D. Gordon	1
W. E. Steiner, J. M. Swearingen, A. Landvoigt, L. Landvoigt	1
W. Downes	1
W. Cutts	1
Univ. Laval	1
Trish Vickers	1
Torbjorn Ekrem	1
Tim Waters	1
Thomas	1
T.Elsakkari	1
T. West	1
T. W. Koerber	1
T. Schuh, J. D. Lattin	1
T. S. Chahal	1
T. R. Yonke	1
T. Patton	1
T. Mistry	1
T. Malaise &B. DeJonge	1
T. LeMien	1
T. L. Mason Jr.	1
T. L. Erwin	1
T. Keeth	1
T. J. Henry, W. Blasser	1
T. J. Henry, R. T. Schuh	1
T. J. Henry, P. S. F. Ferreira	1
T. J. Henry, J. D. Lattin	1
T. J. Henry, D. A. Rider	1
T. Green	1
T. Galloway	1
T. G. Splanton	1
T. E. Snyder	1
Swift	1
Strong, Ward	1
Stonedahl	1
Sneh Mathur, D. Raworth	1
Smith,Touchet	1
Sian Krannitz	1
Shapiro	1
Seunghwan Lee	1
Schuh,Gray	1
Schuh, Cassis, Schwartz, Weirauch, Wyniger, Forero	1
Sailer,Lienk	1
S.T.Dash	1
S.McCamant	1
S.H.Russell	1
S.Cogon	1
S. W. Spackman	1
S. W. Droege	1
S. Vakahara	1
S. Peck, J. Peck	1
S. Peck	1
S. Paiero	1
S. O. Swadener	1
S. Miller	1
S. M. Clark, B. S. Clark	1
S. M. Clark	1
S. Lillard	1
S. Lienk	1
S. Laplante	1
S. Hurdle	1
S. Gneiting	1
S. G. Cannings., L. Vashington, R. A. Moore	1
S. Dupuis	1
S. Brackman	1
S. Bower	1
S. Albert Shaw	1
S. A. Marshall	1
Ross, Stannard	1
Ross, Smith	1
Ross, Ross, Moore	1
Ross, Evers	1
Roling	1
Roger Bartman	1
Rodger Gwiazdowski, D. Haig	1
Rodger Gwiazdowski, B. Whited	1
Robert E. Lee, Barbara Gaertner	1
Robbins,Seedle	1
Reeves, William	1
Reah, Rusty	1
R. W. Baumann	1
R. Smith	1
R. P. Currie	1
R. N. Ferreira	1
R. McCondochie	1
R. M. Harris	1
R. L. Fischer	1
R.G. Foottit, D.R. Gillespie	1
R. F Lagier	1
R.D. Warnock	1
R. C. Bechtel, P. C. Martinelli	1
R. T. Trotter	1
R. T. Schuh, G. M. Stonedahl	1
R. T. Schuh, A. G. Wheeler	1
R. T. Schuh	1
R. T. Mitchell	1
R. Sargent	1
R. S. Wielgus	1
R. R. Pinger	1
R. R. Hall	1
R. R. Dreisbach	1
R. Panzer	1
R. Messing	1
R. Matsuda	1
R. M. Reeves	1
R. M. Peeves	1
R. M. Dziengelewski	1
R. L. Snyder	1
R. L. Brown, B. B. Brown	1
R. J. McGinley	1
R. J. Acheson	1
R. Haedrich	1
R. H. Painter	1
R. H. Nave	1
R. H. Miller	1
R. H. Beamer	1
R. Groendale	1
R. Foottit, E. Maw, Carol von Dohlen, Bryan Brunet	1
R. E. Woodruff	1
R. Duncan	1
R. D. C. Martin	1
R. C. Thatcher	1
R. B. Selander	1
R. A. Sellen	1
R. A. Morse	1
R. A. Henderson	1
Qing-He Zhang	1
Paiero,Cheung	1
P.A.Bernardin	1
P.A. MacKay, R. Lamb	1
P. S. Wood	1
P. Pratt	1
P. L. Dixon	1
P. H. Freytag	1
P. G. Mason, J. J. Soroka	1
P. Dimsdale	1
P. D. Pratt	1
P. D. Hurd Jr.	1
P. A. Woodliffe	1
P. A. Readio	1
Olga Garcia	1
Odonata Group	1
O.S.W.	1
O. Pellmyr	1
O. L. Cartwright	1
O. Brown	1
Nunes, Halstead	1
Nashelly Meneses	1
Nash, Crombie, Eamer	1
N. P. Havill, K. Raffa, N. Erbilgin	1
N. Criddle	1
N. Winchester	1
N. Swanson	1
N. M. Panderson	1
N. Dorion	1
N. Doiron	1
N. Balakrishnan	1
N. Bala	1
Munson,L.R.Hanning	1
Mrs. M. E. Hippisley	1
MRA pipeline project	1
Miliczky	1
Meneses, Nashelly	1
Mason, McGillis	1
Mark Shultz	1
Mail, Knowlton	1
M. M. Boreham	1
M.E.S.	1
M. D. Schwartz, R. S. Zack	1
M. D. Schwartz, F. Merickel	1
M. D. Jensen	1
M. Anderson	1
M. Wood	1
M. Touchet	1
M. T. Morse	1
M. O`Connell	1
M. Larizza, E. Maw, B. Brunet	1
M. Kers-maekers	1
M. J. Kelleher	1
M. J. Janes, G. F. Knowlson	1
M. Higdon	1
M. H. S. Light	1
M. Gripps, J. deWaard	1
M. Frischeste	1
M. E. Pion, C. V. Reichart	1
M. E. Pion	1
M. E. Barr	1
M. D. Schwartz, R. A. Butts	1
M. D. Leonard	1
M. Colbo	1
M. A. Hannan	1
Lola Gualtieri	1
Lisa Provencher	1
Lienk,Jefferson	1
LeSage, Smetana	1
LeSage, Battage	1
Larson, Swales	1
Langor, Larson	1
Lance Brown	1
Laist	1
L. Wray	1
L. Wilcox	1
L. White	1
L. Vasington, S. G. Cannings.	1
L. Tucker	1
L. Tanigoshi	1
L. S. Thompson	1
L. Ramos	1
L. R. Davis Jr.	1
L. O`Brien, C. O`Brien	1
L. Mesner	1
L. Masuer	1
L. Masner, B. Bowen	1
L. M. Dosdall	1
L. Lutrick	1
L. LeSage, A. Woodliffe	1
L. L. Deitz	1
L. Jones	1
L. J. Milne	1
L. J. Klimaszewski	1
L. H. Rolston	1
L. D. Tuthill	1
L. Chiykowski	1
L. Bourgens	1
L. Black	1
Kenneth	1
Kendra Sinnesael	1
Keltoh, Brumpton	1
K. M. Fender	1
K. F. Auden	1
K. Shelby	1
K. Saltonstall	1
K. Pullen	1
K. Perez, J. Cossey	1
K. Nemec	1
K. M. King	1
K. L. MacInnes	1
K. Jackson	1
K. G. Swenson	1
K. G. A. H[amilton], R. F. W[hitcomb]	1
K. E. Gibson	1
K. Bergen, R.J. Lamb	1
Jenna McQuire, Alina Mcmillan	1
JE, MS, CM. Heath	1
Jae-Myeong Huh	1
Jacynthe Drouin	1
J. T. Polhemus, D. A. Polhemus	1
J. S. Caldwell	1
J. R. T. B.	1
J. G. H. Martin, R. J. Martin	1
J. Foltz	1
J. E. W. Martin, R. S. Martin	1
J. E. H. , S. B.	1
J. Cowles	1
J. Cossey, J. Straka	1
J. Cornell	1
J. Bennett	1
J. A. Slater	1
J. W. MacSwain	1
J. W. Lockwood	1
J. T. Medler	1
J. Strong	1
J. Sawbridge	1
J. Sawbridge	1
J. RV.	1
J. Rollins	1
J. Rhea	1
J. R. Malloch	1
J. R. Byers	1
J. Powell	1
J. N. Knull	1
J. Martn	1
J. Martel	1
J. Marcoux	1
J. M. Hill, W. E. Steiner, et al.	1
J. M. Geary	1
J. M. Campbell, B. A. Campbell	1
J. LeBoeuf	1
J. Lattin, T. Schuh	1
J. L. Williams	1
J. L. Laffoon	1
J. K. Virzi	1
J. Johnson	1
J. Jarrett, G. G. E. Scudder	1
J. J. Soroka	1
J. J. Davis	1
J. Hammond	1
J. Hammond	1
J. H. Eggert	1
J. Grannett	1
J. Gillett	1
J. Gerlock	1
J. Garland	1
J. Fuiton	1
J. Froch	1
J. Freilich	1
J. F. Yuill	1
J. F. Stimmel, A. G. Wheeler Jr.	1
J. F. R.	1
J. F. Lawrence	1
J. F. G. Clarke	1
J. Evans, S. Heath	1
J. E. E. Martin	1
J. D. Reynolds	1
J. D. Lattin	1
J. D. Hacker	1
J. Churchill	1
J. Bowman	1
J. B. Johnson, J. T. Johnson	1
J. A. Payne	1
I. N. Gabrielson	1
I. Wair	1
I. Smith	1
Hungerford, Spangler	1
Hugh Leech	1
Hucks	1
Holland, Chillcott	1
Hill	1
Hicks, Slater, Laffoon	1
Heather Cole	1
H. R. Burke	1
H. Wright	1
H. Rutz	1
H. P. Stockwell	1
H. O. Harlan	1
H. M. Parshley	1
H. L. Townes	1
H. Knight, J. Merino	1
H. K. Tewnee	1
H. J. Rust	1
H. J. Liu	1
H. J. Franklin	1
H. Hurting	1
H. Howden, Malt	1
H. Howden, A. Howden	1
H. Goulet, A. Badiss, C. Boudeault	1
H. E. Schichtinglr	1
H. E. Evans, M. A. Evans	1
H. Douglas	1
H. Caracamo, E. Maw	1
H. C. Severin	1
H. Blanchard	1
H. Bechman	1
H. B. Hungerford	1
H. A. V. Monro	1
Grissell, Menke	1
Goulet, Boudreault, Fernandez	1
Glover, Kristin	1
Gillespie, Clarke, Simon	1
Genevieve Legault	1
G. Mailloux	1
G. Mailleux	1
G. Calderwood	1
G. Yearsley	1
G. White, C. White	1
G. W. Fox	1
G. T. Lee	1
G. R. Struble	1
G. P. Holland	1
G. Laplante	1
G. L. Downing	1
G. Kondratieff	1
G. H. Fisk	1
G. F. Kraft	1
G. F. Knowlton, H. H. Knight	1
G. F. Edmund	1
G. B. Wiggins	1
G. B. Vogt	1
G. B. Neill	1
Frost	1
Forrest, W.	1
Finnamore, Pollock	1
F. W. Morand	1
F. W. I. Pipeline Project	1
F. Pacheco, F. Gonzales	1
F. Merickel & M.D. Schwartz	1
F. Landry	1
F. Gonzales, F. Pacheco	1
F. Fitz	1
F. D. Parker	1
Emile Lemaire	1
EN & MD Schwartz	1
E. J.	1
E. C. Banfield	1
E. Bolduc, M. Patenaude	1
E. Benton	1
E. A. Chapin	1
E. U. Bydemast	1
E. U. Budemast	1
E. Snow	1
E. Riley	1
E. R. Hoebeke	1
E. Pangman	1
E. Maw, M. Roy, C. Cloutier, Claude Pilon, A. Schwann, C. McGrath	1
E. Maw, R.G. Foottit, L. Humble	1
E. Maw, R. G. Foottit, K. Pike	1
E. Maw, M. Larizza, B. Brunet	1
E. Maw, C. Rowe, C. von Dohlen, R. Foottit	1
E. G. Munroe	1
E. E. McDougall	1
E. Dykerman	1
E. C. Zimmerman	1
E. A. C. Hagley	1
E Bijdemast	1
Duckworth,Davis	1
Dube, Graeelle	1
Drummond, Wiley	1
Drake, Andre	1
Dorchack	1
Dondale, Redner	1
Diana Barnes	1
Delorme, McHugh, J. C. Schaffner	1
K. Day	1
David W. Allison	1
Dave Mueller, Paul Mueller	1
Dave Holden	1
Daniel P. Duran	1
D.R. Kritsch	1
D. Davis, M. Davis	1
D. Bragg	1
D. A. Barstow	1
D. Weir	1
D. W. Langor	1
D. Smith, J. Brown	1
D. R. Strong	1
D. R. Miller	1
D. R. Gillespie	1
D. Punzalan	1
D. P. Williams	1
D. O`Shea	1
D. Murphy	1
D. McReynolds, J. McReynolds	1
D. Mairs	1
D. M. Grosman	1
D. Lowrie	1
D. L. Stephan	1
D. L. Dahlsten	1
D. Kavanaugh	1
D. Kanashiro, E. Maw	1
D. James	1
D. Hunt, D. Gagnier	1
D. Hood	1
D. Holden	1
D. Gillespie, R. G. Foottit	1
D. G. K.	1
D. F. Whitacre	1
D. E. Fox	1
D. C. Nutt	1
D. C. Hackett	1
D. C. Arnold	1
D. Blades, C. Maier	1
D. Arnoldt	1
D. Arnold	1
D. A. Smith	1
D. A. Reynard	1
D. A. Pollock, J. A. Diehl, R. E. Roughley	1
D Kritsch	1
D Holden	1
Chas. J. Fish	1
Chapin, Townes, Anderson, Caldwell	1
Chang-Seok Ryu	1
Carol Rowe	1
Cannings, Cannings	1
Campbell, Smetana	1
G. A. Calderwood	1
C. Wright	1
C. V. Covell & team	1
C. Sabrosky	1
C. P. Alexander	1
C. H. Chappell	1
C. D. Britton-Foster, K. A. Pare	1
C.B.Barr	1
C. Yeoh	1
C. Wood	1
C. W. Maxwell	1
C. V. Piper	1
C. Thompson, B. Brunet, E. Maw, M. Larizza	1
C. Snyder	1
C. Ralston	1
C. Morgner	1
C. Looney	1
C. Lichkai, E. Putland, L. Howerton	1
C. Liang	1
C. L. Semmel	1
C. J. Sorenson	1
C. J. Drake	1
C. Gargus	1
C. Finger	1
C. F. Granfelt	1
C. E. Dunn	1
C. Donahue	1
C. D. Bird	1
C. Crossing	1
C. Calderwood	1
C. C. Sperry	1
C. B. Phillip	1
C. A. Steen	1
Burke	1
Brooks,MacNay	1
Brooke,Kelton	1
Brooke, Wallis	1
Brimley	1
Bright	1
Bridwell,Barber	1
Bowen, Lafontaine	1
Boudreault, Goulet, Macnaughton	1
Bottimer, Mason, McAlpine	1
Booke-Wallis	1
Biology4150	1
BIObus 2008	1
Beth Wilhite	1
Bennett, R.	1
Bennett	1
Becker, Howden	1
BB & RD Normark	1
Bachman, A.	1
B.S.E.S.Expedition	1
B.D.R.	1
B. Wildie	1
B. S. Heming	1
B. Normark, Rodger Gwiazdowski	1
B. Mills	1
B. E. Bowen	1
B. Dahl	1
B. D. Schaber	1
B. Cooper	1
B Sanford	1
Aphis PPQ (USDA)	1
Anna Soper	1
Anais Renaud	1
A. T. Eaton	1
A. E. Brower	1
A. E. Bower	1
A. Borisenko, K. Perez, S. McCubbin	1
A. Borisenko	1
A. Blanchard, M. E. Blanchard	1
A., Z., D., Smetana	1
A. Zayed	1
A. West	1
A. Twitchell	1
A. Stone	1
A. Soponis	1
A. Smetana, Z. Smetana	1
A. Raske	1
A. Pettigrew	1
A. Opler	1
A. N. Gartrell	1
A. Mallik	1
A. Larochelle	1
A. J. Walz	1
A. Harkins	1
A. Gonzon, C. Heckscher	1
A. G. Wheeler, E. Maw, C. von Dohlen, R. G. Foottit, C. Rowe	1
A. G. Wheeler Jr. , T. J. Henry	1
A. E. Hajek	1
A. Davis, J. M. Campbell	1
A. Davis	1
A. D. Berkel	1
A. C. Miller	1
A. Bryan	1
A. A. Nichol	1
A. Farmakis	1
