# Supplementary material for: The Hemiptera (Insecta) of Canada: Constructing a Reference Library of DNA Barcodes
Source: PLoS One. 2015 Apr 29;10(4):e0125635. doi: 10.1371/journal.pone.0125635 (PMC4414572; doi:10.1371/journal.pone.0125635)
Supplement: S4 Table — These specimens are found, using R, by identifying all BINs containing species, and excluding all specimens in these BINs, through a subset of the data. These taxa represent tentative new species records for the DNA barcode library, but they await identification. (CSV) [file pone.0125635.s009.csv]

Project.Code	Process.ID	Sample.ID	Field.ID	BIN	Catalog.Num	COI.5P.Seq..Length	COI.5P.Trace.Count	COI.5P.Accession	Image.Count	Barcode.Compliant	Contamination	Stop.Codon	Flagged.Record	Collection.Date	Identification	Life.Stage	Extra.Info	Voucher.Type	Institution	Notes	Sample.ID.1	Field.ID.1	Museum.ID	Collection.Code	Institution.Storing	Phylum	Class	Order	Family	Subfamily	Tribe	Genus	Species	Subspecies	Identifier	Identifier.email	Identification.method	Taxonomy.Notes	Sex	Reproduction	Life.Stage.1	Extra.Info.1	Notes.1	Voucher.Status	Tissue.Descriptor	External.URLs	Associated.Taxa	Associated.Specimens	Collectors
BBHCN	BBHCN650-10	10BBCHEM-0526	L#PC2010KT-014	BOLD:ACE4533	10BBCHEM-0526	658[0n]	2	NA	1	Yes	NA	NA	NA	26-Jul-2010	Hemiptera	NA	Kootenay	NA	Biodiversity Institute of Ontario	Hot: sunny: very dry Freehand Sampling	10BBCHEM-0526	L#PC2010KT-014	10BBCHEM-0526	BIOUG	Biodiversity Institute of Ontario	Arthropoda	Insecta	Hemiptera	NA	NA	NA	NA	NA	NA	NA	NA	NA	NA	NA	S	NA	Kootenay	Hot: sunny: very dry Freehand Sampling	NA	NA	NA	NA	NA	BIObus 2010
BBHCN	BBHCN653-10	10BBCHEM-0529	L#PC2010KT-034	BOLD:ACI9932	10BBCHEM-0529	658[0n]	4	NA	1	Yes	NA	NA	NA	27-Jul-2010	Hemiptera	NA	Kootenay	NA	Biodiversity Institute of Ontario	Hot: sunny: very dry Freehand Sampling	10BBCHEM-0529	L#PC2010KT-034	10BBCHEM-0529	BIOUG	Biodiversity Institute of Ontario	Arthropoda	Insecta	Hemiptera	NA	NA	NA	NA	NA	NA	NA	NA	NA	NA	NA	S	NA	Kootenay	Hot: sunny: very dry Freehand Sampling	NA	NA	NA	NA	NA	BIObus 2010
BBHCN	BBHCN655-10	10BBCHEM-0531	L#PC2010KT-034	BOLD:ABV2591	10BBCHEM-0531	657[1n]	4	NA	1	Yes	NA	NA	NA	27-Jul-2010	Hemiptera	NA	Kootenay	NA	Biodiversity Institute of Ontario	Hot: sunny: very dry Freehand Sampling	10BBCHEM-0531	L#PC2010KT-034	10BBCHEM-0531	BIOUG	Biodiversity Institute of Ontario	Arthropoda	Insecta	Hemiptera	NA	NA	NA	NA	NA	NA	NA	NA	NA	NA	NA	S	NA	Kootenay	Hot: sunny: very dry Freehand Sampling	NA	NA	NA	NA	NA	BIObus 2010
BBHCN	BBHCN656-10	10BBCHEM-0532	L#PC2010KT-034	BOLD:ABV2591	10BBCHEM-0532	658[0n]	4	NA	1	Yes	NA	NA	NA	27-Jul-2010	Hemiptera	NA	Kootenay	NA	Biodiversity Institute of Ontario	Hot: sunny: very dry Freehand Sampling	10BBCHEM-0532	L#PC2010KT-034	10BBCHEM-0532	BIOUG	Biodiversity Institute of Ontario	Arthropoda	Insecta	Hemiptera	NA	NA	NA	NA	NA	NA	NA	NA	NA	NA	NA	S	NA	Kootenay	Hot: sunny: very dry Freehand Sampling	NA	NA	NA	NA	NA	BIObus 2010
BBHCN	BBHCN666-10	10BBCHEM-0542	L#PC2010KT-144	BOLD:ACD0580	10BBCHEM-0542	658[0n]	4	NA	1	Yes	NA	NA	NA	30-Jul-2010	Hemiptera	NA	Kootenay	NA	Biodiversity Institute of Ontario	Set from July 26-30: 50 m transect of 6 pitfalls Pitfall Traps	10BBCHEM-0542	L#PC2010KT-144	10BBCHEM-0542	BIOUG	Biodiversity Institute of Ontario	Arthropoda	Insecta	Hemiptera	NA	NA	NA	NA	NA	NA	NA	NA	NA	NA	NA	S	NA	Kootenay	Set from July 26-30: 50 m transect of 6 pitfalls Pitfall Traps	NA	NA	NA	NA	NA	BIObus 2010
BBHCN	BBHCN676-10	10BBCHEM-0552	L#PC2010KT-170	BOLD:AAV0270	10BBCHEM-0552	640[0n]	2	NA	1	Yes	NA	NA	NA	30-Jul-2010	Empoasca sp.	NA	Kootenay	NA	Biodiversity Institute of Ontario	Set from July 26-30 Malaise Trap	10BBCHEM-0552	L#PC2010KT-170	10BBCHEM-0552	BIOUG	Biodiversity Institute of Ontario	Arthropoda	Insecta	Hemiptera	Cicadellidae	Typhlocybinae	NA	Empoasca	Empoasca sp.	NA	James N. Zahniser	zahniser@uiuc.edu	NA	NA	NA	S	NA	Kootenay	Set from July 26-30 Malaise Trap	NA	NA	NA	NA	NA	BIObus 2010
BBHCN	BBHCN677-10	10BBCHEM-0553	L#PC2010KT-170	BOLD:AAV0270	10BBCHEM-0553	619[0n]	1	NA	1	No	NA	NA	NA	30-Jul-2010	Hemiptera	NA	Kootenay	NA	Biodiversity Institute of Ontario	Set from July 26-30 Malaise Trap	10BBCHEM-0553	L#PC2010KT-170	10BBCHEM-0553	BIOUG	Biodiversity Institute of Ontario	Arthropoda	Insecta	Hemiptera	NA	NA	NA	NA	NA	NA	NA	NA	NA	NA	NA	S	NA	Kootenay	Set from July 26-30 Malaise Trap	NA	NA	NA	NA	NA	BIObus 2010
BBHCN	BBHCN678-10	10BBCHEM-0554	L#PC2010KT-170	BOLD:AAV0270	10BBCHEM-0554	658[0n]	2	NA	1	Yes	NA	NA	NA	30-Jul-2010	Empoasca sp.	NA	Kootenay	NA	Biodiversity Institute of Ontario	Set from July 26-30 Malaise Trap	10BBCHEM-0554	L#PC2010KT-170	10BBCHEM-0554	BIOUG	Biodiversity Institute of Ontario	Arthropoda	Insecta	Hemiptera	Cicadellidae	Typhlocybinae	NA	Empoasca	Empoasca sp.	NA	James N. Zahniser	zahniser@uiuc.edu	NA	NA	NA	S	NA	Kootenay	Set from July 26-30 Malaise Trap	NA	NA	NA	NA	NA	BIObus 2010
BBHCN	BBHCN680-10	10BBCHEM-0556	L#PC2010KT-170	BOLD:AAV0271	10BBCHEM-0556	658[0n]	2	NA	1	Yes	NA	NA	NA	30-Jul-2010	Hemiptera	NA	Kootenay	NA	Biodiversity Institute of Ontario	Set from July 26-30 Malaise Trap	10BBCHEM-0556	L#PC2010KT-170	10BBCHEM-0556	BIOUG	Biodiversity Institute of Ontario	Arthropoda	Insecta	Hemiptera	NA	NA	NA	NA	NA	NA	NA	NA	NA	NA	NA	S	NA	Kootenay	Set from July 26-30 Malaise Trap	NA	NA	NA	NA	NA	BIObus 2010
BBHCN	BBHCN682-10	10BBCHEM-0558	L#PC2010KT-170	BOLD:AAN5445	10BBCHEM-0558	658[0n]	2	NA	1	Yes	NA	NA	NA	30-Jul-2010	Empoasca sp.	NA	Kootenay	NA	Biodiversity Institute of Ontario	Set from July 26-30 Malaise Trap	10BBCHEM-0558	L#PC2010KT-170	10BBCHEM-0558	BIOUG	Biodiversity Institute of Ontario	Arthropoda	Insecta	Hemiptera	Cicadellidae	Typhlocybinae	NA	Empoasca	Empoasca sp.	NA	James N. Zahniser	zahniser@uiuc.edu	NA	NA	NA	S	NA	Kootenay	Set from July 26-30 Malaise Trap	NA	NA	NA	NA	NA	BIObus 2010
BBHCN	BBHCN683-10	10BBCHEM-0559	L#PC2010KT-170	BOLD:AAV0227	10BBCHEM-0559	635[0n]	2	NA	1	Yes	NA	NA	NA	30-Jul-2010	Hemiptera	NA	Kootenay	NA	Biodiversity Institute of Ontario	Set from July 26-30 Malaise Trap	10BBCHEM-0559	L#PC2010KT-170	10BBCHEM-0559	BIOUG	Biodiversity Institute of Ontario	Arthropoda	Insecta	Hemiptera	NA	NA	NA	NA	NA	NA	NA	NA	NA	NA	NA	S	NA	Kootenay	Set from July 26-30 Malaise Trap	NA	NA	NA	NA	NA	BIObus 2010
BBHCN	BBHCN689-10	10BBCHEM-0565	L#PC2010KT-133	BOLD:AAV0227	10BBCHEM-0565	658[0n]	2	NA	1	Yes	NA	NA	NA	30-Jul-2010	Hemiptera	NA	Kootenay	NA	Biodiversity Institute of Ontario	Set from July 26-30: 10 Yellow pans Yellow Pan Traps	10BBCHEM-0565	L#PC2010KT-133	10BBCHEM-0565	BIOUG	Biodiversity Institute of Ontario	Arthropoda	Insecta	Hemiptera	NA	NA	NA	NA	NA	NA	NA	NA	NA	NA	NA	S	NA	Kootenay	Set from July 26-30: 10 Yellow pans Yellow Pan Traps	NA	NA	NA	NA	NA	BIObus 2010
BBHCN	BBHCN698-10	10BBCHEM-0574	L#PC2010KT-061	BOLD:AAP4549	10BBCHEM-0574	658[0n]	2	NA	1	Yes	NA	NA	NA	28-Jul-2010	Hemiptera	NA	Kootenay	NA	Biodiversity Institute of Ontario	Mostly sunny: very dry Freehand Sampling	10BBCHEM-0574	L#PC2010KT-061	10BBCHEM-0574	BIOUG	Biodiversity Institute of Ontario	Arthropoda	Insecta	Hemiptera	NA	NA	NA	NA	NA	NA	NA	NA	NA	NA	NA	S	NA	Kootenay	Mostly sunny: very dry Freehand Sampling	NA	NA	NA	NA	NA	BIObus 2010
BBHCN	BBHCN699-10	10BBCHEM-0575	L#PC2010KT-061	BOLD:AAV0273	10BBCHEM-0575	658[0n]	2	NA	1	Yes	NA	NA	NA	28-Jul-2010	Hemiptera	NA	Kootenay	NA	Biodiversity Institute of Ontario	Mostly sunny: very dry Freehand Sampling	10BBCHEM-0575	L#PC2010KT-061	10BBCHEM-0575	BIOUG	Biodiversity Institute of Ontario	Arthropoda	Insecta	Hemiptera	NA	NA	NA	NA	NA	NA	NA	NA	NA	NA	NA	S	NA	Kootenay	Mostly sunny: very dry Freehand Sampling	NA	NA	NA	NA	NA	BIObus 2010
BBHCN	BBHCN700-10	10BBCHEM-0576	L#PC2010KT-061	BOLD:AAV0273	10BBCHEM-0576	658[0n]	2	NA	1	Yes	NA	NA	NA	28-Jul-2010	Hemiptera	NA	Kootenay	NA	Biodiversity Institute of Ontario	Mostly sunny: very dry Freehand Sampling	10BBCHEM-0576	L#PC2010KT-061	10BBCHEM-0576	BIOUG	Biodiversity Institute of Ontario	Arthropoda	Insecta	Hemiptera	NA	NA	NA	NA	NA	NA	NA	NA	NA	NA	NA	S	NA	Kootenay	Mostly sunny: very dry Freehand Sampling	NA	NA	NA	NA	NA	BIObus 2010
BBHCN	BBHCN702-10	10BBCHEM-0578	L#PC2010KT-061	BOLD:AAV0235	10BBCHEM-0578	658[0n]	2	NA	1	Yes	NA	NA	NA	28-Jul-2010	Hemiptera	NA	Kootenay	NA	Biodiversity Institute of Ontario	Mostly sunny: very dry Freehand Sampling	10BBCHEM-0578	L#PC2010KT-061	10BBCHEM-0578	BIOUG	Biodiversity Institute of Ontario	Arthropoda	Insecta	Hemiptera	NA	NA	NA	NA	NA	NA	NA	NA	NA	NA	NA	S	NA	Kootenay	Mostly sunny: very dry Freehand Sampling	NA	NA	NA	NA	NA	BIObus 2010
BBHCN	BBHCN709-10	10BBCHEM-0585	L#PC2010KT-061	BOLD:ABY8850	10BBCHEM-0585	608[0n]	3	NA	1	Yes	NA	NA	NA	28-Jul-2010	Hemiptera	NA	Kootenay	NA	Biodiversity Institute of Ontario	Mostly sunny: very dry Freehand Sampling	10BBCHEM-0585	L#PC2010KT-061	10BBCHEM-0585	BIOUG	Biodiversity Institute of Ontario	Arthropoda	Insecta	Hemiptera	NA	NA	NA	NA	NA	NA	NA	NA	NA	NA	NA	S	NA	Kootenay	Mostly sunny: very dry Freehand Sampling	NA	NA	NA	NA	NA	BIObus 2010
BBHCN	BBHCN715-10	10BBCHEM-0591	L#PC2010KT-061	BOLD:ACI9984	10BBCHEM-0591	658[0n]	4	NA	1	Yes	NA	NA	NA	28-Jul-2010	Hemiptera	NA	Kootenay	NA	Biodiversity Institute of Ontario	Mostly sunny: very dry Freehand Sampling	10BBCHEM-0591	L#PC2010KT-061	10BBCHEM-0591	BIOUG	Biodiversity Institute of Ontario	Arthropoda	Insecta	Hemiptera	NA	NA	NA	NA	NA	NA	NA	NA	NA	NA	NA	S	NA	Kootenay	Mostly sunny: very dry Freehand Sampling	NA	NA	NA	NA	NA	BIObus 2010
BBHCN	BBHCN716-10	10BBCHEM-0592	L#PC2010KT-081	BOLD:AAP4549	10BBCHEM-0592	658[0n]	2	NA	1	Yes	NA	NA	NA	29-Jul-2010	Hemiptera	NA	Kootenay	NA	Biodiversity Institute of Ontario	Overcast Aquatic Freehand Sampling	10BBCHEM-0592	L#PC2010KT-081	10BBCHEM-0592	BIOUG	Biodiversity Institute of Ontario	Arthropoda	Insecta	Hemiptera	NA	NA	NA	NA	NA	NA	NA	NA	NA	NA	NA	S	NA	Kootenay	Overcast Aquatic Freehand Sampling	NA	NA	NA	NA	NA	BIObus 2010
BBHCN	BBHCN717-10	10BBCHEM-0593	L#PC2010KT-081	BOLD:AAG8688	10BBCHEM-0593	658[0n]	2	NA	1	Yes	NA	NA	NA	29-Jul-2010	Hemiptera	NA	Kootenay	NA	Biodiversity Institute of Ontario	Overcast Aquatic Freehand Sampling	10BBCHEM-0593	L#PC2010KT-081	10BBCHEM-0593	BIOUG	Biodiversity Institute of Ontario	Arthropoda	Insecta	Hemiptera	NA	NA	NA	NA	NA	NA	NA	NA	NA	NA	NA	S	NA	Kootenay	Overcast Aquatic Freehand Sampling	NA	NA	NA	NA	NA	BIObus 2010
BBHCN	BBHCN718-10	10BBCHEM-0594	L#PC2010KT-081	BOLD:AAG8688	10BBCHEM-0594	658[0n]	2	NA	1	Yes	NA	NA	NA	29-Jul-2010	Hemiptera	NA	Kootenay	NA	Biodiversity Institute of Ontario	Overcast Aquatic Freehand Sampling	10BBCHEM-0594	L#PC2010KT-081	10BBCHEM-0594	BIOUG	Biodiversity Institute of Ontario	Arthropoda	Insecta	Hemiptera	NA	NA	NA	NA	NA	NA	NA	NA	NA	NA	NA	S	NA	Kootenay	Overcast Aquatic Freehand Sampling	NA	NA	NA	NA	NA	BIObus 2010
BBHCN	BBHCN719-10	10BBCHEM-0595	L#PC2010KT-081	BOLD:AAP4549	10BBCHEM-0595	658[0n]	2	NA	1	Yes	NA	NA	NA	29-Jul-2010	Hemiptera	NA	Kootenay	NA	Biodiversity Institute of Ontario	Overcast Aquatic Freehand Sampling	10BBCHEM-0595	L#PC2010KT-081	10BBCHEM-0595	BIOUG	Biodiversity Institute of Ontario	Arthropoda	Insecta	Hemiptera	NA	NA	NA	NA	NA	NA	NA	NA	NA	NA	NA	S	NA	Kootenay	Overcast Aquatic Freehand Sampling	NA	NA	NA	NA	NA	BIObus 2010
BBHCN	BBHCN635-10	10BBCHEM-0511	L#PC2010KT-043	BOLD:AAF6472	10BBCHEM-0511	658[0n]	2	NA	1	Yes	NA	NA	NA	27-Jul-2010	Psallovius	NA	Kootenay	NA	Biodiversity Institute of Ontario	Partly cloudy: very dry UV Light Sheet	10BBCHEM-0511	L#PC2010KT-043	10BBCHEM-0511	BIOUG	Biodiversity Institute of Ontario	Arthropoda	Insecta	Hemiptera	Miridae	Phylinae	NA	Psallovius	NA	NA	NA	NA	NA	NA	NA	S	NA	Kootenay	Partly cloudy: very dry UV Light Sheet	NA	NA	NA	NA	NA	BIObus 2010
RFPHX	RFBAF150-11	CNC#HEM007750	93EM-1018	BOLD:AAI2961	CNC#HEM007750	657[1n]	2	NA	0	Yes	NA	NA	NA	18-Oct-1993	Phylloxera	NA	ex Quercus robur	NA	Canadian National Collection of Insects, Arachnids and Nematodes	NA	CNC#HEM007750	93EM-1018	CNC#HEM007750	NA	Canadian National Collection of Insects, Arachnids and Nematodes	Arthropoda	Insecta	Hemiptera	Phylloxeridae	NA	NA	Phylloxera	NA	NA	Eric Maw	eric.maw@agr.gc.ca	NA	NA	NA	NA	NA	ex Quercus robur	NA	NA	NA	NA	NA	NA	Duncan, R.
RFLA	RFBAG447-11	CNC#HEM013104	F94-103	BOLD:AAI3985	CNC#HEM013104	658[0n]	2	NA	0	Yes	NA	NA	NA	14-Jul-1994	Cinara	NA	ex Pinus ponderosa	NA	Canadian National Collection of Insects, Arachnids and Nematodes	NA	CNC#HEM013104	F94-103	CNC#HEM013104	CNC	Canadian National Collection of Insects, Arachnids and Nematodes	Arthropoda	Insecta	Hemiptera	Aphididae	Lachninae	NA	Cinara	NA	NA	Eric Maw	eric.maw@agr.gc.ca	NA	NA	NA	NA	NA	ex Pinus ponderosa	NA	NA	NA	NA	NA	NA	R.G. Foottit
RFBAG	RFBAG426-11	CNC#HEM013049	F94-031	BOLD:AAZ1021	CNC#HEM013049	658[0n]	2	NA	0	Yes	NA	NA	NA	12-Jul-1994	Chaitophorus	NA	ex Salix	NA	Canadian National Collection of Insects, Arachnids and Nematodes	NA	CNC#HEM013049	F94-031	CNC#HEM013049	CNC	Canadian National Collection of Insects, Arachnids and Nematodes	Arthropoda	Insecta	Hemiptera	Aphididae	Chaitophorinae	NA	Chaitophorus	NA	NA	Eric Maw	eric.maw@agr.gc.ca	NA	NA	NA	NA	NA	ex Salix	NA	NA	NA	NA	NA	NA	R.G. Foottit
BBHCN	BBHCN310-10	10BBCHEM-0186	L#PC2010YO-007	BOLD:AAP4549	10BBCHEM-0186	613[0n]	4	NA	1	Yes	NA	NA	NA	20-Jul-2010	Hemiptera	NA	Yoho	NA	Biodiversity Institute of Ontario	Partly cloudy: warm Freehand Sampling	10BBCHEM-0186	L#PC2010YO-007	10BBCHEM-0186	BIOUG	Biodiversity Institute of Ontario	Arthropoda	Insecta	Hemiptera	NA	NA	NA	NA	NA	NA	NA	NA	NA	NA	NA	S	NA	Yoho	Partly cloudy: warm Freehand Sampling	NA	NA	NA	NA	NA	BIObus 2010
BBHCN	BBHCN311-10	10BBCHEM-0187	L#PC2010YO-007	BOLD:AAP4549	10BBCHEM-0187	613[0n]	4	NA	1	Yes	NA	NA	NA	20-Jul-2010	Hemiptera	NA	Yoho	NA	Biodiversity Institute of Ontario	Partly cloudy: warm Freehand Sampling	10BBCHEM-0187	L#PC2010YO-007	10BBCHEM-0187	BIOUG	Biodiversity Institute of Ontario	Arthropoda	Insecta	Hemiptera	NA	NA	NA	NA	NA	NA	NA	NA	NA	NA	NA	S	NA	Yoho	Partly cloudy: warm Freehand Sampling	NA	NA	NA	NA	NA	BIObus 2010
BBHCN	BBHCN312-10	10BBCHEM-0188	L#PC2010YO-007	BOLD:ABZ1257	10BBCHEM-0188	613[0n]	4	NA	1	Yes	NA	NA	NA	20-Jul-2010	Ligyrocoris	NA	Yoho	NA	Biodiversity Institute of Ontario	Partly cloudy: warm Freehand Sampling	10BBCHEM-0188	L#PC2010YO-007	10BBCHEM-0188	BIOUG	Biodiversity Institute of Ontario	Arthropoda	Insecta	Hemiptera	Rhyparochromidae	Rhyparochrominae	NA	Ligyrocoris	NA	NA	NA	NA	NA	NA	NA	S	NA	Yoho	Partly cloudy: warm Freehand Sampling	NA	NA	NA	NA	NA	BIObus 2010
BBHCN	BBHCN323-10	10BBCHEM-0199	L#PC2010YO-157	BOLD:ACF1507	10BBCHEM-0199	658[0n]	4	NA	1	Yes	NA	NA	NA	24-Jul-2010	Uroleucon	NA	Yoho	NA	Biodiversity Institute of Ontario	Sunny: warm Freehand Sampling	10BBCHEM-0199	L#PC2010YO-157	10BBCHEM-0199	BIOUG	Biodiversity Institute of Ontario	Arthropoda	Insecta	Hemiptera	Aphididae	Aphidinae	NA	Uroleucon	NA	NA	NA	NA	NA	NA	NA	S	NA	Yoho	Sunny: warm Freehand Sampling	NA	NA	NA	NA	NA	BIObus 2010
BBHCN	BBHCN339-10	10BBCHEM-0215	L#PC2010YO-040	BOLD:AAR1544	10BBCHEM-0215	613[0n]	4	NA	1	Yes	NA	NA	NA	21-Jul-2010	Macrosteles	NA	Yoho	NA	Biodiversity Institute of Ontario	Partly cloudy: warm Freehand Sampling	10BBCHEM-0215	L#PC2010YO-040	10BBCHEM-0215	BIOUG	Biodiversity Institute of Ontario	Arthropoda	Insecta	Hemiptera	Cicadellidae	Aphrodinae	NA	Macrosteles	NA	NA	NA	NA	NA	NA	NA	S	NA	Yoho	Partly cloudy: warm Freehand Sampling	NA	NA	NA	NA	NA	BIObus 2010
BBHCN	BBHCN342-10	10BBCHEM-0218	L#PC2010YO-040	BOLD:ABV2596	10BBCHEM-0218	658[0n]	4	NA	1	Yes	NA	NA	NA	21-Jul-2010	Hemiptera	NA	Yoho	NA	Biodiversity Institute of Ontario	Partly cloudy: warm Freehand Sampling	10BBCHEM-0218	L#PC2010YO-040	10BBCHEM-0218	BIOUG	Biodiversity Institute of Ontario	Arthropoda	Insecta	Hemiptera	NA	NA	NA	NA	NA	NA	NA	NA	NA	NA	NA	S	NA	Yoho	Partly cloudy: warm Freehand Sampling	NA	NA	NA	NA	NA	BIObus 2010
BBHCN	BBHCN363-10	10BBCHEM-0239	L#PC2010YO-162	BOLD:AAN8426	10BBCHEM-0239	657[0n]	2	NA	1	Yes	NA	NA	NA	24-Jul-2010	Hemiptera	NA	Yoho	NA	Biodiversity Institute of Ontario	Set from July 21-24: 10 yellow pans Yellow Pan Traps	10BBCHEM-0239	L#PC2010YO-162	10BBCHEM-0239	BIOUG	Biodiversity Institute of Ontario	Arthropoda	Insecta	Hemiptera	NA	NA	NA	NA	NA	NA	NA	NA	NA	NA	NA	S	NA	Yoho	Set from July 21-24: 10 yellow pans Yellow Pan Traps	NA	NA	NA	NA	NA	BIObus 2010
BBHCN	BBHCN212-10	10BBCHEM-0088	L#PC2010YO-033	BOLD:ABA5811	10BBCHEM-0088	658[0n]	4	NA	1	Yes	NA	NA	NA	20-Jul-2010	Deltocephalinae	NA	Yoho	NA	Biodiversity Institute of Ontario	Cloudy: cool UV Light Trap	10BBCHEM-0088	L#PC2010YO-033	10BBCHEM-0088	BIOUG	Biodiversity Institute of Ontario	Arthropoda	Insecta	Hemiptera	Cicadellidae	Deltocephalinae	NA	NA	NA	NA	NA	NA	NA	NA	NA	S	NA	Yoho	Cloudy: cool UV Light Trap	NA	NA	NA	NA	NA	BIObus 2010
BBHCN	BBHCN214-10	10BBCHEM-0090	L#PC2010YO-173	BOLD:AAN8425	10BBCHEM-0090	658[0n]	2	HQ928843	1	Yes	NA	NA	NA	24-Jul-2010	Hemiptera	NA	Yoho	NA	Biodiversity Institute of Ontario	Set from July 21-24 Malaise Trap	10BBCHEM-0090	L#PC2010YO-173	10BBCHEM-0090	BIOUG	Biodiversity Institute of Ontario	Arthropoda	Insecta	Hemiptera	NA	NA	NA	NA	NA	NA	NA	NA	NA	NA	NA	S	NA	Yoho	Set from July 21-24 Malaise Trap	NA	NA	NA	NA	NA	BIObus 2010
BBHCN	BBHCN215-10	10BBCHEM-0091	L#PC2010YO-173	BOLD:AAN8425	10BBCHEM-0091	658[0n]	2	HQ928844	1	Yes	NA	NA	NA	24-Jul-2010	Hemiptera	NA	Yoho	NA	Biodiversity Institute of Ontario	Set from July 21-24 Malaise Trap	10BBCHEM-0091	L#PC2010YO-173	10BBCHEM-0091	BIOUG	Biodiversity Institute of Ontario	Arthropoda	Insecta	Hemiptera	NA	NA	NA	NA	NA	NA	NA	NA	NA	NA	NA	S	NA	Yoho	Set from July 21-24 Malaise Trap	NA	NA	NA	NA	NA	BIObus 2010
BBHCN	BBHCN219-10	10BBCHEM-0095	L#PC2010YO-173	BOLD:AAG8687	10BBCHEM-0095	658[0n]	2	HQ928847	1	Yes	NA	NA	NA	24-Jul-2010	Empoasca	NA	Yoho	NA	Biodiversity Institute of Ontario	Set from July 21-24 Malaise Trap	10BBCHEM-0095	L#PC2010YO-173	10BBCHEM-0095	BIOUG	Biodiversity Institute of Ontario	Arthropoda	Insecta	Hemiptera	Cicadellidae	Typhlocybinae	NA	Empoasca	NA	NA	NA	NA	NA	NA	NA	S	NA	Yoho	Set from July 21-24 Malaise Trap	NA	NA	NA	NA	NA	BIObus 2010
BBHCN	BBHCN220-10	10BBCHEM-0096	L#PC2010YO-173	BOLD:AAN8426	10BBCHEM-0096	658[0n]	2	HQ928848	1	Yes	NA	NA	NA	24-Jul-2010	Hemiptera	NA	Yoho	NA	Biodiversity Institute of Ontario	Set from July 21-24 Malaise Trap	10BBCHEM-0096	L#PC2010YO-173	10BBCHEM-0096	BIOUG	Biodiversity Institute of Ontario	Arthropoda	Insecta	Hemiptera	NA	NA	NA	NA	NA	NA	NA	NA	NA	NA	NA	S	NA	Yoho	Set from July 21-24 Malaise Trap	NA	NA	NA	NA	NA	BIObus 2010
BBHCN	BBHCN231-10	10BBCHEM-0107	L#PC2010YO-191	BOLD:AAZ2072	10BBCHEM-0107	658[0n]	6	NA	1	Yes	NA	NA	NA	25-Jul-2010	Aradus	NA	Yoho	NA	Biodiversity Institute of Ontario	Set from July 23-25: 8 large pitfalls Pitfall Traps	10BBCHEM-0107	L#PC2010YO-191	10BBCHEM-0107	BIOUG	Biodiversity Institute of Ontario	Arthropoda	Insecta	Hemiptera	Aradidae	Aradinae	NA	Aradus	NA	NA	Paul Hebert	phebert@uoguelph.ca	BOLD ID Engine (February 2014)	NA	NA	S	NA	Yoho	Set from July 23-25: 8 large pitfalls Pitfall Traps	NA	NA	NA	NA	NA	BIObus 2010
BBHCN	BBHCN243-10	10BBCHEM-0119	L#PC2010YO-110	BOLD:AAN8429	10BBCHEM-0119	658[0n]	2	HQ928864	1	Yes	NA	NA	NA	23-Jul-2010	Hemiptera	NA	Yoho	NA	Biodiversity Institute of Ontario	Partly cloudy: warm Freehand Sampling	10BBCHEM-0119	L#PC2010YO-110	10BBCHEM-0119	BIOUG	Biodiversity Institute of Ontario	Arthropoda	Insecta	Hemiptera	NA	NA	NA	NA	NA	NA	NA	NA	NA	NA	NA	S	NA	Yoho	Partly cloudy: warm Freehand Sampling	NA	NA	NA	NA	NA	BIObus 2010
BBHCN	BBHCN271-10	10BBCHEM-0147	L#PC2010YO-173	BOLD:AAN8289	10BBCHEM-0147	576[0n]	4	NA	1	Yes	NA	NA	NA	24-Jul-2010	Hemiptera	NA	Yoho	NA	Biodiversity Institute of Ontario	Set from July 21-24 Malaise Trap	10BBCHEM-0147	L#PC2010YO-173	10BBCHEM-0147	BIOUG	Biodiversity Institute of Ontario	Arthropoda	Insecta	Hemiptera	NA	NA	NA	NA	NA	NA	NA	NA	NA	NA	NA	S	NA	Yoho	Set from July 21-24 Malaise Trap	NA	NA	NA	NA	NA	BIObus 2010
BBHCN	BBHCN278-10	10BBCHEM-0154	L#PC2010YO-079	BOLD:AAG9373	10BBCHEM-0154	630[0n]	3	NA	1	Yes	NA	NA	NA	22-Jul-2010	Deltocephalinae	NA	Yoho	NA	Biodiversity Institute of Ontario	Scattered showers Freehand Sampling	10BBCHEM-0154	L#PC2010YO-079	10BBCHEM-0154	BIOUG	Biodiversity Institute of Ontario	Arthropoda	Insecta	Hemiptera	Cicadellidae	Deltocephalinae	NA	NA	NA	NA	NA	NA	NA	NA	NA	S	NA	Yoho	Scattered showers Freehand Sampling	NA	NA	NA	NA	NA	BIObus 2010
BBHCN	BBHCN286-10	10BBCHEM-0162	L#PC2010YO-110	BOLD:AAV0278	10BBCHEM-0162	613[0n]	4	NA	1	Yes	NA	NA	NA	23-Jul-2010	Phylinae	NA	Yoho	NA	Biodiversity Institute of Ontario	Partly cloudy: warm Freehand Sampling	10BBCHEM-0162	L#PC2010YO-110	10BBCHEM-0162	BIOUG	Biodiversity Institute of Ontario	Arthropoda	Insecta	Hemiptera	Miridae	Phylinae	NA	NA	NA	NA	Michael D. Schwartz	schwartzm@agr.gc.ca	NA	NA	NA	S	NA	Yoho	Partly cloudy: warm Freehand Sampling	NA	NA	NA	NA	NA	BIObus 2010
BBHCN	BBHCN288-10	10BBCHEM-0164	L#PC2010YO-110	BOLD:AAV0235	10BBCHEM-0164	613[0n]	4	NA	1	Yes	NA	NA	NA	23-Jul-2010	Hemiptera	NA	Yoho	NA	Biodiversity Institute of Ontario	Partly cloudy: warm Freehand Sampling	10BBCHEM-0164	L#PC2010YO-110	10BBCHEM-0164	BIOUG	Biodiversity Institute of Ontario	Arthropoda	Insecta	Hemiptera	NA	NA	NA	NA	NA	NA	NA	NA	NA	NA	NA	S	NA	Yoho	Partly cloudy: warm Freehand Sampling	NA	NA	NA	NA	NA	BIObus 2010
BBHCN	BBHCN289-10	10BBCHEM-0165	L#PC2010YO-110	BOLD:AAV0234	10BBCHEM-0165	613[0n]	4	NA	1	Yes	NA	NA	NA	23-Jul-2010	Hemiptera	NA	Yoho	NA	Biodiversity Institute of Ontario	Partly cloudy: warm Freehand Sampling	10BBCHEM-0165	L#PC2010YO-110	10BBCHEM-0165	BIOUG	Biodiversity Institute of Ontario	Arthropoda	Insecta	Hemiptera	NA	NA	NA	NA	NA	NA	NA	NA	NA	NA	NA	S	NA	Yoho	Partly cloudy: warm Freehand Sampling	NA	NA	NA	NA	NA	BIObus 2010
BBHCN	BBHCN290-10	10BBCHEM-0166	L#PC2010YO-110	BOLD:AAV0279	10BBCHEM-0166	613[0n]	4	NA	1	Yes	NA	NA	NA	23-Jul-2010	Hemiptera	NA	Yoho	NA	Biodiversity Institute of Ontario	Partly cloudy: warm Freehand Sampling	10BBCHEM-0166	L#PC2010YO-110	10BBCHEM-0166	BIOUG	Biodiversity Institute of Ontario	Arthropoda	Insecta	Hemiptera	NA	NA	NA	NA	NA	NA	NA	NA	NA	NA	NA	S	NA	Yoho	Partly cloudy: warm Freehand Sampling	NA	NA	NA	NA	NA	BIObus 2010
BBHCN	BBHCN296-10	10BBCHEM-0172	L#PC2010YO-110	BOLD:AAV0232	10BBCHEM-0172	613[0n]	4	NA	1	Yes	NA	NA	NA	23-Jul-2010	Hemiptera	NA	Yoho	NA	Biodiversity Institute of Ontario	Partly cloudy: warm Freehand Sampling	10BBCHEM-0172	L#PC2010YO-110	10BBCHEM-0172	BIOUG	Biodiversity Institute of Ontario	Arthropoda	Insecta	Hemiptera	NA	NA	NA	NA	NA	NA	NA	NA	NA	NA	NA	S	NA	Yoho	Partly cloudy: warm Freehand Sampling	NA	NA	NA	NA	NA	BIObus 2010
BBHCN	BBHCN299-10	10BBCHEM-0175	L#PC2010YO-007	BOLD:ACK6426	10BBCHEM-0175	613[0n]	2	NA	1	Yes	NA	NA	NA	20-Jul-2010	Nothodelphax	NA	Yoho	NA	Biodiversity Institute of Ontario	Partly cloudy: warm Freehand Sampling	10BBCHEM-0175	L#PC2010YO-007	10BBCHEM-0175	BIOUG	Biodiversity Institute of Ontario	Arthropoda	Insecta	Hemiptera	Delphacidae	NA	NA	Nothodelphax	NA	NA	Charles Bartlett	bartlett@udel.edu	Morphological characters	Tentative ID	NA	S	NA	Yoho	Partly cloudy: warm Freehand Sampling	NA	NA	NA	NA	NA	BIObus 2010
BBHCN	BBHCN300-10	10BBCHEM-0176	L#PC2010YO-007	BOLD:AAG8963	10BBCHEM-0176	612[0n]	4	NA	1	Yes	NA	NA	NA	20-Jul-2010	Hemiptera	NA	Yoho	NA	Biodiversity Institute of Ontario	Partly cloudy: warm Freehand Sampling	10BBCHEM-0176	L#PC2010YO-007	10BBCHEM-0176	BIOUG	Biodiversity Institute of Ontario	Arthropoda	Insecta	Hemiptera	NA	NA	NA	NA	NA	NA	NA	NA	NA	NA	NA	S	NA	Yoho	Partly cloudy: warm Freehand Sampling	NA	NA	NA	NA	NA	BIObus 2010
LHASA	LHASA050-06	CHAN-2006-0051	CHAN-2006-0051	BOLD:ACE5867	NA	657[0n]	2	NA	0	Yes	NA	NA	NA	04-Jun-2006	Nearctaphis	NA	Rhopalosiphum insertum?	NA	Canadian Forest Service, Pacific Forestry Centre	NA	CHAN-2006-0051	CHAN-2006-0051	NA	NA	Canadian Forest Service, Pacific Forestry Centre	Arthropoda	Insecta	Hemiptera	Aphididae	Aphidinae	NA	Nearctaphis	NA	NA	NA	NA	NA	NA	NA	NA	NA	Rhopalosiphum insertum?	NA	NA	NA	NA	NA	NA	C-K Chan
LHASA	LHASA042-06	CHAN-2006-0043	CHAN-2006-0043	BOLD:AAG4797	NA	672[0n]	2	NA	0	Yes	NA	NA	NA	02-Jun-2006	Calaphidinae	NA	Cinara sp	NA	Canadian Forest Service, Pacific Forestry Centre	NA	CHAN-2006-0043	CHAN-2006-0043	NA	NA	Canadian Forest Service, Pacific Forestry Centre	Arthropoda	Insecta	Hemiptera	Aphididae	Calaphidinae	NA	NA	NA	NA	NA	NA	NA	NA	NA	NA	NA	Cinara sp	NA	NA	NA	NA	NA	NA	C-K Chan
RFLA	RFLA009-09	CNC#HEM033085	2000EM-0500	BOLD:AAI4009	CNC#HEM033085	657[0n]	2	NA	0	Yes	NA	NA	NA	18-Jul-2000	Cinara	NA	ex Juniperus scopulorum	NA	Canadian National Collection of Insects, Arachnids and Nematodes	NA	CNC#HEM033085	2000EM-0500	CNC#HEM033085	NA	Canadian National Collection of Insects, Arachnids and Nematodes	Arthropoda	Insecta	Hemiptera	Aphididae	Lachninae	NA	Cinara	NA	NA	NA	NA	NA	NA	NA	NA	NA	ex Juniperus scopulorum	NA	NA	NA	NA	NA	NA	E. Maw, R. G. Foottit
RFLA	RDBAB548-07	CNC#HEM039578	2001EM-0418	BOLD:AAI3985	CNC#HEM039578	658[0n]	2	NA	0	Yes	NA	NA	NA	02-Aug-2001	Cinara	NA	ex Pinus ponderosa	NA	Canadian National Collection of Insects, Arachnids and Nematodes	NA	CNC#HEM039578	2001EM-0418	CNC#HEM039578	NA	Canadian National Collection of Insects, Arachnids and Nematodes	Arthropoda	Insecta	Hemiptera	Aphididae	Lachninae	NA	Cinara	NA	NA	NA	NA	NA	NA	NA	C	NA	ex Pinus ponderosa	NA	NA	NA	NA	NA	NA	E. Maw, R.G. Foottit
HCNC	HCNCS204-09	CNC-HEM-0774	CNC-HEM-0774	BOLD:AAF6472	CNC:HEM:0774	658[0n]	2	HQ106292	1	Yes	NA	NA	NA	10-Aug-1998	Psallovius sp.	NA	Psallovius sp. near piceicola	NA	Canadian National Collection of Insects, Arachnids and Nematodes	NA	CNC-HEM-0774	CNC-HEM-0774	CNC:HEM:0774	HEM	Canadian National Collection of Insects, Arachnids and Nematodes	Arthropoda	Insecta	Hemiptera	Miridae	Phylinae	NA	Psallovius	Psallovius sp.	NA	C. N. C. Curators	NA	NA	NA	NA	NA	NA	Psallovius sp. near piceicola	NA	NA	NA	NA	NA	NA	M.D. Schwartz
HCNC	HCNCS205-09	CNC-HEM-0775	CNC-HEM-0775	BOLD:AAF6472	CNC:HEM:0775	658[0n]	2	HQ106294	1	Yes	NA	NA	NA	10-Aug-1998	Psallovius sp.	NA	Psallovius sp. near piceicola	NA	Canadian National Collection of Insects, Arachnids and Nematodes	NA	CNC-HEM-0775	CNC-HEM-0775	CNC:HEM:0775	HEM	Canadian National Collection of Insects, Arachnids and Nematodes	Arthropoda	Insecta	Hemiptera	Miridae	Phylinae	NA	Psallovius	Psallovius sp.	NA	C. N. C. Curators	NA	NA	NA	NA	NA	NA	Psallovius sp. near piceicola	NA	NA	NA	NA	NA	NA	M.D. Schwartz
HCNC	HCNCS206-09	CNC-HEM-0776	CNC-HEM-0776	BOLD:AAF6472	CNC:HEM:0776	574[0n]	3	HQ106293	1	Yes	NA	NA	NA	08-Aug-1998	Psallovius sp.	NA	Psallovius sp. near piceicola	NA	Canadian National Collection of Insects, Arachnids and Nematodes	NA	CNC-HEM-0776	CNC-HEM-0776	CNC:HEM:0776	HEM	Canadian National Collection of Insects, Arachnids and Nematodes	Arthropoda	Insecta	Hemiptera	Miridae	Phylinae	NA	Psallovius	Psallovius sp.	NA	C. N. C. Curators	NA	NA	NA	NA	NA	NA	Psallovius sp. near piceicola	NA	NA	NA	NA	NA	NA	M.D. Schwartz
RFBAD	RFBAD927-09	CNC#HEM061877	CK2008-008c	BOLD:AAI4150	CNC#HEM061877	407[0n]	4	NA	0	No	NA	NA	NA	13-May-2008	Chaetosiphon	NA	ex Rosa gymnocarpa	NA	Canadian National Collection of Insects, Arachnids and Nematodes	NA	CNC#HEM061877	CK2008-008c	CNC#HEM061877	NA	Canadian National Collection of Insects, Arachnids and Nematodes	Arthropoda	Insecta	Hemiptera	Aphididae	Aphidinae	NA	Chaetosiphon	NA	NA	NA	NA	NA	NA	NA	NA	NA	ex Rosa gymnocarpa	NA	NA	NA	NA	NA	NA	Cho-Kai Chan
RFLA	RFBAC701-07	CHAN-2006-0515.2	CHAN-2006-0515	BOLD:AAG9260	CHAN-2006-0515	657[0n]	2	NA	0	Yes	NA	NA	NA	02-Oct-2006	Schizolachnus	NA	ex Pinus sylvestris	NA	Canadian National Collection of Insects, Arachnids and Nematodes	NA	CHAN-2006-0515.2	CHAN-2006-0515	CHAN-2006-0515	NA	Canadian National Collection of Insects, Arachnids and Nematodes	Arthropoda	Insecta	Hemiptera	Aphididae	Lachninae	NA	Schizolachnus	NA	NA	NA	NA	NA	NA	NA	NA	NA	ex Pinus sylvestris	NA	NA	NA	NA	NA	NA	Chan, C.K.
RFBAC	RFBAC696-07	CHAN-2006-0481.2	CHAN-2006-0481	BOLD:AAI3449	CHAN-2006-0481	657[0n]	2	NA	0	Yes	NA	NA	NA	26-Sep-2006	Ovatus	NA	ex Crataegus kansuensis	NA	Canadian National Collection of Insects, Arachnids and Nematodes	NA	CHAN-2006-0481.2	CHAN-2006-0481	CHAN-2006-0481	NA	Canadian National Collection of Insects, Arachnids and Nematodes	Arthropoda	Insecta	Hemiptera	Aphididae	Aphidinae	NA	Ovatus	NA	NA	NA	NA	NA	NA	NA	NA	NA	ex Crataegus kansuensis	NA	NA	NA	NA	NA	NA	Cho-Kai Chan
RFBAC	RFBAC693-07	CHAN-2006-0456.2	CHAN-2006-0456	BOLD:AAH2363	CHAN-2006-0456	657[0n]	2	NA	0	Yes	NA	NA	NA	21-Sep-2006	Takecallis	NA	ex Pseudosasa japonica	NA	Canadian National Collection of Insects, Arachnids and Nematodes	NA	CHAN-2006-0456.2	CHAN-2006-0456	CHAN-2006-0456	NA	Canadian National Collection of Insects, Arachnids and Nematodes	Arthropoda	Insecta	Hemiptera	Aphididae	Calaphidinae	NA	Takecallis	NA	NA	NA	NA	NA	NA	NA	NA	NA	ex Pseudosasa japonica	NA	NA	NA	NA	NA	NA	Cho-Kai Chan
RFLA	RFBAC241-07	CNC#HEM026783	F98-BC-018	BOLD:AAI3979	CNC#HEM026783	658[0n]	4	NA	0	Yes	NA	NA	NA	11-Aug-1998	Cinara	NA	ex Picea glauca	NA	Canadian National Collection of Insects, Arachnids and Nematodes	NA	CNC#HEM026783	F98-BC-018	CNC#HEM026783	NA	Canadian National Collection of Insects, Arachnids and Nematodes	Arthropoda	Insecta	Hemiptera	Aphididae	Lachninae	NA	Cinara	NA	NA	NA	NA	NA	NA	NA	NA	NA	ex Picea glauca	NA	NA	NA	NA	NA	NA	R.G. Foottit, L. Humble
RFLA	RFBAC373-07	CNC#HEM026580	98EM-0764	BOLD:AAI3988	CNC#HEM026580	658[0n]	4	NA	0	Yes	NA	NA	NA	18-Aug-1998	Cinara	NA	ex Abies grandis	NA	Canadian National Collection of Insects, Arachnids and Nematodes	NA	CNC#HEM026580	98EM-0764	CNC#HEM026580	NA	Canadian National Collection of Insects, Arachnids and Nematodes	Arthropoda	Insecta	Hemiptera	Aphididae	Lachninae	NA	Cinara	NA	NA	NA	NA	NA	NA	NA	NA	NA	ex Abies grandis	NA	NA	NA	NA	NA	NA	E. Maw, R.G. Foottit
RFLA	RFBAC368-07	CNC#HEM026335	98EM-0522	BOLD:ABY6175	CNC#HEM026335	658[0n]	4	NA	0	Yes	NA	NA	NA	14-Aug-1998	Schizolachnus	NA	ex Pinus ponderosa	NA	Canadian National Collection of Insects, Arachnids and Nematodes	NA	CNC#HEM026335	98EM-0522	CNC#HEM026335	NA	Canadian National Collection of Insects, Arachnids and Nematodes	Arthropoda	Insecta	Hemiptera	Aphididae	Lachninae	NA	Schizolachnus	NA	NA	NA	NA	NA	NA	NA	NA	NA	ex Pinus ponderosa	NA	NA	NA	NA	NA	NA	E. Maw
RDBA	RDBA145-05	CNC#HEM028971	99EM-0588	BOLD:AAK7470	CNC:HEM:028971	637[0n]	2	EU701738	1	Yes	NA	NA	NA	17-Jul-1999	Macrosiphum sp. B rgf-2008	NA	ex Lonicera utahensis	NA	Canadian National Collection of Insects, Arachnids and Nematodes	NA	CNC#HEM028971	99EM-0588	CNC:HEM:028971	HEM	Canadian National Collection of Insects, Arachnids and Nematodes	Arthropoda	Insecta	Hemiptera	Aphididae	Aphidinae	NA	Macrosiphum	Macrosiphum sp. B rgf-2008	NA	NA	NA	NA	NA	NA	C	NA	ex Lonicera utahensis	NA	NA	NA	NA	NA	NA	E. Maw, R.G. Foottit
RDBA	RDBA107-05	CNC#HEM026323	98EM-0510	BOLD:AAH2885	CNC:HEM:026323	658[0n]	3	EU701491	1	Yes	NA	NA	NA	14-Aug-1998	Aphis sp. G rgf-2008	NA	ex Artemisia tridentata	NA	Canadian National Collection of Insects, Arachnids and Nematodes	NA	CNC#HEM026323	98EM-0510	CNC:HEM:026323	HEM	Canadian National Collection of Insects, Arachnids and Nematodes	Arthropoda	Insecta	Hemiptera	Aphididae	Aphidinae	NA	Aphis	Aphis sp. G rgf-2008	NA	NA	NA	NA	Zyxaphis	NA	C	NA	ex Artemisia tridentata	NA	NA	NA	NA	NA	NA	E. Maw
LHASA	LHASA749-07	HUM-2006-1247-1	HUM-2006-1247	BOLD:AAM4957	NA	407[0n]	0	NA	0	No	NA	NA	NA	NA	Phylloxera	I	oak	NA	Canadian Forest Service, Pacific Forestry Centre	one nymph	HUM-2006-1247-1	HUM-2006-1247	NA	NA	Canadian Forest Service, Pacific Forestry Centre	Arthropoda	Insecta	Hemiptera	Phylloxeridae	NA	NA	Phylloxera	NA	NA	Leland M. Humble	lhumble@nrcan.gc.ca	NA	NA	NA	NA	I	oak	one nymph	NA	NA	NA	NA	NA	L.M. Humble
LHASA	LHASA750-07	HUM-2006-1247-2	HUM-2006-1247	BOLD:AAM4957	NA	407[0n]	0	NA	0	No	NA	NA	NA	NA	Phylloxera	I	oak	NA	Canadian Forest Service, Pacific Forestry Centre	3 nymphs	HUM-2006-1247-2	HUM-2006-1247	NA	NA	Canadian Forest Service, Pacific Forestry Centre	Arthropoda	Insecta	Hemiptera	Phylloxeridae	NA	NA	Phylloxera	NA	NA	Leland M. Humble	lhumble@nrcan.gc.ca	NA	NA	NA	NA	I	oak	3 nymphs	NA	NA	NA	NA	NA	L.M. Humble
LHASA	LHASA751-07	HUM-2006-1247-3	HUM-2006-1247	BOLD:AAM4957	NA	407[0n]	0	NA	0	No	NA	NA	NA	NA	Phylloxera	I	oak	NA	Canadian Forest Service, Pacific Forestry Centre	5 nymphs	HUM-2006-1247-3	HUM-2006-1247	NA	NA	Canadian Forest Service, Pacific Forestry Centre	Arthropoda	Insecta	Hemiptera	Phylloxeridae	NA	NA	Phylloxera	NA	NA	Leland M. Humble	lhumble@nrcan.gc.ca	NA	NA	NA	NA	I	oak	5 nymphs	NA	NA	NA	NA	NA	L.M. Humble
LHASA	LHASA752-07	HUM-2006-1250	HUM-2006-1250	BOLD:AAM4957	NA	406[1n]	0	NA	0	No	NA	NA	NA	NA	Phylloxera	I	oak	NA	Canadian Forest Service, Pacific Forestry Centre	3 nymphs	HUM-2006-1250	HUM-2006-1250	NA	NA	Canadian Forest Service, Pacific Forestry Centre	Arthropoda	Insecta	Hemiptera	Phylloxeridae	NA	NA	Phylloxera	NA	NA	Leland M. Humble	lhumble@nrcan.gc.ca	NA	NA	NA	NA	I	oak	3 nymphs	NA	NA	NA	NA	NA	L.M. Humble
LHASA	LHASA010-06	CHAN-2006-0011	CHAN-2006-0011	BOLD:AAI1524	NA	672[0n]	2	NA	0	Yes	NA	NA	NA	22-May-2006	Mindarus	NA	Mindarus abietinus?	NA	Canadian Forest Service, Pacific Forestry Centre	NA	CHAN-2006-0011	CHAN-2006-0011	NA	NA	Canadian Forest Service, Pacific Forestry Centre	Arthropoda	Insecta	Hemiptera	Aphididae	Mindarinae	NA	Mindarus	NA	NA	NA	NA	NA	NA	NA	NA	NA	Mindarus abietinus?	NA	NA	NA	NA	NA	NA	C-K Chan
LHASA	LHASA039-06	CHAN-2006-0040	CHAN-2006-0040	BOLD:AAG4797	NA	630[0n]	2	NA	0	Yes	NA	NA	NA	02-Jun-2006	Tinocallis	NA	Tinocallis platani	NA	Canadian Forest Service, Pacific Forestry Centre	NA	CHAN-2006-0040	CHAN-2006-0040	NA	NA	Canadian Forest Service, Pacific Forestry Centre	Arthropoda	Insecta	Hemiptera	Aphididae	Calaphidinae	NA	Tinocallis	NA	NA	NA	NA	NA	NA	NA	NA	NA	Tinocallis platani	NA	NA	NA	NA	NA	NA	C-K Chan
LHASA	LHASA077-06	CHAN-2006-0082	CHAN-2006-0082	BOLD:AAI4901	NA	665[0n]	2	NA	0	Yes	NA	NA	NA	10-Jun-2006	Eucallipterus	NA	Eucallipterus tiliae	NA	Canadian Forest Service, Pacific Forestry Centre	NA	CHAN-2006-0082	CHAN-2006-0082	NA	NA	Canadian Forest Service, Pacific Forestry Centre	Arthropoda	Insecta	Hemiptera	Aphididae	Calaphidinae	NA	Eucallipterus	NA	NA	NA	NA	NA	NA	NA	NA	NA	Eucallipterus tiliae	NA	NA	NA	NA	NA	NA	C-K Chan
LHASA	LHASA081-06	CHAN-2006-0086	CHAN-2006-0086	BOLD:AAG4797	NA	633[0n]	2	NA	0	Yes	NA	NA	NA	12-Jun-2006	Tinocallis	NA	Tinocallis platani	NA	Canadian Forest Service, Pacific Forestry Centre	NA	CHAN-2006-0086	CHAN-2006-0086	NA	NA	Canadian Forest Service, Pacific Forestry Centre	Arthropoda	Insecta	Hemiptera	Aphididae	Calaphidinae	NA	Tinocallis	NA	NA	NA	NA	NA	NA	NA	NA	NA	Tinocallis platani	NA	NA	NA	NA	NA	NA	C-K Chan
LHASA	LHASA089-06	CHAN-2006-0097	CHAN-2006-0097	BOLD:AAI3919	NA	672[0n]	2	NA	0	Yes	NA	NA	NA	12-Jun-2006	Euceraphis	NA	Euceraphis sp	NA	Canadian Forest Service, Pacific Forestry Centre	NA	CHAN-2006-0097	CHAN-2006-0097	NA	NA	Canadian Forest Service, Pacific Forestry Centre	Arthropoda	Insecta	Hemiptera	Aphididae	Calaphidinae	NA	Euceraphis	NA	NA	NA	NA	NA	NA	NA	NA	NA	Euceraphis sp	NA	NA	NA	NA	NA	NA	C-K Chan
LHASA	LHASA118-06	CHAN-2006-0129	CHAN-2006-0129	BOLD:AAG4797	NA	569[0n]	2	NA	0	Yes	NA	NA	NA	22-Jun-2006	Tinocallis	NA	Tinocallis platani	NA	Canadian Forest Service, Pacific Forestry Centre	NA	CHAN-2006-0129	CHAN-2006-0129	NA	NA	Canadian Forest Service, Pacific Forestry Centre	Arthropoda	Insecta	Hemiptera	Aphididae	Calaphidinae	NA	Tinocallis	NA	NA	NA	NA	NA	NA	NA	NA	NA	Tinocallis platani	NA	NA	NA	NA	NA	NA	C-K Chan
LHASA	LHASA122-06	CHAN-2006-0133	CHAN-2006-0133	BOLD:AAI4150	NA	576[0n]	2	NA	0	Yes	NA	NA	NA	23-Jun-2006	Chaetosiphon	NA	Chaetosiphon n. sp	NA	Canadian Forest Service, Pacific Forestry Centre	NA	CHAN-2006-0133	CHAN-2006-0133	NA	NA	Canadian Forest Service, Pacific Forestry Centre	Arthropoda	Insecta	Hemiptera	Aphididae	Aphidinae	NA	Chaetosiphon	NA	NA	NA	NA	NA	NA	NA	NA	NA	Chaetosiphon n. sp	NA	NA	NA	NA	NA	NA	C-K Chan
LHASA	LHASA124-06	CHAN-2006-0135	CHAN-2006-0135	BOLD:AAI3333	NA	570[0n]	2	NA	0	Yes	NA	NA	NA	23-Jun-2006	Myzocallis	NA	Myzocallis castanicola	NA	Canadian Forest Service, Pacific Forestry Centre	NA	CHAN-2006-0135	CHAN-2006-0135	NA	NA	Canadian Forest Service, Pacific Forestry Centre	Arthropoda	Insecta	Hemiptera	Aphididae	Calaphidinae	NA	Myzocallis	NA	NA	NA	NA	NA	NA	NA	NA	NA	Myzocallis castanicola	NA	NA	NA	NA	NA	NA	C-K Chan
LHASA	LHASA129-06	CHAN-2006-0140	CHAN-2006-0140	BOLD:ACE3923	NA	576[0n]	2	NA	0	Yes	NA	NA	NA	24-Jun-2006	Hyadaphis	NA	Hyadaphis foeniculi	NA	Canadian Forest Service, Pacific Forestry Centre	NA	CHAN-2006-0140	CHAN-2006-0140	NA	NA	Canadian Forest Service, Pacific Forestry Centre	Arthropoda	Insecta	Hemiptera	Aphididae	Aphidinae	NA	Hyadaphis	NA	NA	NA	NA	NA	NA	NA	NA	NA	Hyadaphis foeniculi	NA	NA	NA	NA	NA	NA	C-K Chan
LHASA	LHASA147-06	CHAN-2006-0161	CHAN-2006-0161	BOLD:ACE5867	NA	576[0n]	2	NA	0	Yes	NA	NA	NA	28-Jun-2006	Aphididae	NA	Nearctaphis? sp	NA	Canadian Forest Service, Pacific Forestry Centre	NA	CHAN-2006-0161	CHAN-2006-0161	NA	NA	Canadian Forest Service, Pacific Forestry Centre	Arthropoda	Insecta	Hemiptera	Aphididae	NA	NA	NA	NA	NA	NA	NA	NA	NA	NA	NA	NA	Nearctaphis? sp	NA	NA	NA	NA	NA	NA	C-K Chan
LHASA	LHASA153-06	CHAN-2006-0167	CHAN-2006-0167	BOLD:AAI3334	NA	570[0n]	2	NA	0	Yes	NA	NA	NA	03-Jul-2006	Myzocallis	NA	Myzocallis castanicola	NA	Canadian Forest Service, Pacific Forestry Centre	NA	CHAN-2006-0167	CHAN-2006-0167	NA	NA	Canadian Forest Service, Pacific Forestry Centre	Arthropoda	Insecta	Hemiptera	Aphididae	Calaphidinae	NA	Myzocallis	NA	NA	NA	NA	NA	NA	NA	NA	NA	Myzocallis castanicola	NA	NA	NA	NA	NA	NA	C-K Chan
LHASA	LHASA154-06	CHAN-2006-0168	CHAN-2006-0168	BOLD:AAG4797	NA	632[0n]	2	NA	0	Yes	NA	NA	NA	03-Jul-2006	Tinocallis	NA	Tinocallis platani	NA	Canadian Forest Service, Pacific Forestry Centre	NA	CHAN-2006-0168	CHAN-2006-0168	NA	NA	Canadian Forest Service, Pacific Forestry Centre	Arthropoda	Insecta	Hemiptera	Aphididae	Calaphidinae	NA	Tinocallis	NA	NA	NA	NA	NA	NA	NA	NA	NA	Tinocallis platani	NA	NA	NA	NA	NA	NA	C-K Chan
LHASA	LHASA163-06	CHAN-2006-0178	CHAN-2006-0178	BOLD:AAF7496	NA	673[0n]	2	NA	0	Yes	NA	NA	NA	06-Jul-2006	Myzocallis	NA	Myzocallis sp	NA	Canadian Forest Service, Pacific Forestry Centre	NA	CHAN-2006-0178	CHAN-2006-0178	NA	NA	Canadian Forest Service, Pacific Forestry Centre	Arthropoda	Insecta	Hemiptera	Aphididae	Calaphidinae	NA	Myzocallis	NA	NA	NA	NA	NA	NA	NA	NA	NA	Myzocallis sp	NA	NA	NA	NA	NA	NA	C-K Chan
LHASA	LHASA166-06	CHAN-2006-0181	CHAN-2006-0181	BOLD:AAG6190	NA	574[1n]	2	NA	0	Yes	NA	NA	NA	06-Jul-2006	Utamphorophora	NA	Utamphorophora humboldti	NA	Canadian Forest Service, Pacific Forestry Centre	NA	CHAN-2006-0181	CHAN-2006-0181	NA	NA	Canadian Forest Service, Pacific Forestry Centre	Arthropoda	Insecta	Hemiptera	Aphididae	Aphidinae	NA	Utamphorophora	NA	NA	NA	NA	NA	NA	NA	NA	NA	Utamphorophora humboldti	NA	NA	NA	NA	NA	NA	C-K Chan
LHASA	LHASA168-06	CHAN-2006-0183	CHAN-2006-0183	BOLD:ABZ4540	NA	498[2n]	2	NA	0	Yes	NA	NA	NA	06-Jul-2006	Illinoia	NA	Illinoia sp	NA	Canadian Forest Service, Pacific Forestry Centre	NA	CHAN-2006-0183	CHAN-2006-0183	NA	NA	Canadian Forest Service, Pacific Forestry Centre	Arthropoda	Insecta	Hemiptera	Aphididae	Aphidinae	NA	Illinoia	NA	NA	NA	NA	NA	NA	NA	NA	NA	Illinoia sp	NA	NA	NA	NA	NA	NA	C-K Chan
LHASA	LHASA185-06	CHAN-2006-0200	CHAN-2006-0200	BOLD:AAI3919	NA	662[0n]	2	NA	0	Yes	NA	NA	NA	17-Jul-2006	Euceraphis	NA	Euceraphis sp b	NA	Canadian Forest Service, Pacific Forestry Centre	NA	CHAN-2006-0200	CHAN-2006-0200	NA	NA	Canadian Forest Service, Pacific Forestry Centre	Arthropoda	Insecta	Hemiptera	Aphididae	Calaphidinae	NA	Euceraphis	NA	NA	NA	NA	NA	NA	NA	NA	NA	Euceraphis sp b	NA	NA	NA	NA	NA	NA	C-K Chan
LHASA	LHASA213-06	CHAN-2006-0228	CHAN-2006-0228	BOLD:AAI3973	NA	576[0n]	2	NA	0	Yes	NA	NA	NA	14-Aug-2006	Cinara	NA	Cinara sp	NA	Canadian Forest Service, Pacific Forestry Centre	NA	CHAN-2006-0228	CHAN-2006-0228	NA	NA	Canadian Forest Service, Pacific Forestry Centre	Arthropoda	Insecta	Hemiptera	Aphididae	Lachninae	NA	Cinara	NA	NA	NA	NA	NA	NA	NA	NA	NA	Cinara sp	NA	NA	NA	NA	NA	NA	C-K Chan
LHASA	LHASA217-06	CHAN-2006-0232	CHAN-2006-0232	BOLD:AAI3973	NA	576[0n]	2	NA	0	Yes	NA	NA	NA	15-Aug-2006	Cinara	NA	Cinara sp	NA	Canadian Forest Service, Pacific Forestry Centre	NA	CHAN-2006-0232	CHAN-2006-0232	NA	NA	Canadian Forest Service, Pacific Forestry Centre	Arthropoda	Insecta	Hemiptera	Aphididae	Lachninae	NA	Cinara	NA	NA	NA	NA	NA	NA	NA	NA	NA	Cinara sp	NA	NA	NA	NA	NA	NA	C-K Chan
LHASA	LHASA225-06	CHAN-2006-0240	CHAN-2006-0240	BOLD:AAI3973	NA	658[0n]	2	NA	0	Yes	NA	NA	NA	15-Aug-2006	Cinara	NA	Cinara sp	NA	Canadian Forest Service, Pacific Forestry Centre	NA	CHAN-2006-0240	CHAN-2006-0240	NA	NA	Canadian Forest Service, Pacific Forestry Centre	Arthropoda	Insecta	Hemiptera	Aphididae	Lachninae	NA	Cinara	NA	NA	NA	NA	NA	NA	NA	NA	NA	Cinara sp	NA	NA	NA	NA	NA	NA	C-K Chan
LHASA	LHASA228-06	CHAN-2006-0243	CHAN-2006-0243	BOLD:AAH2363	NA	658[0n]	2	NA	0	Yes	NA	NA	NA	15-Aug-2006	Takecallis	NA	Takecallis arundicolens	NA	Canadian Forest Service, Pacific Forestry Centre	NA	CHAN-2006-0243	CHAN-2006-0243	NA	NA	Canadian Forest Service, Pacific Forestry Centre	Arthropoda	Insecta	Hemiptera	Aphididae	Calaphidinae	NA	Takecallis	NA	NA	NA	NA	NA	NA	NA	NA	NA	Takecallis arundicolens	NA	NA	NA	NA	NA	NA	C-K Chan
LHASA	LHASA255-06	CHAN-2006-0270	CHAN-2006-0270	BOLD:AAG1529	NA	658[0n]	2	NA	0	Yes	NA	NA	NA	21-Aug-2006	Sipha	NA	Sipha sp	NA	Canadian Forest Service, Pacific Forestry Centre	NA	CHAN-2006-0270	CHAN-2006-0270	NA	NA	Canadian Forest Service, Pacific Forestry Centre	Arthropoda	Insecta	Hemiptera	Aphididae	Chaitophorinae	NA	Sipha	NA	NA	NA	NA	NA	NA	NA	NA	NA	Sipha sp	NA	NA	NA	NA	NA	NA	C-K Chan
LHASA	LHASA261-06	CHAN-2006-0276	CHAN-2006-0276	BOLD:AAI1634	NA	658[0n]	2	NA	0	Yes	NA	NA	NA	26-Aug-2006	Macrosiphum	NA	Macrosiphum tenuicauda	NA	Canadian Forest Service, Pacific Forestry Centre	NA	CHAN-2006-0276	CHAN-2006-0276	NA	NA	Canadian Forest Service, Pacific Forestry Centre	Arthropoda	Insecta	Hemiptera	Aphididae	Aphidinae	NA	Macrosiphum	NA	NA	NA	NA	NA	NA	NA	NA	NA	Macrosiphum tenuicauda	NA	NA	NA	NA	NA	NA	C-K Chan
LHASA	LHASA262-06	CHAN-2006-0277	CHAN-2006-0277	BOLD:AAI1634	NA	658[0n]	2	NA	0	Yes	NA	NA	NA	26-Aug-2006	Macrosiphum	NA	Macrosiphum tenuicauda	NA	Canadian Forest Service, Pacific Forestry Centre	NA	CHAN-2006-0277	CHAN-2006-0277	NA	NA	Canadian Forest Service, Pacific Forestry Centre	Arthropoda	Insecta	Hemiptera	Aphididae	Aphidinae	NA	Macrosiphum	NA	NA	NA	NA	NA	NA	NA	NA	NA	Macrosiphum tenuicauda	NA	NA	NA	NA	NA	NA	C-K Chan
LHASA	LHASA288-06	CHAN-2006-0303	CHAN-2006-0303	BOLD:AAI4901	NA	658[0n]	2	NA	0	Yes	NA	NA	NA	31-Aug-2006	Eucallipterus	NA	Eucallipterus tiliae	NA	Canadian Forest Service, Pacific Forestry Centre	NA	CHAN-2006-0303	CHAN-2006-0303	NA	NA	Canadian Forest Service, Pacific Forestry Centre	Arthropoda	Insecta	Hemiptera	Aphididae	Calaphidinae	NA	Eucallipterus	NA	NA	NA	NA	NA	NA	NA	NA	NA	Eucallipterus tiliae	NA	NA	NA	NA	NA	NA	C-K Chan
LHASA	LHASA296-06	CHAN-2006-0311	CHAN-2006-0311	BOLD:ABY6175	NA	658[0n]	2	NA	0	Yes	NA	NA	NA	01-Sep-2006	Aphididae	NA	Essigella?	NA	Canadian Forest Service, Pacific Forestry Centre	NA	CHAN-2006-0311	CHAN-2006-0311	NA	NA	Canadian Forest Service, Pacific Forestry Centre	Arthropoda	Insecta	Hemiptera	Aphididae	NA	NA	NA	NA	NA	NA	NA	NA	NA	NA	NA	NA	Essigella?	NA	NA	NA	NA	NA	NA	C-K Chan
LHASA	LHASA297-06	CHAN-2006-0312	CHAN-2006-0312	BOLD:ACE3049	NA	658[0n]	2	NA	0	Yes	NA	NA	NA	01-Sep-2006	Ericaphis	NA	Ericaphis lilii ?	NA	Canadian Forest Service, Pacific Forestry Centre	NA	CHAN-2006-0312	CHAN-2006-0312	NA	NA	Canadian Forest Service, Pacific Forestry Centre	Arthropoda	Insecta	Hemiptera	Aphididae	Aphidinae	NA	Ericaphis	NA	NA	NA	NA	NA	NA	NA	NA	NA	Ericaphis lilii ?	NA	NA	NA	NA	NA	NA	C-K Chan
LHASA	LHASA298-06	CHAN-2006-0313	CHAN-2006-0313	BOLD:AAI3919	NA	658[0n]	2	NA	0	Yes	NA	NA	NA	01-Sep-2006	Euceraphis	NA	Euceraphis sp	NA	Canadian Forest Service, Pacific Forestry Centre	NA	CHAN-2006-0313	CHAN-2006-0313	NA	NA	Canadian Forest Service, Pacific Forestry Centre	Arthropoda	Insecta	Hemiptera	Aphididae	Calaphidinae	NA	Euceraphis	NA	NA	NA	NA	NA	NA	NA	NA	NA	Euceraphis sp	NA	NA	NA	NA	NA	NA	C-K Chan
LHASA	LHASA311-06	CHAN-2006-0326	CHAN-2006-0326	BOLD:AAH2871	NA	658[0n]	2	NA	0	Yes	NA	NA	NA	04-Sep-2006	Anoecia	NA	Anoecia corni	NA	Canadian Forest Service, Pacific Forestry Centre	NA	CHAN-2006-0326	CHAN-2006-0326	NA	NA	Canadian Forest Service, Pacific Forestry Centre	Arthropoda	Insecta	Hemiptera	Aphididae	Anoeciinae	NA	Anoecia	NA	NA	NA	NA	NA	NA	NA	NA	NA	Anoecia corni	NA	NA	NA	NA	NA	NA	C-K Chan
LHASA	LHASA313-06	CHAN-2006-0328	CHAN-2006-0328	BOLD:AAH2871	NA	658[0n]	2	NA	0	Yes	NA	NA	NA	04-Sep-2006	Anoecia	NA	Anoecia corni	NA	Canadian Forest Service, Pacific Forestry Centre	NA	CHAN-2006-0328	CHAN-2006-0328	NA	NA	Canadian Forest Service, Pacific Forestry Centre	Arthropoda	Insecta	Hemiptera	Aphididae	Anoeciinae	NA	Anoecia	NA	NA	NA	NA	NA	NA	NA	NA	NA	Anoecia corni	NA	NA	NA	NA	NA	NA	C-K Chan
LHASA	LHASA323-06	CHAN-2006-0338	CHAN-2006-0338	BOLD:ACE3923	NA	658[0n]	2	NA	0	Yes	NA	NA	NA	04-Sep-2006	Hyadaphis	NA	Hyadaphis foeniculi	NA	Canadian Forest Service, Pacific Forestry Centre	NA	CHAN-2006-0338	CHAN-2006-0338	NA	NA	Canadian Forest Service, Pacific Forestry Centre	Arthropoda	Insecta	Hemiptera	Aphididae	Aphidinae	NA	Hyadaphis	NA	NA	NA	NA	NA	NA	NA	NA	NA	Hyadaphis foeniculi	NA	NA	NA	NA	NA	NA	C-K Chan
LHASA	LHASA341-06	CHAN-2006-0358	CHAN-2006-0358	BOLD:AAH2871	NA	598[1n]	2	NA	0	Yes	NA	NA	NA	08-Sep-2006	Anoecia	NA	Anoecia corni	NA	Canadian Forest Service, Pacific Forestry Centre	NA	CHAN-2006-0358	CHAN-2006-0358	NA	NA	Canadian Forest Service, Pacific Forestry Centre	Arthropoda	Insecta	Hemiptera	Aphididae	Anoeciinae	NA	Anoecia	NA	NA	NA	NA	NA	NA	NA	NA	NA	Anoecia corni	NA	NA	NA	NA	NA	NA	C-K Chan
LHASA	LHASA342-06	CHAN-2006-0359	CHAN-2006-0359	BOLD:AAH2871	NA	597[2n]	2	NA	0	Yes	NA	NA	NA	08-Sep-2006	Anoecia	NA	Anoecia corni	NA	Canadian Forest Service, Pacific Forestry Centre	NA	CHAN-2006-0359	CHAN-2006-0359	NA	NA	Canadian Forest Service, Pacific Forestry Centre	Arthropoda	Insecta	Hemiptera	Aphididae	Anoeciinae	NA	Anoecia	NA	NA	NA	NA	NA	NA	NA	NA	NA	Anoecia corni	NA	NA	NA	NA	NA	NA	C-K Chan
LHASA	LHASA350-06	CHAN-2006-0367	CHAN-2006-0367	BOLD:AAH2871	NA	592[0n]	2	NA	0	Yes	NA	NA	NA	08-Sep-2006	Anoecia	NA	Anoecia corni	NA	Canadian Forest Service, Pacific Forestry Centre	NA	CHAN-2006-0367	CHAN-2006-0367	NA	NA	Canadian Forest Service, Pacific Forestry Centre	Arthropoda	Insecta	Hemiptera	Aphididae	Anoeciinae	NA	Anoecia	NA	NA	NA	NA	NA	NA	NA	NA	NA	Anoecia corni	NA	NA	NA	NA	NA	NA	C-K Chan
LHASA	LHASA383-06	CHAN-2006-0401	CHAN-2006-0401	BOLD:AAH2871	NA	658[0n]	2	NA	0	Yes	NA	NA	NA	11-Sep-2006	Anoecia	NA	Anoecia corni	NA	Canadian Forest Service, Pacific Forestry Centre	NA	CHAN-2006-0401	CHAN-2006-0401	NA	NA	Canadian Forest Service, Pacific Forestry Centre	Arthropoda	Insecta	Hemiptera	Aphididae	Anoeciinae	NA	Anoecia	NA	NA	NA	NA	NA	NA	NA	NA	NA	Anoecia corni	NA	NA	NA	NA	NA	NA	C-K Chan
LHASA	LHASA391-06	CHAN-2006-0410	CHAN-2006-0410	BOLD:AAI1634	NA	658[0n]	2	NA	0	Yes	NA	NA	NA	14-Sep-2006	Macrosiphum	NA	Macrosiphum tenuicauda	NA	Canadian Forest Service, Pacific Forestry Centre	NA	CHAN-2006-0410	CHAN-2006-0410	NA	NA	Canadian Forest Service, Pacific Forestry Centre	Arthropoda	Insecta	Hemiptera	Aphididae	Aphidinae	NA	Macrosiphum	NA	NA	NA	NA	NA	NA	NA	NA	NA	Macrosiphum tenuicauda	NA	NA	NA	NA	NA	NA	C-K Chan
LHASA	LHASA430-06	HUM-2006-0819	HUM-2006-0819	BOLD:AAI3919	NA	589[0n]	2	NA	0	Yes	NA	NA	NA	26-Jun-2006	Euceraphis	NA	Euceraphis	NA	Canadian Forest Service, Pacific Forestry Centre	NA	HUM-2006-0819	HUM-2006-0819	NA	NA	Canadian Forest Service, Pacific Forestry Centre	Arthropoda	Insecta	Hemiptera	Aphididae	Calaphidinae	NA	Euceraphis	NA	NA	NA	NA	NA	NA	NA	NA	NA	Euceraphis	NA	NA	NA	NA	NA	NA	LM Humble, R Foottit, H-B Wang
LHASA	LHASA432-06	HUM-2006-0821	HUM-2006-0821	BOLD:AAH2857	NA	658[0n]	2	NA	0	Yes	NA	NA	NA	26-Jun-2006	Aphididae	NA	NA	NA	Canadian Forest Service, Pacific Forestry Centre	NA	HUM-2006-0821	HUM-2006-0821	NA	NA	Canadian Forest Service, Pacific Forestry Centre	Arthropoda	Insecta	Hemiptera	Aphididae	NA	NA	NA	NA	NA	NA	NA	NA	NA	NA	NA	NA	NA	NA	NA	NA	NA	NA	NA	LM Humble, R Foottit, H-B Wang
LHASA	LHASA433-06	HUM-2006-0822	HUM-2006-0822	BOLD:AAG9260	NA	630[0n]	2	NA	0	Yes	NA	NA	NA	26-Jun-2006	Schizolachnus	NA	Schizolachnus	NA	Canadian Forest Service, Pacific Forestry Centre	NA	HUM-2006-0822	HUM-2006-0822	NA	NA	Canadian Forest Service, Pacific Forestry Centre	Arthropoda	Insecta	Hemiptera	Aphididae	Lachninae	NA	Schizolachnus	NA	NA	NA	NA	NA	NA	NA	NA	NA	Schizolachnus	NA	NA	NA	NA	NA	NA	LM Humble, R Foottit, H-B Wang
LHASA	LHASA435-06	HUM-2006-0824	HUM-2006-0824	BOLD:AAI3976	NA	592[0n]	2	NA	0	Yes	NA	NA	NA	26-Jun-2006	Cinara	NA	Cinara	NA	Canadian Forest Service, Pacific Forestry Centre	NA	HUM-2006-0824	HUM-2006-0824	NA	NA	Canadian Forest Service, Pacific Forestry Centre	Arthropoda	Insecta	Hemiptera	Aphididae	Lachninae	NA	Cinara	NA	NA	NA	NA	NA	NA	NA	NA	NA	Cinara	NA	NA	NA	NA	NA	NA	LM Humble, R Foottit, H-B Wang
LHASA	LHASA445-06	HUM-2006-0841	HUM-2006-0841	BOLD:AAI3976	NA	658[0n]	2	NA	0	Yes	NA	NA	NA	26-Jun-2006	Cinara	NA	Cinara	NA	Canadian Forest Service, Pacific Forestry Centre	NA	HUM-2006-0841	HUM-2006-0841	NA	NA	Canadian Forest Service, Pacific Forestry Centre	Arthropoda	Insecta	Hemiptera	Aphididae	Lachninae	NA	Cinara	NA	NA	NA	NA	NA	NA	NA	NA	NA	Cinara	NA	NA	NA	NA	NA	NA	LM Humble, R Foottit, H-B Wang
LHASA	LHASA465-06	HUM-2006-0878	HUM-2006-0878	BOLD:AAI3978	NA	625[1n]	2	NA	0	Yes	NA	NA	NA	27-Jun-2006	Cinara	NA	Cinara	NA	Canadian Forest Service, Pacific Forestry Centre	NA	HUM-2006-0878	HUM-2006-0878	NA	NA	Canadian Forest Service, Pacific Forestry Centre	Arthropoda	Insecta	Hemiptera	Aphididae	Lachninae	NA	Cinara	NA	NA	NA	NA	NA	NA	NA	NA	NA	Cinara	NA	NA	NA	NA	NA	NA	LM Humble, R Foottit, H-B Wang
LHASA	LHASA466-06	HUM-2006-0880	HUM-2006-0880	BOLD:AAI3978	NA	610[0n]	2	NA	0	Yes	NA	NA	NA	27-Jun-2006	Cinara	NA	Cinara	NA	Canadian Forest Service, Pacific Forestry Centre	NA	HUM-2006-0880	HUM-2006-0880	NA	NA	Canadian Forest Service, Pacific Forestry Centre	Arthropoda	Insecta	Hemiptera	Aphididae	Lachninae	NA	Cinara	NA	NA	NA	NA	NA	NA	NA	NA	NA	Cinara	NA	NA	NA	NA	NA	NA	LM Humble, R Foottit, H-B Wang
LHASA	LHASA485-06	HUM-2006-0932	HUM-2006-0932	BOLD:AAH2858	NA	626[0n]	2	NA	0	Yes	NA	NA	NA	28-Jun-2006	Aphididae	NA	?Mindarus abietinus	NA	Canadian Forest Service, Pacific Forestry Centre	NA	HUM-2006-0932	HUM-2006-0932	NA	NA	Canadian Forest Service, Pacific Forestry Centre	Arthropoda	Insecta	Hemiptera	Aphididae	NA	NA	NA	NA	NA	NA	NA	NA	NA	NA	NA	NA	?Mindarus abietinus	NA	NA	NA	NA	NA	NA	LM Humble, R Foottit, H-B Wang, GGE Scudder
LHASA	LHASA486-06	HUM-2006-0933	HUM-2006-0933	BOLD:AAH2858	NA	626[0n]	2	NA	0	Yes	NA	NA	NA	28-Jun-2006	Aphididae	NA	?Mindarus abietinus	NA	Canadian Forest Service, Pacific Forestry Centre	NA	HUM-2006-0933	HUM-2006-0933	NA	NA	Canadian Forest Service, Pacific Forestry Centre	Arthropoda	Insecta	Hemiptera	Aphididae	NA	NA	NA	NA	NA	NA	NA	NA	NA	NA	NA	NA	?Mindarus abietinus	NA	NA	NA	NA	NA	NA	LM Humble, R Foottit, H-B Wang, GGE Scudder
LHASA	LHASA493-06	HUM-2006-0946	HUM-2006-0946	BOLD:AAC0021	NA	626[0n]	2	NA	0	Yes	NA	NA	NA	28-Jun-2006	Aphididae	NA	NA	NA	Canadian Forest Service, Pacific Forestry Centre	NA	HUM-2006-0946	HUM-2006-0946	NA	NA	Canadian Forest Service, Pacific Forestry Centre	Arthropoda	Insecta	Hemiptera	Aphididae	NA	NA	NA	NA	NA	NA	NA	NA	NA	NA	NA	NA	NA	NA	NA	NA	NA	NA	NA	LM Humble, R Foottit, H-B Wang, GGE Scudder
LHASA	LHASA498-06	HUM-2006-0953	HUM-2006-0953	BOLD:AAG4797	NA	626[0n]	2	NA	0	Yes	NA	NA	NA	29-Jun-2006	Aphididae	NA	?Myzocallis	NA	Canadian Forest Service, Pacific Forestry Centre	NA	HUM-2006-0953	HUM-2006-0953	NA	NA	Canadian Forest Service, Pacific Forestry Centre	Arthropoda	Insecta	Hemiptera	Aphididae	NA	NA	NA	NA	NA	NA	NA	NA	NA	NA	NA	NA	?Myzocallis	NA	NA	NA	NA	NA	NA	LM Humble, R Foottit, H-B Wang
LHASA	LHASA507-06	HUM-2006-0964	HUM-2006-0964	BOLD:AAH2859	NA	626[0n]	2	NA	0	Yes	NA	NA	NA	29-Jun-2006	Aphididae	NA	NA	NA	Canadian Forest Service, Pacific Forestry Centre	NA	HUM-2006-0964	HUM-2006-0964	NA	NA	Canadian Forest Service, Pacific Forestry Centre	Arthropoda	Insecta	Hemiptera	Aphididae	NA	NA	NA	NA	NA	NA	NA	NA	NA	NA	NA	NA	NA	NA	NA	NA	NA	NA	NA	LM Humble, R Foottit, H-B Wang
LHASA	LHASA508-06	HUM-2006-0965	HUM-2006-0965	BOLD:AAH2858	NA	626[0n]	2	NA	0	Yes	NA	NA	NA	29-Jun-2006	Aphididae	NA	?Mindarus abietinus	NA	Canadian Forest Service, Pacific Forestry Centre	NA	HUM-2006-0965	HUM-2006-0965	NA	NA	Canadian Forest Service, Pacific Forestry Centre	Arthropoda	Insecta	Hemiptera	Aphididae	NA	NA	NA	NA	NA	NA	NA	NA	NA	NA	NA	NA	?Mindarus abietinus	NA	NA	NA	NA	NA	NA	LM Humble, R Foottit, H-B Wang
LHASA	LHASA514-06	HUM-2006-0974	HUM-2006-0974	BOLD:AAI3979	NA	626[0n]	2	NA	0	Yes	NA	NA	NA	29-Jun-2006	Cinara	NA	Cinara	NA	Canadian Forest Service, Pacific Forestry Centre	NA	HUM-2006-0974	HUM-2006-0974	NA	NA	Canadian Forest Service, Pacific Forestry Centre	Arthropoda	Insecta	Hemiptera	Aphididae	Lachninae	NA	Cinara	NA	NA	NA	NA	NA	NA	NA	NA	NA	Cinara	NA	NA	NA	NA	NA	NA	LM Humble, R Foottit, H-B Wang
LHASA	LHASA518-06	HUM-2006-0981	HUM-2006-0981	BOLD:AAI3979	NA	626[0n]	2	NA	0	Yes	NA	NA	NA	29-Jun-2006	Cinara	NA	Cinara	NA	Canadian Forest Service, Pacific Forestry Centre	NA	HUM-2006-0981	HUM-2006-0981	NA	NA	Canadian Forest Service, Pacific Forestry Centre	Arthropoda	Insecta	Hemiptera	Aphididae	Lachninae	NA	Cinara	NA	NA	NA	NA	NA	NA	NA	NA	NA	Cinara	NA	NA	NA	NA	NA	NA	LM Humble, R Foottit, H-B Wang
LHASA	LHASA520-06	HUM-2006-0983	HUM-2006-0983	BOLD:AAI4154	NA	618[0n]	2	NA	0	Yes	NA	NA	NA	29-Jun-2006	Chaitophorus	NA	Chaitophorus	NA	Canadian Forest Service, Pacific Forestry Centre	NA	HUM-2006-0983	HUM-2006-0983	NA	NA	Canadian Forest Service, Pacific Forestry Centre	Arthropoda	Insecta	Hemiptera	Aphididae	Chaitophorinae	NA	Chaitophorus	NA	NA	NA	NA	NA	NA	NA	NA	NA	Chaitophorus	NA	NA	NA	NA	NA	NA	LM Humble, R Foottit, H-B Wang
LHASA	LHASA531-06	HUM-2006-1007	HUM-2006-1007	BOLD:ABY5423	NA	626[0n]	2	NA	0	Yes	NA	NA	NA	26-Jun-2006	Cinara	NA	Cinara	NA	Canadian Forest Service, Pacific Forestry Centre	NA	HUM-2006-1007	HUM-2006-1007	NA	NA	Canadian Forest Service, Pacific Forestry Centre	Arthropoda	Insecta	Hemiptera	Aphididae	Lachninae	NA	Cinara	NA	NA	NA	NA	NA	NA	NA	NA	NA	Cinara	NA	NA	NA	NA	NA	NA	LM Humble, R Foottit, H-B Wang
LHASA	LHASA564-06	HUM-2006-1069	HUM-2006-1069	BOLD:AAI3976	NA	658[0n]	2	NA	0	Yes	NA	NA	NA	01-Aug-2006	Cinara	NA	Cinara	NA	Canadian Forest Service, Pacific Forestry Centre	NA	HUM-2006-1069	HUM-2006-1069	NA	NA	Canadian Forest Service, Pacific Forestry Centre	Arthropoda	Insecta	Hemiptera	Aphididae	Lachninae	NA	Cinara	NA	NA	NA	NA	NA	NA	NA	NA	NA	Cinara	NA	NA	NA	NA	NA	NA	LM Humble
LHASA	LHASA590-06	HUM-2006-1110	HUM-2006-1110	BOLD:AAH2866	NA	592[0n]	2	NA	0	Yes	NA	NA	NA	14-Jul-2006	Aphididae	NA	NA	NA	Canadian Forest Service, Pacific Forestry Centre	NA	HUM-2006-1110	HUM-2006-1110	NA	NA	Canadian Forest Service, Pacific Forestry Centre	Arthropoda	Insecta	Hemiptera	Aphididae	NA	NA	NA	NA	NA	NA	NA	NA	NA	NA	NA	NA	NA	NA	NA	NA	NA	NA	NA	L Mavin & M Young
LHASA	LHASA591-06	HUM-2006-1112	HUM-2006-1112	BOLD:AAF7496	NA	658[0n]	2	NA	0	Yes	NA	NA	NA	14-Jul-2006	Aphididae	NA	NA	NA	Canadian Forest Service, Pacific Forestry Centre	NA	HUM-2006-1112	HUM-2006-1112	NA	NA	Canadian Forest Service, Pacific Forestry Centre	Arthropoda	Insecta	Hemiptera	Aphididae	NA	NA	NA	NA	NA	NA	NA	NA	NA	NA	NA	NA	NA	NA	NA	NA	NA	NA	NA	L Mavin & M Young
LHASA	LHASA609-06	HUM-2006-1255	HUM-2006-1255	BOLD:ABX6182	NA	669[0n]	2	NA	0	Yes	NA	NA	NA	17-Aug-2006	Aphididae	NA	NA	NA	Canadian Forest Service, Pacific Forestry Centre	NA	HUM-2006-1255	HUM-2006-1255	NA	NA	Canadian Forest Service, Pacific Forestry Centre	Arthropoda	Insecta	Hemiptera	Aphididae	NA	NA	NA	NA	NA	NA	NA	NA	NA	NA	NA	NA	NA	NA	NA	NA	NA	NA	NA	LM Humble
LHASA	LHASA644-06	HUM-2006-1339	HUM-2006-1339	BOLD:AAH2871	NA	669[0n]	2	NA	0	Yes	NA	NA	NA	24-Sep-2006	Aphididae	NA	NA	NA	Canadian Forest Service, Pacific Forestry Centre	NA	HUM-2006-1339	HUM-2006-1339	NA	NA	Canadian Forest Service, Pacific Forestry Centre	Arthropoda	Insecta	Hemiptera	Aphididae	NA	NA	NA	NA	NA	NA	NA	NA	NA	NA	NA	NA	NA	NA	NA	NA	NA	NA	NA	LM Humble
LHASA	LHASA645-06	HUM-2006-1340	HUM-2006-1340	BOLD:AAH2871	NA	612[0n]	2	NA	0	Yes	NA	NA	NA	24-Sep-2006	Aphididae	NA	NA	NA	Canadian Forest Service, Pacific Forestry Centre	NA	HUM-2006-1340	HUM-2006-1340	NA	NA	Canadian Forest Service, Pacific Forestry Centre	Arthropoda	Insecta	Hemiptera	Aphididae	NA	NA	NA	NA	NA	NA	NA	NA	NA	NA	NA	NA	NA	NA	NA	NA	NA	NA	NA	LM Humble
LHASA	LHASA654-06	HUM-2006-1359	HUM-2006-1359	BOLD:AAH2873	NA	612[0n]	2	NA	0	Yes	NA	NA	NA	02-Oct-2006	Aphididae	NA	NA	NA	Canadian Forest Service, Pacific Forestry Centre	NA	HUM-2006-1359	HUM-2006-1359	NA	NA	Canadian Forest Service, Pacific Forestry Centre	Arthropoda	Insecta	Hemiptera	Aphididae	NA	NA	NA	NA	NA	NA	NA	NA	NA	NA	NA	NA	NA	NA	NA	NA	NA	NA	NA	LM Humble
LHASA	LHASA656-06	HUM-2006-1361	HUM-2006-1361	BOLD:AAH2871	NA	607[1n]	2	NA	0	Yes	NA	NA	NA	01-Oct-2006	Aphididae	NA	NA	NA	Canadian Forest Service, Pacific Forestry Centre	NA	HUM-2006-1361	HUM-2006-1361	NA	NA	Canadian Forest Service, Pacific Forestry Centre	Arthropoda	Insecta	Hemiptera	Aphididae	NA	NA	NA	NA	NA	NA	NA	NA	NA	NA	NA	NA	NA	NA	NA	NA	NA	NA	NA	LM Humble
LHASA	LHASA720-07	HUM-2006-0925-1	HUM-2006-0925	BOLD:AAH6901	NA	646[0n]	0	NA	0	No	NA	NA	NA	28-Jun-2006	Puto	NA	conifer (Abies)	NA	Canadian Forest Service, Pacific Forestry Centre	?cupressi; 9 eggs from ruptured female	HUM-2006-0925-1	HUM-2006-0925	NA	NA	Canadian Forest Service, Pacific Forestry Centre	Arthropoda	Insecta	Hemiptera	Pseudococcidae	NA	NA	Puto	NA	NA	Leland M. Humble	lhumble@nrcan.gc.ca	NA	NA	NA	NA	NA	conifer (Abies)	?cupressi; 9 eggs from ruptured female	NA	NA	NA	NA	NA	LM Humble, R Foottit, H-B Wang, GGE Scudder
LHASA	LHASA722-07	HUM-2006-0925-3	HUM-2006-0925	BOLD:AAH6901	NA	646[0n]	0	NA	0	No	NA	NA	NA	28-Jun-2006	Puto	NA	conifer (Abies)	NA	Canadian Forest Service, Pacific Forestry Centre	?cupressi; 3 females	HUM-2006-0925-3	HUM-2006-0925	NA	NA	Canadian Forest Service, Pacific Forestry Centre	Arthropoda	Insecta	Hemiptera	Pseudococcidae	NA	NA	Puto	NA	NA	Leland M. Humble	lhumble@nrcan.gc.ca	NA	NA	F	NA	NA	conifer (Abies)	?cupressi; 3 females	NA	NA	NA	NA	NA	LM Humble, R Foottit, H-B Wang, GGE Scudder
LHASA	LHASA723-07	HUM-2006-0930	HUM-2006-0930	BOLD:AAH6901	NA	646[0n]	0	NA	0	No	NA	NA	NA	28-Jun-2006	Puto	NA	conifer (douglas fir)	NA	Canadian Forest Service, Pacific Forestry Centre	?cupressi; 1 female	HUM-2006-0930	HUM-2006-0930	NA	NA	Canadian Forest Service, Pacific Forestry Centre	Arthropoda	Insecta	Hemiptera	Pseudococcidae	NA	NA	Puto	NA	NA	Leland M. Humble	lhumble@nrcan.gc.ca	NA	NA	F	NA	NA	conifer (douglas fir)	?cupressi; 1 female	NA	NA	NA	NA	NA	LM Humble, R Foottit, H-B Wang, GGE Scudder
LHASA	LHASA725-07	HUM-07-0006	HUM-07-0006	BOLD:AAH3507	NA	649[0n]	0	NA	0	No	NA	NA	NA	10-Feb-2007	Coccidae	NA	hawthorn (Crataegus monogyna)	NA	Canadian Forest Service, Pacific Forestry Centre	settled L1, oval	HUM-07-0006	HUM-07-0006	NA	NA	Canadian Forest Service, Pacific Forestry Centre	Arthropoda	Insecta	Hemiptera	Coccidae	NA	NA	NA	NA	NA	Leland M. Humble	lhumble@nrcan.gc.ca	NA	NA	NA	NA	NA	hawthorn (Crataegus monogyna)	settled L1, oval	NA	NA	NA	NA	NA	L.M. Humble
LHASA	LHASA726-07	HUM-07-0007	HUM-07-0007	BOLD:AAH3507	NA	649[0n]	0	NA	0	No	NA	NA	NA	10-Feb-2007	Coccidae	NA	hawthorn (Crataegus monogyna)	NA	Canadian Forest Service, Pacific Forestry Centre	settled L1, eongate oval, ruptured	HUM-07-0007	HUM-07-0007	NA	NA	Canadian Forest Service, Pacific Forestry Centre	Arthropoda	Insecta	Hemiptera	Coccidae	NA	NA	NA	NA	NA	Leland M. Humble	lhumble@nrcan.gc.ca	NA	NA	NA	NA	NA	hawthorn (Crataegus monogyna)	settled L1, eongate oval, ruptured	NA	NA	NA	NA	NA	L.M. Humble
LHASA	LHASA572-06	HUM-2006-1086	HUM-2006-1086	BOLD:AAG5613	NA	658[0n]	2	NA	0	Yes	NA	NA	NA	07-Jul-2006	Uroleucon	NA	NA	NA	Canadian Forest Service, Pacific Forestry Centre	EM20070403:g=Uroleucon	HUM-2006-1086	HUM-2006-1086	NA	NA	Canadian Forest Service, Pacific Forestry Centre	Arthropoda	Insecta	Hemiptera	Aphididae	Aphidinae	NA	Uroleucon	NA	NA	NA	NA	NA	NA	NA	NA	NA	NA	EM20070403:g=Uroleucon	NA	NA	NA	NA	NA	L Mavin & M Young
RDBA	RDBA127-05	CNC#HEM033204	2000EM-0618	BOLD:AAI7346	CNC:HEM:033204	658[0n]	2	EU701565	1	Yes	NA	NA	NA	20-Jul-2000	Cedoaphis sp. A rgf-2008	NA	ex Symphoricarpos albus	NA	Canadian National Collection of Insects, Arachnids and Nematodes	NA	CNC#HEM033204	2000EM-0618	CNC:HEM:033204	HEM	Canadian National Collection of Insects, Arachnids and Nematodes	Arthropoda	Insecta	Hemiptera	Aphididae	Aphidinae	NA	Cedoaphis	Cedoaphis sp. A rgf-2008	NA	NA	NA	NA	NA	NA	C	NA	ex Symphoricarpos albus	NA	NA	NA	NA	NA	NA	E. Maw, R.G. Foottit
RFBAC	RFBAC704-07	CHAN-2006-0552.2	CHAN-2006-0552	BOLD:AAH7393	CHAN-2006-0552	657[0n]	2	NA	0	Yes	NA	NA	NA	09-Oct-2006	Aphidinae	NA	ex Vinca major	NA	Canadian National Collection of Insects, Arachnids and Nematodes	NA	CHAN-2006-0552.2	CHAN-2006-0552	CHAN-2006-0552	NA	Canadian National Collection of Insects, Arachnids and Nematodes	Arthropoda	Insecta	Hemiptera	Aphididae	Aphidinae	NA	NA	NA	NA	NA	NA	NA	NA	NA	NA	NA	ex Vinca major	NA	NA	NA	NA	NA	NA	Cho-Kai Chan
RDBA	RDBA211-05	CNC#HEM025972	98EM-0179	BOLD:AAI4090	CNC:HEM:025972	657[0n]	2	EU701626	1	Yes	NA	NA	NA	14-Jun-1998	Clydesmithia	NA	ex Populus balsamifera ssp. trichocarpa	NA	Canadian National Collection of Insects, Arachnids and Nematodes	NA	CNC#HEM025972	98EM-0179	CNC:HEM:025972	HEM	Canadian National Collection of Insects, Arachnids and Nematodes	Arthropoda	Insecta	Hemiptera	Aphididae	Eriosomatinae	NA	Clydesmithia	NA	NA	NA	NA	NA	NA	NA	C	NA	ex Populus balsamifera ssp. trichocarpa	NA	NA	NA	NA	NA	NA	Krannitz, Sian
CNGIE	CNGIE030-12	BIOUG03222-D05	GMP#00307	BOLD:ACC4174	BIOUG03222-D05	630[0n]	1	NA	0	No	NA	NA	NA	10-Aug-2012	Hemiptera	NA	Gulf Islands National Park	museum voucher	Biodiversity Institute of Ontario	Collected from August 2 to 10 2012	BIOUG03222-D05	GMP#00307	BIOUG03222-D05	BIOUG	Biodiversity Institute of Ontario	Arthropoda	Insecta	Hemiptera	NA	NA	NA	NA	NA	NA	NA	NA	NA	NA	NA	NA	NA	Gulf Islands National Park	Collected from August 2 to 10 2012	museum voucher	NA	NA	NA	NA	Rob Walker
CNGIE	CNGIE034-12	BIOUG03222-D09	GMP#00307	BOLD:ACC4174	BIOUG03222-D09	630[0n]	1	NA	0	No	NA	NA	NA	10-Aug-2012	Hemiptera	NA	Gulf Islands National Park	museum voucher	Biodiversity Institute of Ontario	Collected from August 2 to 10 2012	BIOUG03222-D09	GMP#00307	BIOUG03222-D09	BIOUG	Biodiversity Institute of Ontario	Arthropoda	Insecta	Hemiptera	NA	NA	NA	NA	NA	NA	NA	NA	NA	NA	NA	NA	NA	Gulf Islands National Park	Collected from August 2 to 10 2012	museum voucher	NA	NA	NA	NA	Rob Walker
CNGIE	CNGIE037-12	BIOUG03222-D12	GMP#00307	BOLD:ACC4238	BIOUG03222-D12	555[0n]	1	NA	1	No	NA	NA	NA	10-Aug-2012	Hemiptera	NA	Gulf Islands National Park	museum voucher	Biodiversity Institute of Ontario	Collected from August 2 to 10 2012	BIOUG03222-D12	GMP#00307	BIOUG03222-D12	BIOUG	Biodiversity Institute of Ontario	Arthropoda	Insecta	Hemiptera	NA	NA	NA	NA	NA	NA	NA	NA	NA	NA	NA	NA	NA	Gulf Islands National Park	Collected from August 2 to 10 2012	museum voucher	NA	NA	NA	NA	Rob Walker
RFBAG	RFBAG411-11	CNC#HEM013030	F94-012	BOLD:ABZ0981	CNC#HEM013030	658[0n]	2	NA	0	Yes	NA	NA	NA	11-Jul-1994	Amphorophora nr. geranii	NA	ex Geranium erianthum	NA	Canadian National Collection of Insects, Arachnids and Nematodes	NA	CNC#HEM013030	F94-012	CNC#HEM013030	CNC	Canadian National Collection of Insects, Arachnids and Nematodes	Arthropoda	Insecta	Hemiptera	Aphididae	Aphidinae	NA	Amphorophora	Amphorophora nr. geranii	NA	Eric Maw	eric.maw@agr.gc.ca	NA	NA	NA	NA	NA	ex Geranium erianthum	NA	NA	NA	NA	NA	NA	R.G. Foottit
LHASA	LHASA434-06	HUM-2006-0823	HUM-2006-0823	BOLD:AAG9260	NA	658[0n]	2	NA	0	Yes	NA	NA	NA	26-Jun-2006	Schizolachnus	NA	Cinara	NA	Canadian Forest Service, Pacific Forestry Centre	NA	HUM-2006-0823	HUM-2006-0823	NA	NA	Canadian Forest Service, Pacific Forestry Centre	Arthropoda	Insecta	Hemiptera	Aphididae	Lachninae	NA	Schizolachnus	NA	NA	NA	NA	NA	submitted as Cinara	NA	NA	NA	Cinara	NA	NA	NA	NA	NA	NA	LM Humble, R Foottit, H-B Wang
BBHCN	BBHCN900-10	10BBCHEM-0776	L#PC2010GR-199	BOLD:AAV0262	10BBCHEM-0776	658[0n]	2	NA	1	Yes	NA	NA	NA	17-Jul-2010	Hemiptera	NA	Mt. Revelstoke	NA	Biodiversity Institute of Ontario	Set from July 15-17: 10 yellow pans Yellow Pan Traps	10BBCHEM-0776	L#PC2010GR-199	10BBCHEM-0776	BIOUG	Biodiversity Institute of Ontario	Arthropoda	Insecta	Hemiptera	NA	NA	NA	NA	NA	NA	NA	NA	NA	NA	NA	S	NA	Mt. Revelstoke	Set from July 15-17: 10 yellow pans Yellow Pan Traps	NA	NA	NA	NA	NA	BIObus 2010
BBHCN	BBHCN901-10	10BBCHEM-0777	L#PC2010GR-199	BOLD:AAV0262	10BBCHEM-0777	658[0n]	2	NA	1	Yes	NA	NA	NA	17-Jul-2010	Hemiptera	NA	Mt. Revelstoke	NA	Biodiversity Institute of Ontario	Set from July 15-17: 10 yellow pans Yellow Pan Traps	10BBCHEM-0777	L#PC2010GR-199	10BBCHEM-0777	BIOUG	Biodiversity Institute of Ontario	Arthropoda	Insecta	Hemiptera	NA	NA	NA	NA	NA	NA	NA	NA	NA	NA	NA	S	NA	Mt. Revelstoke	Set from July 15-17: 10 yellow pans Yellow Pan Traps	NA	NA	NA	NA	NA	BIObus 2010
BBHCN	BBHCN904-10	10BBCHEM-0780	L#PC2010GR-199	BOLD:ABV2591	10BBCHEM-0780	658[0n]	4	NA	1	Yes	NA	NA	NA	17-Jul-2010	Hemiptera	NA	Mt. Revelstoke	NA	Biodiversity Institute of Ontario	Set from July 15-17: 10 yellow pans Yellow Pan Traps	10BBCHEM-0780	L#PC2010GR-199	10BBCHEM-0780	BIOUG	Biodiversity Institute of Ontario	Arthropoda	Insecta	Hemiptera	NA	NA	NA	NA	NA	NA	NA	NA	NA	NA	NA	S	NA	Mt. Revelstoke	Set from July 15-17: 10 yellow pans Yellow Pan Traps	NA	NA	NA	NA	NA	BIObus 2010
BBHCN	BBHCN934-10	10BBCHEM-0810	L#PC2010GR-199	BOLD:AAH2858	10BBCHEM-0810	658[0n]	4	NA	1	Yes	NA	NA	NA	17-Jul-2010	Mindarus	NA	Mt. Revelstoke	NA	Biodiversity Institute of Ontario	Set from July 15-17: 10 yellow pans Yellow Pan Traps	10BBCHEM-0810	L#PC2010GR-199	10BBCHEM-0810	BIOUG	Biodiversity Institute of Ontario	Arthropoda	Insecta	Hemiptera	Aphididae	Mindarinae	NA	Mindarus	NA	NA	NA	NA	NA	NA	NA	S	NA	Mt. Revelstoke	Set from July 15-17: 10 yellow pans Yellow Pan Traps	NA	NA	NA	NA	NA	BIObus 2010
BBHCN	BBHCN932-10	10BBCHEM-0808	L#PC2010GR-178	BOLD:ABY8850	10BBCHEM-0808	602[1n]	3	NA	1	Yes	NA	NA	NA	17-Jul-2010	Ericaphis	NA	Mt. Revelstoke	NA	Biodiversity Institute of Ontario	Warm: sunny Freehand Sampling: Aquatic Freehand Sampling	10BBCHEM-0808	L#PC2010GR-178	10BBCHEM-0808	BIOUG	Biodiversity Institute of Ontario	Arthropoda	Insecta	Hemiptera	Aphididae	Aphidinae	NA	Ericaphis	NA	NA	NA	NA	NA	NA	NA	S	NA	Mt. Revelstoke	Warm: sunny Freehand Sampling: Aquatic Freehand Sampling	NA	NA	NA	NA	NA	BIObus 2010
BBHCN	BBHCN1062-10	10BBCHEM-0938	L#PC2010PR-168	BOLD:ACI9537	10BBCHEM-0938	658[0n]	4	NA	1	Yes	NA	NA	NA	06-Jul-2010	Hemiptera	NA	Pacific Rim	NA	Biodiversity Institute of Ontario	Set from July 2 - 6 Malaise Trap	10BBCHEM-0938	L#PC2010PR-168	10BBCHEM-0938	BIOUG	Biodiversity Institute of Ontario	Arthropoda	Insecta	Hemiptera	NA	NA	NA	NA	NA	NA	NA	NA	NA	NA	NA	S	NA	Pacific Rim	Set from July 2 - 6 Malaise Trap	NA	NA	NA	NA	NA	BIObus 2010
BBHCN	BBHCN1101-10	10BBCHEM-0977	L#PC2010PR-004	BOLD:AAV0254	10BBCHEM-0977	403[0n]	2	NA	1	No	NA	NA	NA	02-Jul-2010	Hemiptera	NA	Pacific Rim	NA	Biodiversity Institute of Ontario	Sunny Freehand Sampling	10BBCHEM-0977	L#PC2010PR-004	10BBCHEM-0977	BIOUG	Biodiversity Institute of Ontario	Arthropoda	Insecta	Hemiptera	NA	NA	NA	NA	NA	NA	NA	NA	NA	NA	NA	S	NA	Pacific Rim	Sunny Freehand Sampling	NA	NA	NA	NA	NA	BIObus 2010
BBHCN	BBHCN969-10	10BBCHEM-0845	L#PC2010PR-022	BOLD:AAS3393	10BBCHEM-0845	658[0n]	2	NA	1	Yes	NA	NA	NA	02-Jul-2010	Macrosteles	NA	Pacific Rim	NA	Biodiversity Institute of Ontario	Sunny: very windy Freehand Sampling	10BBCHEM-0845	L#PC2010PR-022	10BBCHEM-0845	BIOUG	Biodiversity Institute of Ontario	Arthropoda	Insecta	Hemiptera	Cicadellidae	Aphrodinae	NA	Macrosteles	NA	NA	NA	NA	NA	NA	NA	S	NA	Pacific Rim	Sunny: very windy Freehand Sampling	NA	NA	NA	NA	NA	BIObus 2010
BBHCN	BBHCN987-10	10BBCHEM-0863	L#PC2010PR-156	BOLD:ACE7315	10BBCHEM-0863	632[1n]	4	NA	1	Yes	NA	NA	NA	07-Jul-2010	Sitobion	NA	Pacific Rim	NA	Biodiversity Institute of Ontario	Hot: sunny Freehand Sampling	10BBCHEM-0863	L#PC2010PR-156	10BBCHEM-0863	BIOUG	Biodiversity Institute of Ontario	Arthropoda	Insecta	Hemiptera	Aphididae	Aphidinae	NA	Sitobion	NA	NA	NA	NA	NA	NA	NA	S	NA	Pacific Rim	Hot: sunny Freehand Sampling	NA	NA	NA	NA	NA	BIObus 2010
BBHCN	BBHCN1066-10	10BBCHEM-0942	L#PC2010PR-198	BOLD:ABV2591	10BBCHEM-0942	658[0n]	4	NA	1	Yes	NA	NA	NA	08-Jul-2010	Hemiptera	NA	Pacific Rim	NA	Biodiversity Institute of Ontario	Set from July 3 -8 Malaise Trap	10BBCHEM-0942	L#PC2010PR-198	10BBCHEM-0942	BIOUG	Biodiversity Institute of Ontario	Arthropoda	Insecta	Hemiptera	NA	NA	NA	NA	NA	NA	NA	NA	NA	NA	NA	S	NA	Pacific Rim	Set from July 3 -8 Malaise Trap	NA	NA	NA	NA	NA	BIObus 2010
BBHCN	BBHCN945-10	10BBCHEM-0821	L#PC2010GR-039	BOLD:AAG9373	10BBCHEM-0821	658[0n]	2	NA	1	Yes	NA	NA	NA	13-Jul-2010	Deltocephalinae	NA	Mt. Revelstoke	NA	Biodiversity Institute of Ontario	Overcast: light rain Freehand Sampling	10BBCHEM-0821	L#PC2010GR-039	10BBCHEM-0821	BIOUG	Biodiversity Institute of Ontario	Arthropoda	Insecta	Hemiptera	Cicadellidae	Deltocephalinae	NA	NA	NA	NA	NA	NA	NA	NA	NA	S	NA	Mt. Revelstoke	Overcast: light rain Freehand Sampling	NA	NA	NA	NA	NA	BIObus 2010
BBHCN	BBHCN946-10	10BBCHEM-0822	L#PC2010GR-039	BOLD:AAG8837	10BBCHEM-0822	658[0n]	2	NA	1	Yes	NA	NA	NA	13-Jul-2010	Hemiptera	NA	Mt. Revelstoke	NA	Biodiversity Institute of Ontario	Overcast: light rain Freehand Sampling	10BBCHEM-0822	L#PC2010GR-039	10BBCHEM-0822	BIOUG	Biodiversity Institute of Ontario	Arthropoda	Insecta	Hemiptera	NA	NA	NA	NA	NA	NA	NA	NA	NA	NA	NA	S	NA	Mt. Revelstoke	Overcast: light rain Freehand Sampling	NA	NA	NA	NA	NA	BIObus 2010
BBHCN	BBHCN950-10	10BBCHEM-0826	L#PC2010GR-061	BOLD:AAR1544	10BBCHEM-0826	658[0n]	2	NA	1	Yes	NA	NA	NA	14-Jul-2010	Macrosteles	NA	Glacier	NA	Biodiversity Institute of Ontario	Partly cloudy: cool Freehand Sampling	10BBCHEM-0826	L#PC2010GR-061	10BBCHEM-0826	BIOUG	Biodiversity Institute of Ontario	Arthropoda	Insecta	Hemiptera	Cicadellidae	Aphrodinae	NA	Macrosteles	NA	NA	NA	NA	NA	NA	NA	S	NA	Glacier	Partly cloudy: cool Freehand Sampling	NA	NA	NA	NA	NA	BIObus 2010
BBHCN	BBHCN951-10	10BBCHEM-0827	L#PC2010GR-061	BOLD:AAV0255	10BBCHEM-0827	658[0n]	2	NA	1	Yes	NA	NA	NA	14-Jul-2010	Hemiptera	NA	Glacier	NA	Biodiversity Institute of Ontario	Partly cloudy: cool Freehand Sampling	10BBCHEM-0827	L#PC2010GR-061	10BBCHEM-0827	BIOUG	Biodiversity Institute of Ontario	Arthropoda	Insecta	Hemiptera	NA	NA	NA	NA	NA	NA	NA	NA	NA	NA	NA	S	NA	Glacier	Partly cloudy: cool Freehand Sampling	NA	NA	NA	NA	NA	BIObus 2010
BBHCN	BBHCN952-10	10BBCHEM-0828	L#PC2010GR-061	BOLD:AAV0255	10BBCHEM-0828	658[0n]	2	NA	1	Yes	NA	NA	NA	14-Jul-2010	Hemiptera	NA	Glacier	NA	Biodiversity Institute of Ontario	Partly cloudy: cool Freehand Sampling	10BBCHEM-0828	L#PC2010GR-061	10BBCHEM-0828	BIOUG	Biodiversity Institute of Ontario	Arthropoda	Insecta	Hemiptera	NA	NA	NA	NA	NA	NA	NA	NA	NA	NA	NA	S	NA	Glacier	Partly cloudy: cool Freehand Sampling	NA	NA	NA	NA	NA	BIObus 2010
BBHCN	BBHCN953-10	10BBCHEM-0829	L#PC2010GR-061	BOLD:ACK4869	10BBCHEM-0829	658[0n]	2	NA	1	Yes	NA	NA	NA	14-Jul-2010	Hemiptera	NA	Glacier	NA	Biodiversity Institute of Ontario	Partly cloudy: cool Freehand Sampling	10BBCHEM-0829	L#PC2010GR-061	10BBCHEM-0829	BIOUG	Biodiversity Institute of Ontario	Arthropoda	Insecta	Hemiptera	NA	NA	NA	NA	NA	NA	NA	NA	NA	NA	NA	S	NA	Glacier	Partly cloudy: cool Freehand Sampling	NA	NA	NA	NA	NA	BIObus 2010
BBHCN	BBHCN335-10	10BBCHEM-0211	L#PC2010YO-040	BOLD:AAG8837	10BBCHEM-0211	613[0n]	4	NA	1	Yes	NA	NA	NA	21-Jul-2010	Hemiptera	NA	Yoho	NA	Biodiversity Institute of Ontario	Partly cloudy: warm Freehand Sampling	10BBCHEM-0211	L#PC2010YO-040	10BBCHEM-0211	BIOUG	Biodiversity Institute of Ontario	Arthropoda	Insecta	Hemiptera	NA	NA	NA	NA	NA	NA	NA	NA	NA	NA	NA	S	NA	Yoho	Partly cloudy: warm Freehand Sampling	NA	NA	NA	NA	NA	BIObus 2010
BBHCN	BBHCN439-10	10BBCHEM-0315	L#PC2010YO-040	BOLD:AAV0232	10BBCHEM-0315	658[0n]	5	NA	1	Yes	NA	NA	NA	21-Jul-2010	Hemiptera	NA	Yoho	NA	Biodiversity Institute of Ontario	Partly cloudy: warm Freehand Sampling	10BBCHEM-0315	L#PC2010YO-040	10BBCHEM-0315	BIOUG	Biodiversity Institute of Ontario	Arthropoda	Insecta	Hemiptera	NA	NA	NA	NA	NA	NA	NA	NA	NA	NA	NA	S	NA	Yoho	Partly cloudy: warm Freehand Sampling	NA	NA	NA	NA	NA	BIObus 2010
BBHCN	BBHCN442-10	10BBCHEM-0318	L#PC2010YO-040	BOLD:AAP4549	10BBCHEM-0318	403[0n]	4	NA	1	No	NA	NA	NA	21-Jul-2010	Hemiptera	NA	Yoho	NA	Biodiversity Institute of Ontario	Partly cloudy: warm Freehand Sampling	10BBCHEM-0318	L#PC2010YO-040	10BBCHEM-0318	BIOUG	Biodiversity Institute of Ontario	Arthropoda	Insecta	Hemiptera	NA	NA	NA	NA	NA	NA	NA	NA	NA	NA	NA	S	NA	Yoho	Partly cloudy: warm Freehand Sampling	NA	NA	NA	NA	NA	BIObus 2010
BBHCN	BBHCN291-10	10BBCHEM-0167	L#PC2010YO-110	BOLD:AAV0280	10BBCHEM-0167	613[0n]	3	NA	1	Yes	NA	NA	NA	23-Jul-2010	Hemiptera	NA	Yoho	NA	Biodiversity Institute of Ontario	Partly cloudy: warm Freehand Sampling	10BBCHEM-0167	L#PC2010YO-110	10BBCHEM-0167	BIOUG	Biodiversity Institute of Ontario	Arthropoda	Insecta	Hemiptera	NA	NA	NA	NA	NA	NA	NA	NA	NA	NA	NA	S	NA	Yoho	Partly cloudy: warm Freehand Sampling	NA	NA	NA	NA	NA	BIObus 2010
BBHCN	BBHCN213-10	10BBCHEM-0089	L#PC2010YO-173	BOLD:AAN8425	10BBCHEM-0089	658[0n]	2	HQ928842	1	Yes	NA	NA	NA	24-Jul-2010	Hemiptera	NA	Yoho	NA	Biodiversity Institute of Ontario	Set from July 21-24 Malaise Trap	10BBCHEM-0089	L#PC2010YO-173	10BBCHEM-0089	BIOUG	Biodiversity Institute of Ontario	Arthropoda	Insecta	Hemiptera	NA	NA	NA	NA	NA	NA	NA	NA	NA	NA	NA	S	NA	Yoho	Set from July 21-24 Malaise Trap	NA	NA	NA	NA	NA	BIObus 2010
BBHCN	BBHCN273-10	10BBCHEM-0149	L#PC2010YO-173	BOLD:AAG8963	10BBCHEM-0149	582[0n]	3	NA	1	Yes	NA	NA	NA	24-Jul-2010	Hemiptera	NA	Yoho	NA	Biodiversity Institute of Ontario	Set from July 21-24 Malaise Trap	10BBCHEM-0149	L#PC2010YO-173	10BBCHEM-0149	BIOUG	Biodiversity Institute of Ontario	Arthropoda	Insecta	Hemiptera	NA	NA	NA	NA	NA	NA	NA	NA	NA	NA	NA	S	NA	Yoho	Set from July 21-24 Malaise Trap	NA	NA	NA	NA	NA	BIObus 2010
BBHCN	BBHCN636-10	10BBCHEM-0512	L#PC2010KT-043	BOLD:AAV0270	10BBCHEM-0512	658[0n]	2	NA	1	Yes	NA	NA	NA	27-Jul-2010	Hemiptera	NA	Kootenay	NA	Biodiversity Institute of Ontario	Partly cloudy: very dry UV Light Sheet	10BBCHEM-0512	L#PC2010KT-043	10BBCHEM-0512	BIOUG	Biodiversity Institute of Ontario	Arthropoda	Insecta	Hemiptera	NA	NA	NA	NA	NA	NA	NA	NA	NA	NA	NA	S	NA	Kootenay	Partly cloudy: very dry UV Light Sheet	NA	NA	NA	NA	NA	BIObus 2010
BBHCN	BBHCN684-10	10BBCHEM-0560	L#PC2010KT-170	BOLD:AAE2871	10BBCHEM-0560	658[0n]	4	NA	1	Yes	NA	NA	NA	30-Jul-2010	Hemiptera	NA	Kootenay	NA	Biodiversity Institute of Ontario	Set from July 26-30 Malaise Trap	10BBCHEM-0560	L#PC2010KT-170	10BBCHEM-0560	BIOUG	Biodiversity Institute of Ontario	Arthropoda	Insecta	Hemiptera	NA	NA	NA	NA	NA	NA	NA	NA	NA	NA	NA	S	NA	Kootenay	Set from July 26-30 Malaise Trap	NA	NA	NA	NA	NA	BIObus 2010
CNPCD	CNPCD029-12	BIOUG03101-A01	GMP#00327	BOLD:ACC4477	BIOUG03101-A01	622[0n]	1	NA	1	No	NA	NA	NA	19-Jul-2012	Hemiptera	NA	Pacific Rim National Park	museum voucher	Biodiversity Institute of Ontario	Collected from July 12 to 19 2012	BIOUG03101-A01	GMP#00327	BIOUG03101-A01	BIOUG	Biodiversity Institute of Ontario	Arthropoda	Insecta	Hemiptera	NA	NA	NA	NA	NA	NA	NA	NA	NA	NA	NA	S	NA	Pacific Rim National Park	Collected from July 12 to 19 2012	museum voucher	NA	NA	NA	NA	J. McIntosh
CNPCD	CNPCD030-12	BIOUG03101-A02	GMP#00327	BOLD:ACC4477	BIOUG03101-A02	620[0n]	1	NA	1	No	NA	NA	NA	19-Jul-2012	Hemiptera	NA	Pacific Rim National Park	museum voucher	Biodiversity Institute of Ontario	Collected from July 12 to 19 2012	BIOUG03101-A02	GMP#00327	BIOUG03101-A02	BIOUG	Biodiversity Institute of Ontario	Arthropoda	Insecta	Hemiptera	NA	NA	NA	NA	NA	NA	NA	NA	NA	NA	NA	S	NA	Pacific Rim National Park	Collected from July 12 to 19 2012	museum voucher	NA	NA	NA	NA	J. McIntosh
CNPCE	CNPCE046-12	BIOUG03101-A03	GMP#00329	BOLD:ACC4477	BIOUG03101-A03	628[0n]	1	NA	1	No	NA	NA	NA	02-Aug-2012	Hemiptera	NA	Pacific Rim National Park	museum voucher	Biodiversity Institute of Ontario	Collected from July 26 to August 2 2012	BIOUG03101-A03	GMP#00329	BIOUG03101-A03	BIOUG	Biodiversity Institute of Ontario	Arthropoda	Insecta	Hemiptera	NA	NA	NA	NA	NA	NA	NA	NA	NA	NA	NA	NA	NA	Pacific Rim National Park	Collected from July 26 to August 2 2012	museum voucher	NA	NA	NA	NA	J. McIntosh
CNPCE	CNPCE047-12	BIOUG03101-A04	GMP#00329	BOLD:ACC4477	BIOUG03101-A04	627[0n]	1	NA	1	No	NA	NA	NA	02-Aug-2012	Hemiptera	NA	Pacific Rim National Park	museum voucher	Biodiversity Institute of Ontario	Collected from July 26 to August 2 2012	BIOUG03101-A04	GMP#00329	BIOUG03101-A04	BIOUG	Biodiversity Institute of Ontario	Arthropoda	Insecta	Hemiptera	NA	NA	NA	NA	NA	NA	NA	NA	NA	NA	NA	NA	NA	Pacific Rim National Park	Collected from July 26 to August 2 2012	museum voucher	NA	NA	NA	NA	J. McIntosh
CNPCE	CNPCE048-12	BIOUG03101-A05	GMP#00329	BOLD:ACC4477	BIOUG03101-A05	629[0n]	1	NA	1	No	NA	NA	NA	02-Aug-2012	Hemiptera	NA	Pacific Rim National Park	museum voucher	Biodiversity Institute of Ontario	Collected from July 26 to August 2 2012	BIOUG03101-A05	GMP#00329	BIOUG03101-A05	BIOUG	Biodiversity Institute of Ontario	Arthropoda	Insecta	Hemiptera	NA	NA	NA	NA	NA	NA	NA	NA	NA	NA	NA	NA	NA	Pacific Rim National Park	Collected from July 26 to August 2 2012	museum voucher	NA	NA	NA	NA	J. McIntosh
CNGIA	CNGIA052-12	BIOUG03101-A12	GMP#00299	BOLD:ACC4251	BIOUG03101-A12	630[0n]	1	NA	0	No	NA	NA	NA	11-Jun-2012	Hemiptera	NA	Gulf Islands National Park	museum voucher	Biodiversity Institute of Ontario	Collected from May 31 to June 7 2012	BIOUG03101-A12	GMP#00299	BIOUG03101-A12	NA	Biodiversity Institute of Ontario	Arthropoda	Insecta	Hemiptera	NA	NA	NA	NA	NA	NA	NA	NA	NA	NA	NA	S	NA	Gulf Islands National Park	Collected from May 31 to June 7 2012	museum voucher	NA	NA	NA	NA	Rob Walker, Janet Mercer
CNGIB	CNGIB093-12	BIOUG03101-D01	GMP#00301	BOLD:ACC4174	BIOUG03101-D01	630[0n]	1	NA	1	No	NA	NA	NA	29-Jun-2012	Hemiptera	NA	Gulf Islands National Park	museum voucher	Biodiversity Institute of Ontario	Collected from June 15 to 29 2012	BIOUG03101-D01	GMP#00301	BIOUG03101-D01	BIOUG	Biodiversity Institute of Ontario	Arthropoda	Insecta	Hemiptera	NA	NA	NA	NA	NA	NA	NA	NA	NA	NA	NA	S	NA	Gulf Islands National Park	Collected from June 15 to 29 2012	museum voucher	NA	NA	NA	NA	Rob Walker
CNGIB	CNGIB094-12	BIOUG03101-D02	GMP#00301	BOLD:ACC4251	BIOUG03101-D02	608[1n]	1	NA	0	No	NA	NA	NA	29-Jun-2012	Hemiptera	NA	Gulf Islands National Park	museum voucher	Biodiversity Institute of Ontario	Collected from June 15 to 29 2012	BIOUG03101-D02	GMP#00301	BIOUG03101-D02	BIOUG	Biodiversity Institute of Ontario	Arthropoda	Insecta	Hemiptera	NA	NA	NA	NA	NA	NA	NA	NA	NA	NA	NA	S	NA	Gulf Islands National Park	Collected from June 15 to 29 2012	museum voucher	NA	NA	NA	NA	Rob Walker
CNGIB	CNGIB099-12	BIOUG03101-D07	GMP#00301	BOLD:ACC4436	BIOUG03101-D07	620[0n]	1	NA	1	No	NA	NA	NA	29-Jun-2012	Hemiptera	NA	Gulf Islands National Park	museum voucher	Biodiversity Institute of Ontario	Collected from June 15 to 29 2012	BIOUG03101-D07	GMP#00301	BIOUG03101-D07	BIOUG	Biodiversity Institute of Ontario	Arthropoda	Insecta	Hemiptera	NA	NA	NA	NA	NA	NA	NA	NA	NA	NA	NA	S	NA	Gulf Islands National Park	Collected from June 15 to 29 2012	museum voucher	NA	NA	NA	NA	Rob Walker
CNGIB	CNGIB102-12	BIOUG03101-D10	GMP#00301	BOLD:ACC4251	BIOUG03101-D10	630[0n]	1	NA	1	No	NA	NA	NA	29-Jun-2012	Hemiptera	NA	Gulf Islands National Park	museum voucher	Biodiversity Institute of Ontario	Collected from June 15 to 29 2012	BIOUG03101-D10	GMP#00301	BIOUG03101-D10	BIOUG	Biodiversity Institute of Ontario	Arthropoda	Insecta	Hemiptera	NA	NA	NA	NA	NA	NA	NA	NA	NA	NA	NA	S	NA	Gulf Islands National Park	Collected from June 15 to 29 2012	museum voucher	NA	NA	NA	NA	Rob Walker
CNGIB	CNGIB103-12	BIOUG03101-D11	GMP#00301	BOLD:ACC4174	BIOUG03101-D11	630[0n]	1	NA	1	No	NA	NA	NA	29-Jun-2012	Hemiptera	NA	Gulf Islands National Park	museum voucher	Biodiversity Institute of Ontario	Collected from June 15 to 29 2012	BIOUG03101-D11	GMP#00301	BIOUG03101-D11	BIOUG	Biodiversity Institute of Ontario	Arthropoda	Insecta	Hemiptera	NA	NA	NA	NA	NA	NA	NA	NA	NA	NA	NA	S	NA	Gulf Islands National Park	Collected from June 15 to 29 2012	museum voucher	NA	NA	NA	NA	Rob Walker
CNGIB	CNGIB104-12	BIOUG03101-D12	GMP#00301	BOLD:ACC4251	BIOUG03101-D12	629[1n]	1	NA	1	No	NA	NA	NA	29-Jun-2012	Hemiptera	NA	Gulf Islands National Park	museum voucher	Biodiversity Institute of Ontario	Collected from June 15 to 29 2012	BIOUG03101-D12	GMP#00301	BIOUG03101-D12	BIOUG	Biodiversity Institute of Ontario	Arthropoda	Insecta	Hemiptera	NA	NA	NA	NA	NA	NA	NA	NA	NA	NA	NA	S	NA	Gulf Islands National Park	Collected from June 15 to 29 2012	museum voucher	NA	NA	NA	NA	Rob Walker
CNGIB	CNGIB105-12	BIOUG03101-E01	GMP#00301	BOLD:ACC4251	BIOUG03101-E01	630[0n]	1	NA	1	No	NA	NA	NA	29-Jun-2012	Hemiptera	NA	Gulf Islands National Park	museum voucher	Biodiversity Institute of Ontario	Collected from June 15 to 29 2012	BIOUG03101-E01	GMP#00301	BIOUG03101-E01	BIOUG	Biodiversity Institute of Ontario	Arthropoda	Insecta	Hemiptera	NA	NA	NA	NA	NA	NA	NA	NA	NA	NA	NA	S	NA	Gulf Islands National Park	Collected from June 15 to 29 2012	museum voucher	NA	NA	NA	NA	Rob Walker
CNGIB	CNGIB110-12	BIOUG03101-E06	GMP#00301	BOLD:ACC4249	BIOUG03101-E06	630[0n]	1	NA	1	No	NA	NA	NA	29-Jun-2012	Hemiptera	NA	Gulf Islands National Park	museum voucher	Biodiversity Institute of Ontario	Collected from June 15 to 29 2012	BIOUG03101-E06	GMP#00301	BIOUG03101-E06	BIOUG	Biodiversity Institute of Ontario	Arthropoda	Insecta	Hemiptera	NA	NA	NA	NA	NA	NA	NA	NA	NA	NA	NA	S	NA	Gulf Islands National Park	Collected from June 15 to 29 2012	museum voucher	NA	NA	NA	NA	Rob Walker
CNGIB	CNGIB111-12	BIOUG03101-E07	GMP#00301	BOLD:ACC4251	BIOUG03101-E07	630[0n]	1	NA	0	No	NA	NA	NA	29-Jun-2012	Hemiptera	NA	Gulf Islands National Park	museum voucher	Biodiversity Institute of Ontario	Collected from June 15 to 29 2012	BIOUG03101-E07	GMP#00301	BIOUG03101-E07	BIOUG	Biodiversity Institute of Ontario	Arthropoda	Insecta	Hemiptera	NA	NA	NA	NA	NA	NA	NA	NA	NA	NA	NA	S	NA	Gulf Islands National Park	Collected from June 15 to 29 2012	museum voucher	NA	NA	NA	NA	Rob Walker
CNGIB	CNGIB112-12	BIOUG03101-E08	GMP#00301	BOLD:ACC4251	BIOUG03101-E08	630[0n]	1	NA	0	No	NA	NA	NA	29-Jun-2012	Hemiptera	NA	Gulf Islands National Park	museum voucher	Biodiversity Institute of Ontario	Collected from June 15 to 29 2012	BIOUG03101-E08	GMP#00301	BIOUG03101-E08	BIOUG	Biodiversity Institute of Ontario	Arthropoda	Insecta	Hemiptera	NA	NA	NA	NA	NA	NA	NA	NA	NA	NA	NA	S	NA	Gulf Islands National Park	Collected from June 15 to 29 2012	museum voucher	NA	NA	NA	NA	Rob Walker
CNGIB	CNGIB113-12	BIOUG03101-E09	GMP#00301	BOLD:ACC4249	BIOUG03101-E09	630[0n]	1	NA	0	No	NA	NA	NA	29-Jun-2012	Hemiptera	NA	Gulf Islands National Park	museum voucher	Biodiversity Institute of Ontario	Collected from June 15 to 29 2012	BIOUG03101-E09	GMP#00301	BIOUG03101-E09	BIOUG	Biodiversity Institute of Ontario	Arthropoda	Insecta	Hemiptera	NA	NA	NA	NA	NA	NA	NA	NA	NA	NA	NA	S	NA	Gulf Islands National Park	Collected from June 15 to 29 2012	museum voucher	NA	NA	NA	NA	Rob Walker
CNGIB	CNGIB118-12	BIOUG03101-F02	GMP#00301	BOLD:ACC4148	BIOUG03101-F02	630[0n]	1	NA	1	No	NA	NA	NA	29-Jun-2012	Hemiptera	NA	Gulf Islands National Park	museum voucher	Biodiversity Institute of Ontario	Collected from June 15 to 29 2012	BIOUG03101-F02	GMP#00301	BIOUG03101-F02	BIOUG	Biodiversity Institute of Ontario	Arthropoda	Insecta	Hemiptera	NA	NA	NA	NA	NA	NA	NA	NA	NA	NA	NA	S	NA	Gulf Islands National Park	Collected from June 15 to 29 2012	museum voucher	NA	NA	NA	NA	Rob Walker
CNGIB	CNGIB121-12	BIOUG03101-F05	GMP#00301	BOLD:ACC4251	BIOUG03101-F05	630[0n]	1	NA	0	No	NA	NA	NA	29-Jun-2012	Hemiptera	NA	Gulf Islands National Park	museum voucher	Biodiversity Institute of Ontario	Collected from June 15 to 29 2012	BIOUG03101-F05	GMP#00301	BIOUG03101-F05	BIOUG	Biodiversity Institute of Ontario	Arthropoda	Insecta	Hemiptera	NA	NA	NA	NA	NA	NA	NA	NA	NA	NA	NA	S	NA	Gulf Islands National Park	Collected from June 15 to 29 2012	museum voucher	NA	NA	NA	NA	Rob Walker
CNGIB	CNGIB124-12	BIOUG03101-F08	GMP#00301	BOLD:ACC4249	BIOUG03101-F08	630[0n]	1	NA	1	No	NA	NA	NA	29-Jun-2012	Hemiptera	NA	Gulf Islands National Park	museum voucher	Biodiversity Institute of Ontario	Collected from June 15 to 29 2012	BIOUG03101-F08	GMP#00301	BIOUG03101-F08	BIOUG	Biodiversity Institute of Ontario	Arthropoda	Insecta	Hemiptera	NA	NA	NA	NA	NA	NA	NA	NA	NA	NA	NA	S	NA	Gulf Islands National Park	Collected from June 15 to 29 2012	museum voucher	NA	NA	NA	NA	Rob Walker
CNGIB	CNGIB126-12	BIOUG03101-F10	GMP#00301	BOLD:ACJ3439	BIOUG03101-F10	558[0n]	1	NA	1	No	NA	NA	NA	29-Jun-2012	Hemiptera	NA	Gulf Islands National Park	museum voucher	Biodiversity Institute of Ontario	Collected from June 15 to 29 2012	BIOUG03101-F10	GMP#00301	BIOUG03101-F10	BIOUG	Biodiversity Institute of Ontario	Arthropoda	Insecta	Hemiptera	NA	NA	NA	NA	NA	NA	NA	NA	NA	NA	NA	S	NA	Gulf Islands National Park	Collected from June 15 to 29 2012	museum voucher	NA	NA	NA	NA	Rob Walker
CNGIB	CNGIB127-12	BIOUG03101-F11	GMP#00301	BOLD:ACC4251	BIOUG03101-F11	612[2n]	1	NA	0	No	NA	NA	NA	29-Jun-2012	Hemiptera	NA	Gulf Islands National Park	museum voucher	Biodiversity Institute of Ontario	Collected from June 15 to 29 2012	BIOUG03101-F11	GMP#00301	BIOUG03101-F11	BIOUG	Biodiversity Institute of Ontario	Arthropoda	Insecta	Hemiptera	NA	NA	NA	NA	NA	NA	NA	NA	NA	NA	NA	S	NA	Gulf Islands National Park	Collected from June 15 to 29 2012	museum voucher	NA	NA	NA	NA	Rob Walker
CNGIB	CNGIB129-12	BIOUG03101-G01	GMP#00301	BOLD:ACC4174	BIOUG03101-G01	630[0n]	1	NA	1	No	NA	NA	NA	29-Jun-2012	Hemiptera	NA	Gulf Islands National Park	museum voucher	Biodiversity Institute of Ontario	Collected from June 15 to 29 2012	BIOUG03101-G01	GMP#00301	BIOUG03101-G01	BIOUG	Biodiversity Institute of Ontario	Arthropoda	Insecta	Hemiptera	NA	NA	NA	NA	NA	NA	NA	NA	NA	NA	NA	S	NA	Gulf Islands National Park	Collected from June 15 to 29 2012	museum voucher	NA	NA	NA	NA	Rob Walker
CNGIB	CNGIB130-12	BIOUG03101-G02	GMP#00301	BOLD:ACC4250	BIOUG03101-G02	609[0n]	1	NA	1	No	NA	NA	NA	29-Jun-2012	Hemiptera	NA	Gulf Islands National Park	museum voucher	Biodiversity Institute of Ontario	Collected from June 15 to 29 2012	BIOUG03101-G02	GMP#00301	BIOUG03101-G02	BIOUG	Biodiversity Institute of Ontario	Arthropoda	Insecta	Hemiptera	NA	NA	NA	NA	NA	NA	NA	NA	NA	NA	NA	S	NA	Gulf Islands National Park	Collected from June 15 to 29 2012	museum voucher	NA	NA	NA	NA	Rob Walker
CNGIB	CNGIB132-12	BIOUG03101-G04	GMP#00301	BOLD:ACC4249	BIOUG03101-G04	630[0n]	1	NA	0	No	NA	NA	NA	29-Jun-2012	Hemiptera	NA	Gulf Islands National Park	museum voucher	Biodiversity Institute of Ontario	Collected from June 15 to 29 2012	BIOUG03101-G04	GMP#00301	BIOUG03101-G04	BIOUG	Biodiversity Institute of Ontario	Arthropoda	Insecta	Hemiptera	NA	NA	NA	NA	NA	NA	NA	NA	NA	NA	NA	S	NA	Gulf Islands National Park	Collected from June 15 to 29 2012	museum voucher	NA	NA	NA	NA	Rob Walker
CNGIB	CNGIB134-12	BIOUG03101-G06	GMP#00301	BOLD:ACC4251	BIOUG03101-G06	630[0n]	1	NA	0	No	NA	NA	NA	29-Jun-2012	Hemiptera	NA	Gulf Islands National Park	museum voucher	Biodiversity Institute of Ontario	Collected from June 15 to 29 2012	BIOUG03101-G06	GMP#00301	BIOUG03101-G06	BIOUG	Biodiversity Institute of Ontario	Arthropoda	Insecta	Hemiptera	NA	NA	NA	NA	NA	NA	NA	NA	NA	NA	NA	S	NA	Gulf Islands National Park	Collected from June 15 to 29 2012	museum voucher	NA	NA	NA	NA	Rob Walker
CNGIB	CNGIB136-12	BIOUG03101-G08	GMP#00301	BOLD:ACC4249	BIOUG03101-G08	630[0n]	1	NA	0	No	NA	NA	NA	29-Jun-2012	Hemiptera	NA	Gulf Islands National Park	museum voucher	Biodiversity Institute of Ontario	Collected from June 15 to 29 2012	BIOUG03101-G08	GMP#00301	BIOUG03101-G08	BIOUG	Biodiversity Institute of Ontario	Arthropoda	Insecta	Hemiptera	NA	NA	NA	NA	NA	NA	NA	NA	NA	NA	NA	S	NA	Gulf Islands National Park	Collected from June 15 to 29 2012	museum voucher	NA	NA	NA	NA	Rob Walker
CNGIB	CNGIB139-12	BIOUG03101-G11	GMP#00301	BOLD:ACC4249	BIOUG03101-G11	619[0n]	1	NA	1	No	NA	NA	NA	29-Jun-2012	Hemiptera	NA	Gulf Islands National Park	museum voucher	Biodiversity Institute of Ontario	Collected from June 15 to 29 2012	BIOUG03101-G11	GMP#00301	BIOUG03101-G11	BIOUG	Biodiversity Institute of Ontario	Arthropoda	Insecta	Hemiptera	NA	NA	NA	NA	NA	NA	NA	NA	NA	NA	NA	S	NA	Gulf Islands National Park	Collected from June 15 to 29 2012	museum voucher	NA	NA	NA	NA	Rob Walker
CNGIB	CNGIB142-12	BIOUG03101-H02	GMP#00301	BOLD:ACC4249	BIOUG03101-H02	630[0n]	1	NA	0	No	NA	NA	NA	29-Jun-2012	Hemiptera	NA	Gulf Islands National Park	museum voucher	Biodiversity Institute of Ontario	Collected from June 15 to 29 2012	BIOUG03101-H02	GMP#00301	BIOUG03101-H02	BIOUG	Biodiversity Institute of Ontario	Arthropoda	Insecta	Hemiptera	NA	NA	NA	NA	NA	NA	NA	NA	NA	NA	NA	S	NA	Gulf Islands National Park	Collected from June 15 to 29 2012	museum voucher	NA	NA	NA	NA	Rob Walker
CNGIB	CNGIB143-12	BIOUG03101-H03	GMP#00301	BOLD:ACC4249	BIOUG03101-H03	630[0n]	1	NA	0	No	NA	NA	NA	29-Jun-2012	Hemiptera	NA	Gulf Islands National Park	museum voucher	Biodiversity Institute of Ontario	Collected from June 15 to 29 2012	BIOUG03101-H03	GMP#00301	BIOUG03101-H03	BIOUG	Biodiversity Institute of Ontario	Arthropoda	Insecta	Hemiptera	NA	NA	NA	NA	NA	NA	NA	NA	NA	NA	NA	S	NA	Gulf Islands National Park	Collected from June 15 to 29 2012	museum voucher	NA	NA	NA	NA	Rob Walker
CNGIB	CNGIB266-12	BIOUG03193-A05	GMP#00301	BOLD:ACC4251	BIOUG03193-A05	632[0n]	1	NA	0	No	NA	NA	NA	29-Jun-2012	Hemiptera	NA	Gulf Islands National Park	museum voucher	Biodiversity Institute of Ontario	Collected from June 15 to 29 2012	BIOUG03193-A05	GMP#00301	BIOUG03193-A05	BIOUG	Biodiversity Institute of Ontario	Arthropoda	Insecta	Hemiptera	NA	NA	NA	NA	NA	NA	NA	NA	NA	NA	NA	S	NA	Gulf Islands National Park	Collected from June 15 to 29 2012	museum voucher	NA	NA	NA	NA	Rob Walker
CNGID	CNGID059-12	BIOUG03222-C08	GMP#00305	BOLD:ACC4360	BIOUG03222-C08	619[0n]	1	NA	1	No	NA	NA	NA	27-Jul-2012	Hemiptera	NA	Gulf Islands National Park	museum voucher	Biodiversity Institute of Ontario	Collected from July 23 to 27 2012	BIOUG03222-C08	GMP#00305	BIOUG03222-C08	BIOUG	Biodiversity Institute of Ontario	Arthropoda	Insecta	Hemiptera	NA	NA	NA	NA	NA	NA	NA	NA	NA	NA	NA	S	NA	Gulf Islands National Park	Collected from July 23 to 27 2012	museum voucher	NA	NA	NA	NA	Janet Mercer
CNGID	CNGID063-12	BIOUG03222-C12	GMP#00305	BOLD:ACC4174	BIOUG03222-C12	629[0n]	1	NA	0	No	NA	NA	NA	27-Jul-2012	Hemiptera	NA	Gulf Islands National Park	museum voucher	Biodiversity Institute of Ontario	Collected from July 23 to 27 2012	BIOUG03222-C12	GMP#00305	BIOUG03222-C12	BIOUG	Biodiversity Institute of Ontario	Arthropoda	Insecta	Hemiptera	NA	NA	NA	NA	NA	NA	NA	NA	NA	NA	NA	S	NA	Gulf Islands National Park	Collected from July 23 to 27 2012	museum voucher	NA	NA	NA	NA	Janet Mercer
CNGIC	CNGIC023-12	BIOUG03101-H06	GMP#00303	BOLD:ACC4475	BIOUG03101-H06	627[0n]	1	NA	1	No	NA	NA	NA	12-Jul-2012	Hemiptera	NA	Gulf Islands National Park	museum voucher	Biodiversity Institute of Ontario	Collected from July 6 to 12 2012	BIOUG03101-H06	GMP#00303	BIOUG03101-H06	BIOUG	Biodiversity Institute of Ontario	Arthropoda	Insecta	Hemiptera	NA	NA	NA	NA	NA	NA	NA	NA	NA	NA	NA	S	NA	Gulf Islands National Park	Collected from July 6 to 12 2012	museum voucher	NA	NA	NA	NA	Rob Walker
CNGIC	CNGIC027-12	BIOUG03101-H10	GMP#00303	BOLD:ACC4476	BIOUG03101-H10	630[0n]	1	NA	1	No	NA	NA	NA	12-Jul-2012	Hemiptera	NA	Gulf Islands National Park	museum voucher	Biodiversity Institute of Ontario	Collected from July 6 to 12 2012	BIOUG03101-H10	GMP#00303	BIOUG03101-H10	BIOUG	Biodiversity Institute of Ontario	Arthropoda	Insecta	Hemiptera	NA	NA	NA	NA	NA	NA	NA	NA	NA	NA	NA	S	NA	Gulf Islands National Park	Collected from July 6 to 12 2012	museum voucher	NA	NA	NA	NA	Rob Walker
CNGIC	CNGIC028-12	BIOUG03101-H11	GMP#00303	BOLD:ACC4174	BIOUG03101-H11	628[0n]	1	NA	0	No	NA	NA	NA	12-Jul-2012	Hemiptera	NA	Gulf Islands National Park	museum voucher	Biodiversity Institute of Ontario	Collected from July 6 to 12 2012	BIOUG03101-H11	GMP#00303	BIOUG03101-H11	BIOUG	Biodiversity Institute of Ontario	Arthropoda	Insecta	Hemiptera	NA	NA	NA	NA	NA	NA	NA	NA	NA	NA	NA	S	NA	Gulf Islands National Park	Collected from July 6 to 12 2012	museum voucher	NA	NA	NA	NA	Rob Walker
CNGIC	CNGIC161-12	BIOUG03222-A03	GMP#00303	BOLD:ACI9314	BIOUG03222-A03	609[3n]	1	NA	1	No	NA	NA	NA	12-Jul-2012	Hemiptera	NA	Gulf Islands National Park	museum voucher	Biodiversity Institute of Ontario	Collected from July 6 to 12 2012	BIOUG03222-A03	GMP#00303	BIOUG03222-A03	BIOUG	Biodiversity Institute of Ontario	Arthropoda	Insecta	Hemiptera	NA	NA	NA	NA	NA	NA	NA	NA	NA	NA	NA	S	NA	Gulf Islands National Park	Collected from July 6 to 12 2012	museum voucher	NA	NA	NA	NA	Rob Walker
CNGIC	CNGIC163-12	BIOUG03222-A05	GMP#00303	BOLD:ACC4476	BIOUG03222-A05	630[0n]	1	NA	1	No	NA	NA	NA	12-Jul-2012	Hemiptera	NA	Gulf Islands National Park	museum voucher	Biodiversity Institute of Ontario	Collected from July 6 to 12 2012	BIOUG03222-A05	GMP#00303	BIOUG03222-A05	BIOUG	Biodiversity Institute of Ontario	Arthropoda	Insecta	Hemiptera	NA	NA	NA	NA	NA	NA	NA	NA	NA	NA	NA	S	NA	Gulf Islands National Park	Collected from July 6 to 12 2012	museum voucher	NA	NA	NA	NA	Rob Walker
CNGIC	CNGIC164-12	BIOUG03222-A06	GMP#00303	BOLD:ACC4174	BIOUG03222-A06	627[0n]	1	NA	0	No	NA	NA	NA	12-Jul-2012	Hemiptera	NA	Gulf Islands National Park	museum voucher	Biodiversity Institute of Ontario	Collected from July 6 to 12 2012	BIOUG03222-A06	GMP#00303	BIOUG03222-A06	BIOUG	Biodiversity Institute of Ontario	Arthropoda	Insecta	Hemiptera	NA	NA	NA	NA	NA	NA	NA	NA	NA	NA	NA	S	NA	Gulf Islands National Park	Collected from July 6 to 12 2012	museum voucher	NA	NA	NA	NA	Rob Walker
CNGIC	CNGIC166-12	BIOUG03222-A08	GMP#00303	BOLD:ACC4174	BIOUG03222-A08	630[0n]	1	NA	0	No	NA	NA	NA	12-Jul-2012	Hemiptera	NA	Gulf Islands National Park	museum voucher	Biodiversity Institute of Ontario	Collected from July 6 to 12 2012	BIOUG03222-A08	GMP#00303	BIOUG03222-A08	BIOUG	Biodiversity Institute of Ontario	Arthropoda	Insecta	Hemiptera	NA	NA	NA	NA	NA	NA	NA	NA	NA	NA	NA	S	NA	Gulf Islands National Park	Collected from July 6 to 12 2012	museum voucher	NA	NA	NA	NA	Rob Walker
CNGIC	CNGIC167-12	BIOUG03222-A09	GMP#00303	BOLD:ACC4476	BIOUG03222-A09	630[0n]	1	NA	1	No	NA	NA	NA	12-Jul-2012	Hemiptera	NA	Gulf Islands National Park	museum voucher	Biodiversity Institute of Ontario	Collected from July 6 to 12 2012	BIOUG03222-A09	GMP#00303	BIOUG03222-A09	BIOUG	Biodiversity Institute of Ontario	Arthropoda	Insecta	Hemiptera	NA	NA	NA	NA	NA	NA	NA	NA	NA	NA	NA	S	NA	Gulf Islands National Park	Collected from July 6 to 12 2012	museum voucher	NA	NA	NA	NA	Rob Walker
CNGIC	CNGIC171-12	BIOUG03222-B01	GMP#00303	BOLD:ACC4251	BIOUG03222-B01	630[0n]	1	NA	0	No	NA	NA	NA	12-Jul-2012	Hemiptera	NA	Gulf Islands National Park	museum voucher	Biodiversity Institute of Ontario	Collected from July 6 to 12 2012	BIOUG03222-B01	GMP#00303	BIOUG03222-B01	BIOUG	Biodiversity Institute of Ontario	Arthropoda	Insecta	Hemiptera	NA	NA	NA	NA	NA	NA	NA	NA	NA	NA	NA	S	NA	Gulf Islands National Park	Collected from July 6 to 12 2012	museum voucher	NA	NA	NA	NA	Rob Walker
CNGIC	CNGIC173-12	BIOUG03222-B03	GMP#00303	BOLD:ACC4476	BIOUG03222-B03	630[0n]	1	NA	1	No	NA	NA	NA	12-Jul-2012	Hemiptera	NA	Gulf Islands National Park	museum voucher	Biodiversity Institute of Ontario	Collected from July 6 to 12 2012	BIOUG03222-B03	GMP#00303	BIOUG03222-B03	BIOUG	Biodiversity Institute of Ontario	Arthropoda	Insecta	Hemiptera	NA	NA	NA	NA	NA	NA	NA	NA	NA	NA	NA	S	NA	Gulf Islands National Park	Collected from July 6 to 12 2012	museum voucher	NA	NA	NA	NA	Rob Walker
CNGIF	CNGIF061-12	BIOUG04094-A10	GMP#00309	BOLD:ACC4360	BIOUG04094-A10	570[1n]	1	NA	0	No	NA	NA	NA	30-Aug-2012	Hemiptera	NA	Gulf Islands National Park	museum voucher	Biodiversity Institute of Ontario	Collected from August 26 to Unknown	BIOUG04094-A10	GMP#00309	BIOUG04094-A10	NA	Biodiversity Institute of Ontario	Arthropoda	Insecta	Hemiptera	NA	NA	NA	NA	NA	NA	NA	NA	NA	NA	NA	NA	NA	Gulf Islands National Park	Collected from August 26 to Unknown	museum voucher	NA	NA	NA	NA	Rob Walker
CNGIG	CNGIG001-12	BIOUG02744-C12	GMP#00311	BOLD:ACD0493	BIOUG02744-C12	614[0n]	1	NA	1	No	NA	NA	NA	21-Sep-2012	Hemiptera	NA	Gulf Islands National Park	museum voucher	Biodiversity Institute of Ontario	Collected from September 7 to 21 2012	BIOUG02744-C12	GMP#00311	BIOUG02744-C12	BIOUG	Biodiversity Institute of Ontario	Arthropoda	Insecta	Hemiptera	NA	NA	NA	NA	NA	NA	NA	NA	NA	NA	NA	NA	NA	Gulf Islands National Park	Collected from September 7 to 21 2012	museum voucher	NA	NA	NA	NA	Rob Walker
CNGLC	CNGLC100-13	BIOUG04572-F05	GMP#00349	BOLD:ACC4249	BIOUG04572-F05	594[0n]	1	NA	0	No	NA	NA	NA	04-Jul-2012	Hemiptera	NA	Revelstoke National Park	museum voucher	Biodiversity Institute of Ontario	Collected from June 20 to July 4 2012, sample out for 2 weeks	BIOUG04572-F05	GMP#00349	BIOUG04572-F05	BIOUG	Biodiversity Institute of Ontario	Arthropoda	Insecta	Hemiptera	NA	NA	NA	NA	NA	NA	NA	NA	NA	NA	NA	NA	NA	Revelstoke National Park	Collected from June 20 to July 4 2012, sample out for 2 weeks	museum voucher	NA	NA	NA	NA	Gregg Walker
CNGLD	CNGLD527-13	BIOUG05821-A08	GMP#00344	BOLD:AAY7322	BIOUG05821-A08	534[0n]	1	NA	0	No	NA	NA	NA	27-May-2012	Miridae	A	Revelstoke National Park	museum voucher	Biodiversity Institute of Ontario	Collected from May 25 to 31 2012	BIOUG05821-A08	GMP#00344	BIOUG05821-A08	BIOUG	Biodiversity Institute of Ontario	Arthropoda	Insecta	Hemiptera	Miridae	NA	NA	NA	NA	NA	NA	NA	NA	CollectionsID	NA	S	A	Revelstoke National Park	Collected from May 25 to 31 2012	museum voucher	NA	NA	NA	NA	Kelsey Furk
CNGLF	CNGLF1802-13	BIOUG05821-D06	GMP#00350	BOLD:ACC3446	BIOUG05821-D06	584[0n]	1	NA	0	No	NA	NA	NA	03-Aug-2012	Hemiptera	A	Revelstoke National Park	museum voucher	Biodiversity Institute of Ontario	Collected from July 4 to August 3 2012, sample out for 1 month	BIOUG05821-D06	GMP#00350	BIOUG05821-D06	BIOUG	Biodiversity Institute of Ontario	Arthropoda	Insecta	Hemiptera	NA	NA	NA	NA	NA	NA	NA	NA	NA	NA	NA	S	A	Revelstoke National Park	Collected from July 4 to August 3 2012, sample out for 1 month	museum voucher	NA	NA	NA	NA	Gregg Walker
CNGLF	CNGLF1803-13	BIOUG05821-D07	GMP#00350	BOLD:ACC3446	BIOUG05821-D07	584[0n]	1	NA	0	No	NA	NA	NA	03-Aug-2012	Hemiptera	A	Revelstoke National Park	museum voucher	Biodiversity Institute of Ontario	Collected from July 4 to August 3 2012, sample out for 1 month	BIOUG05821-D07	GMP#00350	BIOUG05821-D07	BIOUG	Biodiversity Institute of Ontario	Arthropoda	Insecta	Hemiptera	NA	NA	NA	NA	NA	NA	NA	NA	NA	NA	NA	S	A	Revelstoke National Park	Collected from July 4 to August 3 2012, sample out for 1 month	museum voucher	NA	NA	NA	NA	Gregg Walker
CNGLF	CNGLF1804-13	BIOUG05821-D08	GMP#00350	BOLD:ACI4024	BIOUG05821-D08	538[0n]	1	NA	0	No	NA	NA	NA	03-Aug-2012	Hemiptera	A	Revelstoke National Park	museum voucher	Biodiversity Institute of Ontario	Collected from July 4 to August 3 2012, sample out for 1 month	BIOUG05821-D08	GMP#00350	BIOUG05821-D08	BIOUG	Biodiversity Institute of Ontario	Arthropoda	Insecta	Hemiptera	NA	NA	NA	NA	NA	NA	NA	NA	NA	NA	NA	S	A	Revelstoke National Park	Collected from July 4 to August 3 2012, sample out for 1 month	museum voucher	NA	NA	NA	NA	Gregg Walker
CNGLF	CNGLF1808-13	BIOUG05821-D12	GMP#00350	BOLD:ACI4025	BIOUG05821-D12	569[0n]	1	NA	0	No	NA	NA	NA	03-Aug-2012	Hemiptera	A	Revelstoke National Park	museum voucher	Biodiversity Institute of Ontario	Collected from July 4 to August 3 2012, sample out for 1 month	BIOUG05821-D12	GMP#00350	BIOUG05821-D12	BIOUG	Biodiversity Institute of Ontario	Arthropoda	Insecta	Hemiptera	NA	NA	NA	NA	NA	NA	NA	NA	NA	NA	NA	S	A	Revelstoke National Park	Collected from July 4 to August 3 2012, sample out for 1 month	museum voucher	NA	NA	NA	NA	Gregg Walker
CNGLF	CNGLF1810-13	BIOUG05821-E02	GMP#00350	BOLD:ACC4249	BIOUG05821-E02	583[0n]	1	NA	0	No	NA	NA	NA	03-Aug-2012	Hemiptera	A	Revelstoke National Park	museum voucher	Biodiversity Institute of Ontario	Collected from July 4 to August 3 2012, sample out for 1 month	BIOUG05821-E02	GMP#00350	BIOUG05821-E02	BIOUG	Biodiversity Institute of Ontario	Arthropoda	Insecta	Hemiptera	NA	NA	NA	NA	NA	NA	NA	NA	NA	NA	NA	S	A	Revelstoke National Park	Collected from July 4 to August 3 2012, sample out for 1 month	museum voucher	NA	NA	NA	NA	Gregg Walker
CNGLF	CNGLF1821-13	BIOUG05821-F01	GMP#00350	BOLD:ACC4249	BIOUG05821-F01	567[0n]	1	NA	0	No	NA	NA	NA	03-Aug-2012	Hemiptera	A	Revelstoke National Park	museum voucher	Biodiversity Institute of Ontario	Collected from July 4 to August 3 2012, sample out for 1 month	BIOUG05821-F01	GMP#00350	BIOUG05821-F01	BIOUG	Biodiversity Institute of Ontario	Arthropoda	Insecta	Hemiptera	NA	NA	NA	NA	NA	NA	NA	NA	NA	NA	NA	S	A	Revelstoke National Park	Collected from July 4 to August 3 2012, sample out for 1 month	museum voucher	NA	NA	NA	NA	Gregg Walker
CNGLF	CNGLF1910-13	BIOUG05821-F02	GMP#00350	BOLD:ACI2686	BIOUG05821-F02	581[0n]	1	NA	0	No	NA	NA	NA	03-Aug-2012	Hemiptera	A	Revelstoke National Park	NA	Biodiversity Institute of Ontario	Collected from July 4 to August 3 2012, sample out for 1 month	BIOUG05821-F02	GMP#00350	BIOUG05821-F02	BIOUG	Biodiversity Institute of Ontario	Arthropoda	Insecta	Hemiptera	NA	NA	NA	NA	NA	NA	NA	NA	NA	NA	NA	S	A	Revelstoke National Park	Collected from July 4 to August 3 2012, sample out for 1 month	NA	NA	NA	NA	NA	Gregg Walker
CNGIN	CNGIN240-13	BIOUG07290-A01	GMP#00312	BOLD:ACI5381	BIOUG07290-A01	570[0n]	1	NA	0	No	NA	NA	NA	25-Sep-2012	Hemiptera	A	Gulf Islands National Park	museum voucher	Biodiversity Institute of Ontario	Collected from September 21 to Unknown	BIOUG07290-A01	GMP#00312	BIOUG07290-A01	BIOUG	Biodiversity Institute of Ontario	Arthropoda	Insecta	Hemiptera	NA	NA	NA	NA	NA	NA	NA	NA	NA	NA	NA	S	A	Gulf Islands National Park	Collected from September 21 to Unknown	museum voucher	NA	NA	NA	NA	Rob Walker
CNGIN	CNGIN241-13	BIOUG07290-A02	GMP#00312	BOLD:ACC4174	BIOUG07290-A02	612[0n]	1	NA	0	No	NA	NA	NA	25-Sep-2012	Hemiptera	A	Gulf Islands National Park	museum voucher	Biodiversity Institute of Ontario	Collected from September 21 to Unknown	BIOUG07290-A02	GMP#00312	BIOUG07290-A02	BIOUG	Biodiversity Institute of Ontario	Arthropoda	Insecta	Hemiptera	NA	NA	NA	NA	NA	NA	NA	NA	NA	NA	NA	S	A	Gulf Islands National Park	Collected from September 21 to Unknown	museum voucher	NA	NA	NA	NA	Rob Walker
CNGIN	CNGIN242-13	BIOUG07290-A03	GMP#00312	BOLD:ACC4360	BIOUG07290-A03	554[1n]	1	NA	0	No	NA	NA	NA	25-Sep-2012	Hemiptera	A	Gulf Islands National Park	museum voucher	Biodiversity Institute of Ontario	Collected from September 21 to Unknown	BIOUG07290-A03	GMP#00312	BIOUG07290-A03	BIOUG	Biodiversity Institute of Ontario	Arthropoda	Insecta	Hemiptera	NA	NA	NA	NA	NA	NA	NA	NA	NA	NA	NA	S	A	Gulf Islands National Park	Collected from September 21 to Unknown	museum voucher	NA	NA	NA	NA	Rob Walker
CNGIN	CNGIN243-13	BIOUG07290-A04	GMP#00312	BOLD:ACC4360	BIOUG07290-A04	569[4n]	1	NA	0	No	NA	NA	NA	25-Sep-2012	Hemiptera	A	Gulf Islands National Park	museum voucher	Biodiversity Institute of Ontario	Collected from September 21 to Unknown	BIOUG07290-A04	GMP#00312	BIOUG07290-A04	BIOUG	Biodiversity Institute of Ontario	Arthropoda	Insecta	Hemiptera	NA	NA	NA	NA	NA	NA	NA	NA	NA	NA	NA	S	A	Gulf Islands National Park	Collected from September 21 to Unknown	museum voucher	NA	NA	NA	NA	Rob Walker
CNGIN	CNGIN244-13	BIOUG07290-A05	GMP#00312	BOLD:ACC4360	BIOUG07290-A05	571[2n]	1	NA	0	No	NA	NA	NA	25-Sep-2012	Hemiptera	A	Gulf Islands National Park	museum voucher	Biodiversity Institute of Ontario	Collected from September 21 to Unknown	BIOUG07290-A05	GMP#00312	BIOUG07290-A05	BIOUG	Biodiversity Institute of Ontario	Arthropoda	Insecta	Hemiptera	NA	NA	NA	NA	NA	NA	NA	NA	NA	NA	NA	S	A	Gulf Islands National Park	Collected from September 21 to Unknown	museum voucher	NA	NA	NA	NA	Rob Walker
CNGIN	CNGIN247-13	BIOUG07290-A08	GMP#00312	BOLD:ACC4360	BIOUG07290-A08	573[0n]	1	NA	0	No	NA	NA	NA	25-Sep-2012	Hemiptera	A	Gulf Islands National Park	museum voucher	Biodiversity Institute of Ontario	Collected from September 21 to Unknown	BIOUG07290-A08	GMP#00312	BIOUG07290-A08	BIOUG	Biodiversity Institute of Ontario	Arthropoda	Insecta	Hemiptera	NA	NA	NA	NA	NA	NA	NA	NA	NA	NA	NA	S	A	Gulf Islands National Park	Collected from September 21 to Unknown	museum voucher	NA	NA	NA	NA	Rob Walker
CNGIN	CNGIN250-13	BIOUG07290-A11	GMP#00312	BOLD:ACC4360	BIOUG07290-A11	552[0n]	1	NA	0	No	NA	NA	NA	25-Sep-2012	Hemiptera	A	Gulf Islands National Park	museum voucher	Biodiversity Institute of Ontario	Collected from September 21 to Unknown	BIOUG07290-A11	GMP#00312	BIOUG07290-A11	BIOUG	Biodiversity Institute of Ontario	Arthropoda	Insecta	Hemiptera	NA	NA	NA	NA	NA	NA	NA	NA	NA	NA	NA	S	A	Gulf Islands National Park	Collected from September 21 to Unknown	museum voucher	NA	NA	NA	NA	Rob Walker
CNGIN	CNGIN251-13	BIOUG07290-A12	GMP#00312	BOLD:ACC4360	BIOUG07290-A12	581[1n]	1	NA	0	No	NA	NA	NA	25-Sep-2012	Hemiptera	A	Gulf Islands National Park	museum voucher	Biodiversity Institute of Ontario	Collected from September 21 to Unknown	BIOUG07290-A12	GMP#00312	BIOUG07290-A12	BIOUG	Biodiversity Institute of Ontario	Arthropoda	Insecta	Hemiptera	NA	NA	NA	NA	NA	NA	NA	NA	NA	NA	NA	S	A	Gulf Islands National Park	Collected from September 21 to Unknown	museum voucher	NA	NA	NA	NA	Rob Walker
CNGIN	CNGIN252-13	BIOUG07290-B01	GMP#00312	BOLD:ACC4360	BIOUG07290-B01	531[0n]	1	NA	0	No	NA	NA	NA	25-Sep-2012	Hemiptera	A	Gulf Islands National Park	museum voucher	Biodiversity Institute of Ontario	Collected from September 21 to Unknown	BIOUG07290-B01	GMP#00312	BIOUG07290-B01	BIOUG	Biodiversity Institute of Ontario	Arthropoda	Insecta	Hemiptera	NA	NA	NA	NA	NA	NA	NA	NA	NA	NA	NA	S	A	Gulf Islands National Park	Collected from September 21 to Unknown	museum voucher	NA	NA	NA	NA	Rob Walker
CNGIN	CNGIN253-13	BIOUG07290-B02	GMP#00312	BOLD:ACC4360	BIOUG07290-B02	605[0n]	1	NA	0	No	NA	NA	NA	25-Sep-2012	Hemiptera	A	Gulf Islands National Park	museum voucher	Biodiversity Institute of Ontario	Collected from September 21 to Unknown	BIOUG07290-B02	GMP#00312	BIOUG07290-B02	BIOUG	Biodiversity Institute of Ontario	Arthropoda	Insecta	Hemiptera	NA	NA	NA	NA	NA	NA	NA	NA	NA	NA	NA	S	A	Gulf Islands National Park	Collected from September 21 to Unknown	museum voucher	NA	NA	NA	NA	Rob Walker
CNGIN	CNGIN254-13	BIOUG07290-B03	GMP#00312	BOLD:ACC4360	BIOUG07290-B03	552[3n]	1	NA	0	No	NA	NA	NA	25-Sep-2012	Hemiptera	A	Gulf Islands National Park	museum voucher	Biodiversity Institute of Ontario	Collected from September 21 to Unknown	BIOUG07290-B03	GMP#00312	BIOUG07290-B03	BIOUG	Biodiversity Institute of Ontario	Arthropoda	Insecta	Hemiptera	NA	NA	NA	NA	NA	NA	NA	NA	NA	NA	NA	S	A	Gulf Islands National Park	Collected from September 21 to Unknown	museum voucher	NA	NA	NA	NA	Rob Walker
CNGIN	CNGIN256-13	BIOUG07290-B05	GMP#00312	BOLD:ACC4360	BIOUG07290-B05	522[3n]	1	NA	0	No	NA	NA	NA	25-Sep-2012	Hemiptera	A	Gulf Islands National Park	museum voucher	Biodiversity Institute of Ontario	Collected from September 21 to Unknown	BIOUG07290-B05	GMP#00312	BIOUG07290-B05	BIOUG	Biodiversity Institute of Ontario	Arthropoda	Insecta	Hemiptera	NA	NA	NA	NA	NA	NA	NA	NA	NA	NA	NA	S	A	Gulf Islands National Park	Collected from September 21 to Unknown	museum voucher	NA	NA	NA	NA	Rob Walker
CNGIN	CNGIN257-13	BIOUG07290-B06	GMP#00312	BOLD:ACC4360	BIOUG07290-B06	627[0n]	1	NA	0	No	NA	NA	NA	25-Sep-2012	Hemiptera	A	Gulf Islands National Park	museum voucher	Biodiversity Institute of Ontario	Collected from September 21 to Unknown	BIOUG07290-B06	GMP#00312	BIOUG07290-B06	BIOUG	Biodiversity Institute of Ontario	Arthropoda	Insecta	Hemiptera	NA	NA	NA	NA	NA	NA	NA	NA	NA	NA	NA	S	A	Gulf Islands National Park	Collected from September 21 to Unknown	museum voucher	NA	NA	NA	NA	Rob Walker
CNGIN	CNGIN258-13	BIOUG07290-B07	GMP#00312	BOLD:ACC4360	BIOUG07290-B07	521[1n]	1	NA	0	No	NA	NA	NA	25-Sep-2012	Hemiptera	A	Gulf Islands National Park	museum voucher	Biodiversity Institute of Ontario	Collected from September 21 to Unknown	BIOUG07290-B07	GMP#00312	BIOUG07290-B07	BIOUG	Biodiversity Institute of Ontario	Arthropoda	Insecta	Hemiptera	NA	NA	NA	NA	NA	NA	NA	NA	NA	NA	NA	S	A	Gulf Islands National Park	Collected from September 21 to Unknown	museum voucher	NA	NA	NA	NA	Rob Walker
CNGIN	CNGIN259-13	BIOUG07290-B08	GMP#00312	BOLD:ACC4360	BIOUG07290-B08	623[0n]	1	NA	0	No	NA	NA	NA	25-Sep-2012	Hemiptera	A	Gulf Islands National Park	museum voucher	Biodiversity Institute of Ontario	Collected from September 21 to Unknown	BIOUG07290-B08	GMP#00312	BIOUG07290-B08	BIOUG	Biodiversity Institute of Ontario	Arthropoda	Insecta	Hemiptera	NA	NA	NA	NA	NA	NA	NA	NA	NA	NA	NA	S	A	Gulf Islands National Park	Collected from September 21 to Unknown	museum voucher	NA	NA	NA	NA	Rob Walker
CNGIN	CNGIN261-13	BIOUG07290-B10	GMP#00312	BOLD:ACC4360	BIOUG07290-B10	609[4n]	1	NA	0	No	NA	NA	NA	25-Sep-2012	Hemiptera	A	Gulf Islands National Park	museum voucher	Biodiversity Institute of Ontario	Collected from September 21 to Unknown	BIOUG07290-B10	GMP#00312	BIOUG07290-B10	BIOUG	Biodiversity Institute of Ontario	Arthropoda	Insecta	Hemiptera	NA	NA	NA	NA	NA	NA	NA	NA	NA	NA	NA	S	A	Gulf Islands National Park	Collected from September 21 to Unknown	museum voucher	NA	NA	NA	NA	Rob Walker
CNGIN	CNGIN262-13	BIOUG07290-B11	GMP#00312	BOLD:ACC4360	BIOUG07290-B11	573[0n]	1	NA	0	No	NA	NA	NA	25-Sep-2012	Hemiptera	A	Gulf Islands National Park	museum voucher	Biodiversity Institute of Ontario	Collected from September 21 to Unknown	BIOUG07290-B11	GMP#00312	BIOUG07290-B11	BIOUG	Biodiversity Institute of Ontario	Arthropoda	Insecta	Hemiptera	NA	NA	NA	NA	NA	NA	NA	NA	NA	NA	NA	S	A	Gulf Islands National Park	Collected from September 21 to Unknown	museum voucher	NA	NA	NA	NA	Rob Walker
CNGIN	CNGIN263-13	BIOUG07290-B12	GMP#00312	BOLD:ACC4360	BIOUG07290-B12	588[0n]	1	NA	0	No	NA	NA	NA	25-Sep-2012	Hemiptera	A	Gulf Islands National Park	museum voucher	Biodiversity Institute of Ontario	Collected from September 21 to Unknown	BIOUG07290-B12	GMP#00312	BIOUG07290-B12	BIOUG	Biodiversity Institute of Ontario	Arthropoda	Insecta	Hemiptera	NA	NA	NA	NA	NA	NA	NA	NA	NA	NA	NA	S	A	Gulf Islands National Park	Collected from September 21 to Unknown	museum voucher	NA	NA	NA	NA	Rob Walker
CNGIN	CNGIN264-13	BIOUG07290-C01	GMP#00312	BOLD:ACI5356	BIOUG07290-C01	631[0n]	1	NA	0	No	NA	NA	NA	25-Sep-2012	Hemiptera	A	Gulf Islands National Park	museum voucher	Biodiversity Institute of Ontario	Collected from September 21 to Unknown	BIOUG07290-C01	GMP#00312	BIOUG07290-C01	BIOUG	Biodiversity Institute of Ontario	Arthropoda	Insecta	Hemiptera	NA	NA	NA	NA	NA	NA	NA	NA	NA	NA	NA	S	A	Gulf Islands National Park	Collected from September 21 to Unknown	museum voucher	NA	NA	NA	NA	Rob Walker
CNGIN	CNGIN290-13	BIOUG07290-E03	GMP#00312	BOLD:ACI5825	BIOUG07290-E03	584[0n]	1	NA	0	No	NA	NA	NA	25-Sep-2012	Hemiptera	A	Gulf Islands National Park	museum voucher	Biodiversity Institute of Ontario	Collected from September 21 to Unknown	BIOUG07290-E03	GMP#00312	BIOUG07290-E03	BIOUG	Biodiversity Institute of Ontario	Arthropoda	Insecta	Hemiptera	NA	NA	NA	NA	NA	NA	NA	NA	NA	NA	NA	S	A	Gulf Islands National Park	Collected from September 21 to Unknown	museum voucher	NA	NA	NA	NA	Rob Walker
CNGIN	CNGIN302-13	BIOUG07290-F03	GMP#00312	BOLD:ACI5825	BIOUG07290-F03	552[0n]	1	NA	0	No	NA	NA	NA	25-Sep-2012	Hemiptera	A	Gulf Islands National Park	museum voucher	Biodiversity Institute of Ontario	Collected from September 21 to Unknown	BIOUG07290-F03	GMP#00312	BIOUG07290-F03	BIOUG	Biodiversity Institute of Ontario	Arthropoda	Insecta	Hemiptera	NA	NA	NA	NA	NA	NA	NA	NA	NA	NA	NA	S	A	Gulf Islands National Park	Collected from September 21 to Unknown	museum voucher	NA	NA	NA	NA	Rob Walker
CNGIN	CNGIN317-13	BIOUG07290-G06	GMP#00312	BOLD:ACC4148	BIOUG07290-G06	623[1n]	1	NA	0	No	NA	NA	NA	25-Sep-2012	Hemiptera	A	Gulf Islands National Park	museum voucher	Biodiversity Institute of Ontario	Collected from September 21 to Unknown	BIOUG07290-G06	GMP#00312	BIOUG07290-G06	BIOUG	Biodiversity Institute of Ontario	Arthropoda	Insecta	Hemiptera	NA	NA	NA	NA	NA	NA	NA	NA	NA	NA	NA	S	A	Gulf Islands National Park	Collected from September 21 to Unknown	museum voucher	NA	NA	NA	NA	Rob Walker
CNGIN	CNGIN630-13	BIOUG07292-A09	GMP#00312	BOLD:ACI5381	BIOUG07292-A09	613[1n]	2	NA	0	No	NA	NA	NA	25-Sep-2012	Hemiptera	A	Gulf Islands National Park	museum voucher	Biodiversity Institute of Ontario	Collected from September 21 to Unknown	BIOUG07292-A09	GMP#00312	BIOUG07292-A09	BIOUG	Biodiversity Institute of Ontario	Arthropoda	Insecta	Hemiptera	NA	NA	NA	NA	NA	NA	NA	NA	NA	NA	NA	NA	A	Gulf Islands National Park	Collected from September 21 to Unknown	museum voucher	NA	NA	NA	NA	Rob Walker
CNGIN	CNGIN649-13	BIOUG07292-C04	GMP#00312	BOLD:ACC4174	BIOUG07292-C04	614[0n]	2	NA	0	Yes	NA	NA	NA	25-Sep-2012	Hemiptera	A	Gulf Islands National Park	museum voucher	Biodiversity Institute of Ontario	Collected from September 21 to Unknown	BIOUG07292-C04	GMP#00312	BIOUG07292-C04	BIOUG	Biodiversity Institute of Ontario	Arthropoda	Insecta	Hemiptera	NA	NA	NA	NA	NA	NA	NA	NA	NA	NA	NA	NA	A	Gulf Islands National Park	Collected from September 21 to Unknown	museum voucher	NA	NA	NA	NA	Rob Walker
CNGIN	CNGIN650-13	BIOUG07292-C05	GMP#00312	BOLD:ACI5825	BIOUG07292-C05	614[0n]	2	NA	0	Yes	NA	NA	NA	25-Sep-2012	Hemiptera	A	Gulf Islands National Park	museum voucher	Biodiversity Institute of Ontario	Collected from September 21 to Unknown	BIOUG07292-C05	GMP#00312	BIOUG07292-C05	BIOUG	Biodiversity Institute of Ontario	Arthropoda	Insecta	Hemiptera	NA	NA	NA	NA	NA	NA	NA	NA	NA	NA	NA	NA	A	Gulf Islands National Park	Collected from September 21 to Unknown	museum voucher	NA	NA	NA	NA	Rob Walker
CNGIN	CNGIN667-13	BIOUG07292-D10	GMP#00312	BOLD:AAY6741	BIOUG07292-D10	614[0n]	2	NA	0	Yes	NA	NA	NA	25-Sep-2012	Hemiptera	A	Gulf Islands National Park	museum voucher	Biodiversity Institute of Ontario	Collected from September 21 to Unknown	BIOUG07292-D10	GMP#00312	BIOUG07292-D10	BIOUG	Biodiversity Institute of Ontario	Arthropoda	Insecta	Hemiptera	NA	NA	NA	NA	NA	NA	NA	NA	NA	NA	NA	NA	A	Gulf Islands National Park	Collected from September 21 to Unknown	museum voucher	NA	NA	NA	NA	Rob Walker
CNGIN	CNGIN671-13	BIOUG07292-E02	GMP#00312	BOLD:ACC4174	BIOUG07292-E02	614[0n]	2	NA	0	Yes	NA	NA	NA	25-Sep-2012	Hemiptera	A	Gulf Islands National Park	museum voucher	Biodiversity Institute of Ontario	Collected from September 21 to Unknown	BIOUG07292-E02	GMP#00312	BIOUG07292-E02	BIOUG	Biodiversity Institute of Ontario	Arthropoda	Insecta	Hemiptera	NA	NA	NA	NA	NA	NA	NA	NA	NA	NA	NA	NA	A	Gulf Islands National Park	Collected from September 21 to Unknown	museum voucher	NA	NA	NA	NA	Rob Walker
CNGIN	CNGIN702-13	BIOUG07292-G09	GMP#00312	BOLD:AAF6472	BIOUG07292-G09	614[0n]	2	NA	0	Yes	NA	NA	NA	25-Sep-2012	Hemiptera	A	Gulf Islands National Park	museum voucher	Biodiversity Institute of Ontario	Collected from September 21 to Unknown	BIOUG07292-G09	GMP#00312	BIOUG07292-G09	BIOUG	Biodiversity Institute of Ontario	Arthropoda	Insecta	Hemiptera	NA	NA	NA	NA	NA	NA	NA	NA	NA	NA	NA	NA	A	Gulf Islands National Park	Collected from September 21 to Unknown	museum voucher	NA	NA	NA	NA	Rob Walker
CNGIL	CNGIL678-13	BIOUG06984-A12	GMP#00308	BOLD:ACI9537	BIOUG06984-A12	513[0n]	1	NA	0	No	NA	NA	NA	26-Aug-2012	Hemiptera	A	Gulf Islands National Park	NA	Biodiversity Institute of Ontario	Collected from August 10 to 26 2012	BIOUG06984-A12	GMP#00308	BIOUG06984-A12	BIOUG	Biodiversity Institute of Ontario	Arthropoda	Insecta	Hemiptera	NA	NA	NA	NA	NA	NA	NA	NA	NA	NA	NA	NA	A	Gulf Islands National Park	Collected from August 10 to 26 2012	NA	NA	NA	NA	NA	Rob Walker
CNGIL	CNGIL679-13	BIOUG06984-B01	GMP#00308	BOLD:ACJ8944	BIOUG06984-B01	576[0n]	1	NA	0	No	NA	NA	NA	26-Aug-2012	Hemiptera	A	Gulf Islands National Park	NA	Biodiversity Institute of Ontario	Collected from August 10 to 26 2012	BIOUG06984-B01	GMP#00308	BIOUG06984-B01	BIOUG	Biodiversity Institute of Ontario	Arthropoda	Insecta	Hemiptera	NA	NA	NA	NA	NA	NA	NA	NA	NA	NA	NA	NA	A	Gulf Islands National Park	Collected from August 10 to 26 2012	NA	NA	NA	NA	NA	Rob Walker
CNGIN	CNGIN781-13	BIOUG06984-B05	GMP#00312	BOLD:ACJ8944	BIOUG06984-B05	588[0n]	1	NA	0	No	NA	NA	NA	25-Sep-2012	Hemiptera	A	Gulf Islands National Park	museum voucher	Biodiversity Institute of Ontario	Collected from September 21 to Unknown	BIOUG06984-B05	GMP#00312	BIOUG06984-B05	BIOUG	Biodiversity Institute of Ontario	Arthropoda	Insecta	Hemiptera	NA	NA	NA	NA	NA	NA	NA	NA	NA	NA	NA	NA	A	Gulf Islands National Park	Collected from September 21 to Unknown	museum voucher	NA	NA	NA	NA	Rob Walker
CNPCN	CNPCN018-13	BIOUG07516-A12	GMP#00328	BOLD:ACC3446	BIOUG07516-A12	570[0n]	1	NA	0	No	NA	NA	NA	26-Jul-2012	Hemiptera	A	Pacific Rim National Park	museum voucher	Biodiversity Institute of Ontario	Collected from July 19 to 26 2012: heavy fog,18C	BIOUG07516-A12	GMP#00328	BIOUG07516-A12	BIOUG	Biodiversity Institute of Ontario	Arthropoda	Insecta	Hemiptera	NA	NA	NA	NA	NA	NA	NA	NA	NA	NA	NA	S	A	Pacific Rim National Park	Collected from July 19 to 26 2012: heavy fog,18C	museum voucher	NA	NA	NA	NA	J. McIntosh
CNPCN	CNPCN020-13	BIOUG07516-B02	GMP#00328	BOLD:ACC4477	BIOUG07516-B02	538[1n]	1	NA	0	No	NA	NA	NA	26-Jul-2012	Hemiptera	A	Pacific Rim National Park	museum voucher	Biodiversity Institute of Ontario	Collected from July 19 to 26 2012: heavy fog,18C	BIOUG07516-B02	GMP#00328	BIOUG07516-B02	BIOUG	Biodiversity Institute of Ontario	Arthropoda	Insecta	Hemiptera	NA	NA	NA	NA	NA	NA	NA	NA	NA	NA	NA	S	A	Pacific Rim National Park	Collected from July 19 to 26 2012: heavy fog,18C	museum voucher	NA	NA	NA	NA	J. McIntosh
CNPCN	CNPCN021-13	BIOUG07516-B03	GMP#00328	BOLD:ACC4477	BIOUG07516-B03	576[0n]	1	NA	0	No	NA	NA	NA	26-Jul-2012	Hemiptera	A	Pacific Rim National Park	museum voucher	Biodiversity Institute of Ontario	Collected from July 19 to 26 2012: heavy fog,18C	BIOUG07516-B03	GMP#00328	BIOUG07516-B03	BIOUG	Biodiversity Institute of Ontario	Arthropoda	Insecta	Hemiptera	NA	NA	NA	NA	NA	NA	NA	NA	NA	NA	NA	S	A	Pacific Rim National Park	Collected from July 19 to 26 2012: heavy fog,18C	museum voucher	NA	NA	NA	NA	J. McIntosh
CNPCN	CNPCN022-13	BIOUG07516-B04	GMP#00328	BOLD:ACC4477	BIOUG07516-B04	574[0n]	1	NA	0	No	NA	NA	NA	26-Jul-2012	Hemiptera	A	Pacific Rim National Park	museum voucher	Biodiversity Institute of Ontario	Collected from July 19 to 26 2012: heavy fog,18C	BIOUG07516-B04	GMP#00328	BIOUG07516-B04	BIOUG	Biodiversity Institute of Ontario	Arthropoda	Insecta	Hemiptera	NA	NA	NA	NA	NA	NA	NA	NA	NA	NA	NA	S	A	Pacific Rim National Park	Collected from July 19 to 26 2012: heavy fog,18C	museum voucher	NA	NA	NA	NA	J. McIntosh
CNPCN	CNPCN023-13	BIOUG07516-B05	GMP#00328	BOLD:ACC4477	BIOUG07516-B05	583[3n]	1	NA	0	No	NA	NA	NA	26-Jul-2012	Hemiptera	A	Pacific Rim National Park	museum voucher	Biodiversity Institute of Ontario	Collected from July 19 to 26 2012: heavy fog,18C	BIOUG07516-B05	GMP#00328	BIOUG07516-B05	BIOUG	Biodiversity Institute of Ontario	Arthropoda	Insecta	Hemiptera	NA	NA	NA	NA	NA	NA	NA	NA	NA	NA	NA	S	A	Pacific Rim National Park	Collected from July 19 to 26 2012: heavy fog,18C	museum voucher	NA	NA	NA	NA	J. McIntosh
CNPCN	CNPCN024-13	BIOUG07516-B06	GMP#00328	BOLD:ACC4477	BIOUG07516-B06	586[0n]	1	NA	0	No	NA	NA	NA	26-Jul-2012	Hemiptera	A	Pacific Rim National Park	museum voucher	Biodiversity Institute of Ontario	Collected from July 19 to 26 2012: heavy fog,18C	BIOUG07516-B06	GMP#00328	BIOUG07516-B06	BIOUG	Biodiversity Institute of Ontario	Arthropoda	Insecta	Hemiptera	NA	NA	NA	NA	NA	NA	NA	NA	NA	NA	NA	S	A	Pacific Rim National Park	Collected from July 19 to 26 2012: heavy fog,18C	museum voucher	NA	NA	NA	NA	J. McIntosh
CNPCN	CNPCN025-13	BIOUG07516-B07	GMP#00328	BOLD:ACC4477	BIOUG07516-B07	536[0n]	1	NA	0	No	NA	NA	NA	26-Jul-2012	Hemiptera	A	Pacific Rim National Park	museum voucher	Biodiversity Institute of Ontario	Collected from July 19 to 26 2012: heavy fog,18C	BIOUG07516-B07	GMP#00328	BIOUG07516-B07	BIOUG	Biodiversity Institute of Ontario	Arthropoda	Insecta	Hemiptera	NA	NA	NA	NA	NA	NA	NA	NA	NA	NA	NA	S	A	Pacific Rim National Park	Collected from July 19 to 26 2012: heavy fog,18C	museum voucher	NA	NA	NA	NA	J. McIntosh
CNGIN	CNGIN045-13	BIOUG07209-G11	GMP#00312	BOLD:ACC4360	BIOUG07209-G11	561[0n]	1	NA	0	No	NA	NA	NA	25-Sep-2012	Hemiptera	A	Gulf Islands National Park	museum voucher	Biodiversity Institute of Ontario	Collected from September 21 to Unknown	BIOUG07209-G11	GMP#00312	BIOUG07209-G11	BIOUG	Biodiversity Institute of Ontario	Arthropoda	Insecta	Hemiptera	NA	NA	NA	NA	NA	NA	NA	NA	NA	NA	NA	S	A	Gulf Islands National Park	Collected from September 21 to Unknown	museum voucher	NA	NA	NA	NA	Rob Walker
CNGIN	CNGIN245-13	BIOUG07290-A06	GMP#00312	BOLD:ACC4360	BIOUG07290-A06	629[0n]	1	NA	0	No	NA	NA	NA	25-Sep-2012	Hemiptera	A	Gulf Islands National Park	museum voucher	Biodiversity Institute of Ontario	Collected from September 21 to Unknown	BIOUG07290-A06	GMP#00312	BIOUG07290-A06	BIOUG	Biodiversity Institute of Ontario	Arthropoda	Insecta	Hemiptera	NA	NA	NA	NA	NA	NA	NA	NA	NA	NA	NA	S	A	Gulf Islands National Park	Collected from September 21 to Unknown	museum voucher	NA	NA	NA	NA	Rob Walker
CNGIN	CNGIN260-13	BIOUG07290-B09	GMP#00312	BOLD:ACC4360	BIOUG07290-B09	611[0n]	1	NA	0	No	NA	NA	NA	25-Sep-2012	Hemiptera	A	Gulf Islands National Park	museum voucher	Biodiversity Institute of Ontario	Collected from September 21 to Unknown	BIOUG07290-B09	GMP#00312	BIOUG07290-B09	BIOUG	Biodiversity Institute of Ontario	Arthropoda	Insecta	Hemiptera	NA	NA	NA	NA	NA	NA	NA	NA	NA	NA	NA	S	A	Gulf Islands National Park	Collected from September 21 to Unknown	museum voucher	NA	NA	NA	NA	Rob Walker
CNGIN	CNGIN648-13	BIOUG07292-C03	GMP#00312	BOLD:AAY6741	BIOUG07292-C03	614[0n]	2	NA	0	Yes	NA	NA	NA	25-Sep-2012	Hemiptera	A	Gulf Islands National Park	museum voucher	Biodiversity Institute of Ontario	Collected from September 21 to Unknown	BIOUG07292-C03	GMP#00312	BIOUG07292-C03	BIOUG	Biodiversity Institute of Ontario	Arthropoda	Insecta	Hemiptera	NA	NA	NA	NA	NA	NA	NA	NA	NA	NA	NA	NA	A	Gulf Islands National Park	Collected from September 21 to Unknown	museum voucher	NA	NA	NA	NA	Rob Walker
CNGIN	CNGIN055-13	BIOUG07209-H09	GMP#00312	BOLD:ACC4360	BIOUG07209-H09	582[0n]	1	NA	0	No	NA	NA	NA	25-Sep-2012	Hemiptera	A	Gulf Islands National Park	museum voucher	Biodiversity Institute of Ontario	Collected from September 21 to Unknown	BIOUG07209-H09	GMP#00312	BIOUG07209-H09	BIOUG	Biodiversity Institute of Ontario	Arthropoda	Insecta	Hemiptera	NA	NA	NA	NA	NA	NA	NA	NA	NA	NA	NA	S	A	Gulf Islands National Park	Collected from September 21 to Unknown	museum voucher	NA	NA	NA	NA	Rob Walker
CNGIN	CNGIN057-13	BIOUG07209-H11	GMP#00312	BOLD:ACC4360	BIOUG07209-H11	582[0n]	1	NA	0	No	NA	NA	NA	25-Sep-2012	Hemiptera	A	Gulf Islands National Park	museum voucher	Biodiversity Institute of Ontario	Collected from September 21 to Unknown	BIOUG07209-H11	GMP#00312	BIOUG07209-H11	BIOUG	Biodiversity Institute of Ontario	Arthropoda	Insecta	Hemiptera	NA	NA	NA	NA	NA	NA	NA	NA	NA	NA	NA	S	A	Gulf Islands National Park	Collected from September 21 to Unknown	museum voucher	NA	NA	NA	NA	Rob Walker
RFLA	RDBAB552-07	CNC#HEM039604	2001EM-0443	BOLD:AAG9260	CNC#HEM039604	657[1n]	2	NA	0	Yes	NA	NA	NA	02-Aug-2001	Schizolachnus	NA	ex Pinus contorta	NA	Canadian National Collection of Insects, Arachnids and Nematodes	NA	CNC#HEM039604	2001EM-0443	CNC#HEM039604	NA	Canadian National Collection of Insects, Arachnids and Nematodes	Arthropoda	Insecta	Hemiptera	Aphididae	Lachninae	NA	Schizolachnus	NA	NA	NA	NA	NA	NA	NA	C	NA	ex Pinus contorta	NA	NA	NA	NA	NA	NA	E. Maw, R.G. Foottit
RDBA	RDBA106-05	CNC#HEM026448	98EM-0635	BOLD:ABU5705	CNC:HEM:026448	658[0n]	2	EU701874	0	Yes	NA	NA	NA	16-Aug-1998	Pseudoepameibaphis sp. A rgf-2008	NA	ex Artemisia tridentata	NA	Canadian National Collection of Insects, Arachnids and Nematodes	NA	CNC#HEM026448	98EM-0635	CNC:HEM:026448	HEM	Canadian National Collection of Insects, Arachnids and Nematodes	Arthropoda	Insecta	Hemiptera	Aphididae	Aphidinae	NA	Pseudoepameibaphis	Pseudoepameibaphis sp. A rgf-2008	NA	NA	NA	NA	NA	NA	C	NA	ex Artemisia tridentata	NA	NA	NA	NA	NA	NA	E. Maw, R.G. Foottit, L. Humble
RFLA	RFBAC250-07	CNC#HEM026812	F98-BC-046	BOLD:AAI3978	CNC#HEM026812	658[0n]	4	NA	0	Yes	NA	NA	NA	12-Aug-1998	Cinara	NA	ex Pseudotsuga menziesii	NA	Canadian National Collection of Insects, Arachnids and Nematodes	NA	CNC#HEM026812	F98-BC-046	CNC#HEM026812	NA	Canadian National Collection of Insects, Arachnids and Nematodes	Arthropoda	Insecta	Hemiptera	Aphididae	Lachninae	NA	Cinara	NA	NA	NA	NA	NA	NA	NA	NA	NA	ex Pseudotsuga menziesii	NA	NA	NA	NA	NA	NA	R.G. Foottit, L. Humble
RFLA	RFBAC255-07	CNC#HEM026849	F98-BC-080	BOLD:AAI3988	CNC#HEM026849	658[0n]	4	NA	0	Yes	NA	NA	NA	13-Aug-1998	Cinara	NA	ex Abies grandis	NA	Canadian National Collection of Insects, Arachnids and Nematodes	NA	CNC#HEM026849	F98-BC-080	CNC#HEM026849	NA	Canadian National Collection of Insects, Arachnids and Nematodes	Arthropoda	Insecta	Hemiptera	Aphididae	Lachninae	NA	Cinara	NA	NA	NA	NA	NA	NA	NA	NA	NA	ex Abies grandis	NA	NA	NA	NA	NA	NA	R.G. Foottit, L. Humble
RDBA	RDBA112-05	CNC#HEM026487	98EM-0673	BOLD:ABZ7386	CNC:HEM:026487	658[0n]	2	EU701489	0	Yes	NA	NA	NA	17-Aug-1998	Aphis sp. F rgf-2008	NA	ex Chrysothamnus nauseosus	NA	Canadian National Collection of Insects, Arachnids and Nematodes	NA	CNC#HEM026487	98EM-0673	CNC:HEM:026487	HEM	Canadian National Collection of Insects, Arachnids and Nematodes	Arthropoda	Insecta	Hemiptera	Aphididae	Aphidinae	NA	Aphis	Aphis sp. F rgf-2008	NA	NA	NA	NA	Zyxaphis	NA	C	NA	ex Chrysothamnus nauseosus	NA	NA	NA	NA	NA	NA	E. Maw
RFBAD	RFBAD041-08	CNC#HEM057581	2007EM-0876.2	BOLD:ACF1507	CNC#HEM057581	658[0n]	2	NA	0	Yes	NA	NA	NA	18-Aug-2007	Uroleucon	NA	ex Canadanthus modestus	NA	Canadian National Collection of Insects, Arachnids and Nematodes	NA	CNC#HEM057581	2007EM-0876.2	CNC#HEM057581	NA	Canadian National Collection of Insects, Arachnids and Nematodes	Arthropoda	Insecta	Hemiptera	Aphididae	Aphidinae	NA	Uroleucon	NA	NA	NA	NA	NA	NA	NA	NA	NA	ex Canadanthus modestus	NA	NA	NA	NA	NA	NA	E. Maw, D. Barnes
RFBAD	RFBAD040-08	CNC#HEM057580	2007EM-0876.1	BOLD:ACF1507	CNC#HEM057580	658[0n]	2	NA	0	Yes	NA	NA	NA	18-Aug-2007	Uroleucon	NA	ex Canadanthus modestus	NA	Canadian National Collection of Insects, Arachnids and Nematodes	NA	CNC#HEM057580	2007EM-0876.1	CNC#HEM057580	NA	Canadian National Collection of Insects, Arachnids and Nematodes	Arthropoda	Insecta	Hemiptera	Aphididae	Aphidinae	NA	Uroleucon	NA	NA	NA	NA	NA	NA	NA	NA	NA	ex Canadanthus modestus	NA	NA	NA	NA	NA	NA	E. Maw, D. Barnes
RFBAD	RFBAD021-08	CNC#HEM057560	2007EM-0856	BOLD:AAI3919	CNC#HEM057560	658[0n]	2	NA	0	Yes	NA	NA	NA	16-Aug-2007	Calaphis	NA	ex Betula papyrifera	NA	Canadian National Collection of Insects, Arachnids and Nematodes	NA	CNC#HEM057560	2007EM-0856	CNC#HEM057560	NA	Canadian National Collection of Insects, Arachnids and Nematodes	Arthropoda	Insecta	Hemiptera	Aphididae	Calaphidinae	NA	Calaphis	NA	NA	NA	NA	NA	NA	NA	NA	NA	ex Betula papyrifera	NA	NA	NA	NA	NA	NA	E. Maw, D. Barnes
RFBAD	RFBAD052-08	CNC#HEM057592	2007EM-0887	BOLD:AAI3919	CNC#HEM057592	633[0n]	2	NA	0	Yes	NA	NA	NA	19-Aug-2007	Calaphis	NA	ex Betula papyrifera	NA	Canadian National Collection of Insects, Arachnids and Nematodes	NA	CNC#HEM057592	2007EM-0887	CNC#HEM057592	NA	Canadian National Collection of Insects, Arachnids and Nematodes	Arthropoda	Insecta	Hemiptera	Aphididae	Calaphidinae	NA	Calaphis	NA	NA	NA	NA	NA	NA	NA	NA	NA	ex Betula papyrifera	NA	NA	NA	NA	NA	NA	E. Maw, D. Barnes
RFBAD	RFBAD082-08	CNC#HEM057630	2007EM-0925	BOLD:AAI4330	CNC#HEM057630	636[0n]	2	NA	0	Yes	NA	NA	NA	24-Aug-2007	Aphis	NA	ex Physocarpus capitatus	NA	Canadian National Collection of Insects, Arachnids and Nematodes	NA	CNC#HEM057630	2007EM-0925	CNC#HEM057630	NA	Canadian National Collection of Insects, Arachnids and Nematodes	Arthropoda	Insecta	Hemiptera	Aphididae	Aphidinae	NA	Aphis	NA	NA	NA	NA	NA	NA	NA	NA	NA	ex Physocarpus capitatus	NA	NA	NA	NA	NA	NA	E. Maw, D. Barnes
RFBAD	RFBAD018-08	CNC#HEM057556	2007EM-0852	BOLD:ACF1507	CNC#HEM057556	616[0n]	2	NA	0	Yes	NA	NA	NA	16-Aug-2007	Uroleucon	NA	ex Aster or Crepis	NA	Canadian National Collection of Insects, Arachnids and Nematodes	NA	CNC#HEM057556	2007EM-0852	CNC#HEM057556	NA	Canadian National Collection of Insects, Arachnids and Nematodes	Arthropoda	Insecta	Hemiptera	Aphididae	Aphidinae	NA	Uroleucon	NA	NA	NA	NA	NA	NA	NA	NA	NA	ex Aster or Crepis	NA	NA	NA	NA	NA	NA	E. Maw, D. Barnes
RFLA	RFBAG449-11	CNC#HEM013108	F94-105	BOLD:ABY5423	CNC#HEM013108	639[0n]	2	NA	0	Yes	NA	NA	NA	15-Jul-1994	Cinara	NA	ex Picea glauca	NA	Canadian National Collection of Insects, Arachnids and Nematodes	NA	CNC#HEM013108	F94-105	CNC#HEM013108	CNC	Canadian National Collection of Insects, Arachnids and Nematodes	Arthropoda	Insecta	Hemiptera	Aphididae	Lachninae	NA	Cinara	NA	NA	Eric Maw	eric.maw@agr.gc.ca	NA	NA	NA	NA	NA	ex Picea glauca	NA	NA	NA	NA	NA	NA	R.G. Foottit
CNWLM	CNWLM338-13	BIOUG06874-B09	GMP#00284	BOLD:AAG8687	BIOUG06874-B09	555[0n]	1	NA	0	No	NA	NA	NA	24-Jul-2012	Empoasca (Kybos) sp.	NA	Waterton Lakes National Park	museum voucher	Biodiversity Institute of Ontario	Collected from July 17 to 24 2012	BIOUG06874-B09	GMP#00284	BIOUG06874-B09	BIOUG	Biodiversity Institute of Ontario	Arthropoda	Insecta	Hemiptera	Cicadellidae	Typhlocybinae	NA	Empoasca	Empoasca (Kybos) sp.	NA	NA	NA	NA	CollectionsID	NA	S	NA	Waterton Lakes National Park	Collected from July 17 to 24 2012	museum voucher	NA	NA	NA	NA	Cyndi Smith
CNWLM	CNWLM345-13	BIOUG06874-C04	GMP#00284	BOLD:ACA7411	BIOUG06874-C04	555[0n]	1	NA	0	No	NA	NA	NA	24-Jul-2012	Cicadellidae	NA	Waterton Lakes National Park	museum voucher	Biodiversity Institute of Ontario	Collected from July 17 to 24 2012	BIOUG06874-C04	GMP#00284	BIOUG06874-C04	BIOUG	Biodiversity Institute of Ontario	Arthropoda	Insecta	Hemiptera	Cicadellidae	NA	NA	NA	NA	NA	NA	NA	NA	CollectionsID	NA	S	NA	Waterton Lakes National Park	Collected from July 17 to 24 2012	museum voucher	NA	NA	NA	NA	Cyndi Smith
CNWLM	CNWLM350-13	BIOUG06874-C09	GMP#00284	BOLD:AAG8687	BIOUG06874-C09	552[0n]	1	NA	0	No	NA	NA	NA	24-Jul-2012	Empoasca (Kybos) sp.	NA	Waterton Lakes National Park	museum voucher	Biodiversity Institute of Ontario	Collected from July 17 to 24 2012	BIOUG06874-C09	GMP#00284	BIOUG06874-C09	BIOUG	Biodiversity Institute of Ontario	Arthropoda	Insecta	Hemiptera	Cicadellidae	Typhlocybinae	NA	Empoasca	Empoasca (Kybos) sp.	NA	NA	NA	NA	CollectionsID	NA	S	NA	Waterton Lakes National Park	Collected from July 17 to 24 2012	museum voucher	NA	NA	NA	NA	Cyndi Smith
CNWLM	CNWLM354-13	BIOUG06874-D01	GMP#00284	BOLD:ABA5763	BIOUG06874-D01	552[0n]	1	NA	0	No	NA	NA	NA	24-Jul-2012	Empoasca	NA	Waterton Lakes National Park	museum voucher	Biodiversity Institute of Ontario	Collected from July 17 to 24 2012	BIOUG06874-D01	GMP#00284	BIOUG06874-D01	BIOUG	Biodiversity Institute of Ontario	Arthropoda	Insecta	Hemiptera	Cicadellidae	Typhlocybinae	NA	Empoasca	NA	NA	NA	NA	NA	CollectionsID	NA	S	NA	Waterton Lakes National Park	Collected from July 17 to 24 2012	museum voucher	NA	NA	NA	NA	Cyndi Smith
CNWLK	CNWLK210-13	BIOUG06817-C10	GMP#00278	BOLD:ACH4255	BIOUG06817-C10	534[0n]	1	NA	0	No	NA	NA	NA	25-May-2012	Hemiptera	NA	Waterton Lakes National Park	museum voucher	Biodiversity Institute of Ontario	Collected from May 22 to 29 2012	BIOUG06817-C10	GMP#00278	BIOUG06817-C10	BIOUG	Biodiversity Institute of Ontario	Arthropoda	Insecta	Hemiptera	NA	NA	NA	NA	NA	NA	NA	NA	NA	NA	NA	S	NA	Waterton Lakes National Park	Collected from May 22 to 29 2012	museum voucher	NA	NA	NA	NA	Cyndi Smith
CNWLK	CNWLK212-13	BIOUG06817-C12	GMP#00278	BOLD:AAN5445	BIOUG06817-C12	555[0n]	1	NA	0	No	NA	NA	NA	29-May-2012	Typhlocybinae	NA	Waterton Lakes National Park	museum voucher	Biodiversity Institute of Ontario	Collected from May 22 to 29 2012	BIOUG06817-C12	GMP#00278	BIOUG06817-C12	BIOUG	Biodiversity Institute of Ontario	Arthropoda	Insecta	Hemiptera	Cicadellidae	Typhlocybinae	NA	NA	NA	NA	NA	NA	NA	CollectionsID	NA	S	NA	Waterton Lakes National Park	Collected from May 22 to 29 2012	museum voucher	NA	NA	NA	NA	Cyndi Smith
CNWLK	CNWLK214-13	BIOUG06817-D02	GMP#00278	BOLD:AAL1137	BIOUG06817-D02	552[0n]	1	NA	0	No	NA	NA	NA	25-May-2012	Cicadellidae	NA	Waterton Lakes National Park	museum voucher	Biodiversity Institute of Ontario	Collected from May 22 to 29 2012	BIOUG06817-D02	GMP#00278	BIOUG06817-D02	BIOUG	Biodiversity Institute of Ontario	Arthropoda	Insecta	Hemiptera	Cicadellidae	NA	NA	NA	NA	NA	NA	NA	NA	CollectionsID	NA	S	NA	Waterton Lakes National Park	Collected from May 22 to 29 2012	museum voucher	NA	NA	NA	NA	Cyndi Smith
SSJAE	SSJAE3446-13	BIOUG07516-F10	L#12BIOBUS-1115	BOLD:ABX6182	BIOUG07516-F10	584[0n]	1	NA	0	No	NA	NA	NA	21-Jul-2012	Pemphigus	NA	Jasper NP	museum voucher	Biodiversity Institute of Ontario	10 pan traps|July 17-21|mostly cloudy|29C	BIOUG07516-F10	L#12BIOBUS-1115	BIOUG07516-F10	BIOUG	Biodiversity Institute of Ontario	Arthropoda	Insecta	Hemiptera	Aphididae	Eriosomatinae	NA	Pemphigus	NA	NA	NA	NA	NA	CollectionsID	NA	NA	NA	Jasper NP	10 pan traps|July 17-21|mostly cloudy|29C	museum voucher	NA	NA	NA	NA	BIOBus 2012
SSWLF	SSWLF3226-13	BIOUG09367-F01	L#12BIOBUS-1613	BOLD:ABW0494	BIOUG09367-F01	580[0n]	1	NA	0	No	NA	NA	NA	11-Aug-2012	Macrosiphum	NA	Waterton Lakes NP	museum voucher	Biodiversity Institute of Ontario	10 pitfall traps|Aug 6-11|partly cloudy, 15C on end date	BIOUG09367-F01	L#12BIOBUS-1613	BIOUG09367-F01	BIOUG	Biodiversity Institute of Ontario	Arthropoda	Insecta	Hemiptera	Aphididae	Aphidinae	NA	Macrosiphum	NA	NA	NA	NA	NA	CollectionsID	NA	NA	NA	Waterton Lakes NP	10 pitfall traps|Aug 6-11|partly cloudy, 15C on end date	museum voucher	NA	NA	NA	NA	BIOBus 2012
SSWLF	SSWLF2436-13	BIOUG09417-H01	L#12BIOBUS-1612	BOLD:ACC4187	BIOUG09417-H01	589[0n]	1	NA	0	No	NA	NA	NA	11-Aug-2012	Hemiptera	NA	Waterton Lakes NP	museum voucher	Biodiversity Institute of Ontario	10 pan traps|Aug 6-11|partly cloudy|15C on end date	BIOUG09417-H01	L#12BIOBUS-1612	BIOUG09417-H01	BIOUG	Biodiversity Institute of Ontario	Arthropoda	Insecta	Hemiptera	NA	NA	NA	NA	NA	NA	NA	NA	NA	CollectionsID	NA	NA	NA	Waterton Lakes NP	10 pan traps|Aug 6-11|partly cloudy|15C on end date	museum voucher	NA	NA	NA	NA	BIOBus 2012
CNBAI	CNBAI472-13	BIOUG06776-A01	GMP#00367	BOLD:AAN8289	BIOUG06776-A01	585[0n]	1	NA	0	No	NA	NA	NA	13-Jul-2012	Empoasca	A	Banff National Park	museum voucher	Biodiversity Institute of Ontario	Collected from July 6 to 13 2012, new location	BIOUG06776-A01	GMP#00367	BIOUG06776-A01	BIOUG	Biodiversity Institute of Ontario	Arthropoda	Insecta	Hemiptera	Cicadellidae	Typhlocybinae	NA	Empoasca	NA	NA	NA	NA	NA	CollectionsID	NA	S	A	Banff National Park	Collected from July 6 to 13 2012, new location	museum voucher	NA	NA	NA	NA	Whittington
CNBAI	CNBAI473-13	BIOUG06776-A02	GMP#00367	BOLD:AAV0227	BIOUG06776-A02	518[0n]	1	NA	0	No	NA	NA	NA	13-Jul-2012	Hemiptera	A	Banff National Park	museum voucher	Biodiversity Institute of Ontario	Collected from July 6 to 13 2012, new location	BIOUG06776-A02	GMP#00367	BIOUG06776-A02	BIOUG	Biodiversity Institute of Ontario	Arthropoda	Insecta	Hemiptera	NA	NA	NA	NA	NA	NA	NA	NA	NA	NA	NA	S	A	Banff National Park	Collected from July 6 to 13 2012, new location	museum voucher	NA	NA	NA	NA	Whittington
CNBAI	CNBAI474-13	BIOUG06776-A03	GMP#00367	BOLD:AAV0160	BIOUG06776-A03	598[0n]	1	NA	0	No	NA	NA	NA	13-Jul-2012	Delphacidae	A	Banff National Park	museum voucher	Biodiversity Institute of Ontario	Collected from July 6 to 13 2012, new location	BIOUG06776-A03	GMP#00367	BIOUG06776-A03	BIOUG	Biodiversity Institute of Ontario	Arthropoda	Insecta	Hemiptera	Delphacidae	NA	NA	NA	NA	NA	NA	NA	NA	CollectionsID	NA	S	A	Banff National Park	Collected from July 6 to 13 2012, new location	museum voucher	NA	NA	NA	NA	Whittington
CNBAM	CNBAM023-13	BIOUG06776-A06	GMP#00375	BOLD:ABX9096	BIOUG06776-A06	567[0n]	1	NA	0	No	NA	NA	NA	20-Sep-2012	Hemiptera	A	Banff National Park	museum voucher	Biodiversity Institute of Ontario	Collected from September 12 to 20 2012	BIOUG06776-A06	GMP#00375	BIOUG06776-A06	BIOUG	Biodiversity Institute of Ontario	Arthropoda	Insecta	Hemiptera	NA	NA	NA	NA	NA	NA	NA	NA	NA	NA	NA	S	A	Banff National Park	Collected from September 12 to 20 2012	museum voucher	NA	NA	NA	NA	Gill
SSEIC	SSEIC2390-13	BIOUG06901-G08	L#12BIOBUS-0793	BOLD:AAY6736	BIOUG06901-G08	591[1n]	2	NA	0	Yes	NA	NA	NA	03-Jul-2012	Empoasca	NA	Elk Island NP	museum voucher	Biodiversity Institute of Ontario	10 pan traps|June 29 - July 3|overcast|14C on end date	BIOUG06901-G08	L#12BIOBUS-0793	BIOUG06901-G08	BIOUG	Biodiversity Institute of Ontario	Arthropoda	Insecta	Hemiptera	Cicadellidae	Typhlocybinae	NA	Empoasca	NA	NA	NA	NA	NA	CollectionsID	NA	NA	NA	Elk Island NP	10 pan traps|June 29 - July 3|overcast|14C on end date	museum voucher	NA	NA	NA	NA	BIOBus 2012
SSEIC	SSEIC2393-13	BIOUG06901-G11	L#12BIOBUS-0793	BOLD:AAY6736	BIOUG06901-G11	611[0n]	2	NA	0	Yes	NA	NA	NA	03-Jul-2012	Empoasca	NA	Elk Island NP	museum voucher	Biodiversity Institute of Ontario	10 pan traps|June 29 - July 3|overcast|14C on end date	BIOUG06901-G11	L#12BIOBUS-0793	BIOUG06901-G11	BIOUG	Biodiversity Institute of Ontario	Arthropoda	Insecta	Hemiptera	Cicadellidae	Typhlocybinae	NA	Empoasca	NA	NA	NA	NA	NA	CollectionsID	NA	NA	NA	Elk Island NP	10 pan traps|June 29 - July 3|overcast|14C on end date	museum voucher	NA	NA	NA	NA	BIOBus 2012
SSEIC	SSEIC2400-13	BIOUG06901-H06	L#12BIOBUS-0793	BOLD:AAY6736	BIOUG06901-H06	612[0n]	2	NA	0	Yes	NA	NA	NA	03-Jul-2012	Empoasca	NA	Elk Island NP	museum voucher	Biodiversity Institute of Ontario	10 pan traps|June 29 - July 3|overcast|14C on end date	BIOUG06901-H06	L#12BIOBUS-0793	BIOUG06901-H06	BIOUG	Biodiversity Institute of Ontario	Arthropoda	Insecta	Hemiptera	Cicadellidae	Typhlocybinae	NA	Empoasca	NA	NA	NA	NA	NA	CollectionsID	NA	NA	NA	Elk Island NP	10 pan traps|June 29 - July 3|overcast|14C on end date	museum voucher	NA	NA	NA	NA	BIOBus 2012
SSEIC	SSEIC3511-13	BIOUG07312-A01	L#12BIOBUS-0793	BOLD:AAY6736	BIOUG07312-A01	540[0n]	1	NA	0	No	NA	NA	NA	03-Jul-2012	Empoasca	NA	NA	museum voucher	Biodiversity Institute of Ontario	NA	BIOUG07312-A01	L#12BIOBUS-0793	BIOUG07312-A01	BIOUG	Biodiversity Institute of Ontario	Arthropoda	Insecta	Hemiptera	Cicadellidae	Typhlocybinae	NA	Empoasca	NA	NA	NA	NA	NA	CollectionsID	NA	NA	NA	NA	NA	museum voucher	NA	NA	NA	NA	BIOBus 2012
SSEIC	SSEIC3512-13	BIOUG07312-A02	L#12BIOBUS-0793	BOLD:AAV0166	BIOUG07312-A02	583[0n]	1	NA	0	No	NA	NA	NA	03-Jul-2012	Empoasca	NA	NA	museum voucher	Biodiversity Institute of Ontario	NA	BIOUG07312-A02	L#12BIOBUS-0793	BIOUG07312-A02	BIOUG	Biodiversity Institute of Ontario	Arthropoda	Insecta	Hemiptera	Cicadellidae	Typhlocybinae	NA	Empoasca	NA	NA	NA	NA	NA	CollectionsID	NA	NA	NA	NA	NA	museum voucher	NA	NA	NA	NA	BIOBus 2012
SSEIC	SSEIC3526-13	BIOUG07312-B04	L#12BIOBUS-0793	BOLD:AAY6736	BIOUG07312-B04	559[0n]	1	NA	0	No	NA	NA	NA	03-Jul-2012	Empoasca	NA	NA	museum voucher	Biodiversity Institute of Ontario	NA	BIOUG07312-B04	L#12BIOBUS-0793	BIOUG07312-B04	BIOUG	Biodiversity Institute of Ontario	Arthropoda	Insecta	Hemiptera	Cicadellidae	Typhlocybinae	NA	Empoasca	NA	NA	NA	NA	NA	CollectionsID	NA	NA	NA	NA	NA	museum voucher	NA	NA	NA	NA	BIOBus 2012
SSEIC	SSEIC3531-13	BIOUG07312-B09	L#12BIOBUS-0793	BOLD:AAY6736	BIOUG07312-B09	576[0n]	1	NA	0	No	NA	NA	NA	03-Jul-2012	Empoasca	NA	NA	museum voucher	Biodiversity Institute of Ontario	NA	BIOUG07312-B09	L#12BIOBUS-0793	BIOUG07312-B09	BIOUG	Biodiversity Institute of Ontario	Arthropoda	Insecta	Hemiptera	Cicadellidae	Typhlocybinae	NA	Empoasca	NA	NA	NA	NA	NA	CollectionsID	NA	NA	NA	NA	NA	museum voucher	NA	NA	NA	NA	BIOBus 2012
SSEIC	SSEIC3544-13	BIOUG07312-C10	L#12BIOBUS-0793	BOLD:ABX6182	BIOUG07312-C10	580[0n]	1	NA	0	No	NA	NA	NA	03-Jul-2012	Pemphigus sp. B RGF-2010	NA	NA	museum voucher	Biodiversity Institute of Ontario	NA	BIOUG07312-C10	L#12BIOBUS-0793	BIOUG07312-C10	BIOUG	Biodiversity Institute of Ontario	Arthropoda	Insecta	Hemiptera	Aphididae	Eriosomatinae	NA	Pemphigus	Pemphigus sp. B RGF-2010	NA	NA	NA	NA	CollectionsID	NA	NA	NA	NA	NA	museum voucher	NA	NA	NA	NA	BIOBus 2012
SSEIC	SSEIC3549-13	BIOUG07312-D03	L#12BIOBUS-0793	BOLD:AAY6736	BIOUG07312-D03	544[0n]	1	NA	0	No	NA	NA	NA	03-Jul-2012	Empoasca	NA	NA	museum voucher	Biodiversity Institute of Ontario	NA	BIOUG07312-D03	L#12BIOBUS-0793	BIOUG07312-D03	BIOUG	Biodiversity Institute of Ontario	Arthropoda	Insecta	Hemiptera	Cicadellidae	Typhlocybinae	NA	Empoasca	NA	NA	NA	NA	NA	CollectionsID	NA	NA	NA	NA	NA	museum voucher	NA	NA	NA	NA	BIOBus 2012
SSEIC	SSEIC3556-13	BIOUG07312-D10	L#12BIOBUS-0793	BOLD:AAY6736	BIOUG07312-D10	546[0n]	1	NA	0	No	NA	NA	NA	03-Jul-2012	Empoasca	NA	NA	museum voucher	Biodiversity Institute of Ontario	NA	BIOUG07312-D10	L#12BIOBUS-0793	BIOUG07312-D10	BIOUG	Biodiversity Institute of Ontario	Arthropoda	Insecta	Hemiptera	Cicadellidae	Typhlocybinae	NA	Empoasca	NA	NA	NA	NA	NA	CollectionsID	NA	NA	NA	NA	NA	museum voucher	NA	NA	NA	NA	BIOBus 2012
SSEIC	SSEIC3561-13	BIOUG07312-E03	L#12BIOBUS-0793	BOLD:AAY6736	BIOUG07312-E03	580[2n]	1	NA	0	No	NA	NA	NA	03-Jul-2012	Empoasca	NA	NA	museum voucher	Biodiversity Institute of Ontario	NA	BIOUG07312-E03	L#12BIOBUS-0793	BIOUG07312-E03	BIOUG	Biodiversity Institute of Ontario	Arthropoda	Insecta	Hemiptera	Cicadellidae	Typhlocybinae	NA	Empoasca	NA	NA	NA	NA	NA	CollectionsID	NA	NA	NA	NA	NA	museum voucher	NA	NA	NA	NA	BIOBus 2012
SSEIC	SSEIC3565-13	BIOUG07312-E07	L#12BIOBUS-0793	BOLD:AAY6736	BIOUG07312-E07	570[0n]	1	NA	0	No	NA	NA	NA	03-Jul-2012	Empoasca	NA	NA	museum voucher	Biodiversity Institute of Ontario	NA	BIOUG07312-E07	L#12BIOBUS-0793	BIOUG07312-E07	BIOUG	Biodiversity Institute of Ontario	Arthropoda	Insecta	Hemiptera	Cicadellidae	Typhlocybinae	NA	Empoasca	NA	NA	NA	NA	NA	CollectionsID	NA	NA	NA	NA	NA	museum voucher	NA	NA	NA	NA	BIOBus 2012
SSEIC	SSEIC3586-13	BIOUG07312-G04	L#12BIOBUS-0793	BOLD:ACG3386	BIOUG07312-G04	550[0n]	1	NA	0	No	NA	NA	NA	03-Jul-2012	Aphididae	NA	NA	museum voucher	Biodiversity Institute of Ontario	NA	BIOUG07312-G04	L#12BIOBUS-0793	BIOUG07312-G04	BIOUG	Biodiversity Institute of Ontario	Arthropoda	Insecta	Hemiptera	Aphididae	NA	NA	NA	NA	NA	NA	NA	NA	BOLD ID Engine	NA	NA	NA	NA	NA	museum voucher	NA	NA	NA	NA	BIOBus 2012
SSEIC	SSEIC3591-13	BIOUG07312-G09	L#12BIOBUS-0793	BOLD:AAY6736	BIOUG07312-G09	539[0n]	1	NA	0	No	NA	NA	NA	03-Jul-2012	Empoasca	NA	NA	museum voucher	Biodiversity Institute of Ontario	NA	BIOUG07312-G09	L#12BIOBUS-0793	BIOUG07312-G09	BIOUG	Biodiversity Institute of Ontario	Arthropoda	Insecta	Hemiptera	Cicadellidae	Typhlocybinae	NA	Empoasca	NA	NA	NA	NA	NA	CollectionsID	NA	NA	NA	NA	NA	museum voucher	NA	NA	NA	NA	BIOBus 2012
SSEIC	SSEIC3605-13	BIOUG07312-H11	L#12BIOBUS-0793	BOLD:AAY6736	BIOUG07312-H11	559[0n]	1	NA	0	No	NA	NA	NA	03-Jul-2012	Empoasca	NA	NA	museum voucher	Biodiversity Institute of Ontario	NA	BIOUG07312-H11	L#12BIOBUS-0793	BIOUG07312-H11	BIOUG	Biodiversity Institute of Ontario	Arthropoda	Insecta	Hemiptera	Cicadellidae	Typhlocybinae	NA	Empoasca	NA	NA	NA	NA	NA	CollectionsID	NA	NA	NA	NA	NA	museum voucher	NA	NA	NA	NA	BIOBus 2012
SSEIC	SSEIC3993-13	BIOUG07321-A04	L#12BIOBUS-0793	BOLD:ABA5771	BIOUG07321-A04	568[0n]	1	NA	0	No	NA	NA	NA	03-Jul-2012	Empoasca	NA	NA	museum voucher	Biodiversity Institute of Ontario	NA	BIOUG07321-A04	L#12BIOBUS-0793	BIOUG07321-A04	BIOUG	Biodiversity Institute of Ontario	Arthropoda	Insecta	Hemiptera	Cicadellidae	Typhlocybinae	NA	Empoasca	NA	NA	NA	NA	NA	CollectionsID	NA	NA	NA	NA	NA	museum voucher	NA	NA	NA	NA	BIOBus 2012
SSEIC	SSEIC3997-13	BIOUG07321-A08	L#12BIOBUS-0793	BOLD:AAY6736	BIOUG07321-A08	558[0n]	1	NA	0	No	NA	NA	NA	03-Jul-2012	Empoasca	NA	NA	museum voucher	Biodiversity Institute of Ontario	NA	BIOUG07321-A08	L#12BIOBUS-0793	BIOUG07321-A08	BIOUG	Biodiversity Institute of Ontario	Arthropoda	Insecta	Hemiptera	Cicadellidae	Typhlocybinae	NA	Empoasca	NA	NA	NA	NA	NA	CollectionsID	NA	NA	NA	NA	NA	museum voucher	NA	NA	NA	NA	BIOBus 2012
SSEIC	SSEIC4005-13	BIOUG07321-B04	L#12BIOBUS-0793	BOLD:AAY6736	BIOUG07321-B04	547[0n]	1	NA	0	No	NA	NA	NA	03-Jul-2012	Empoasca	NA	NA	museum voucher	Biodiversity Institute of Ontario	NA	BIOUG07321-B04	L#12BIOBUS-0793	BIOUG07321-B04	BIOUG	Biodiversity Institute of Ontario	Arthropoda	Insecta	Hemiptera	Cicadellidae	Typhlocybinae	NA	Empoasca	NA	NA	NA	NA	NA	CollectionsID	NA	NA	NA	NA	NA	museum voucher	NA	NA	NA	NA	BIOBus 2012
SSEIC	SSEIC4006-13	BIOUG07321-B05	L#12BIOBUS-0793	BOLD:AAY6736	BIOUG07321-B05	602[0n]	1	NA	0	No	NA	NA	NA	03-Jul-2012	Empoasca	NA	NA	museum voucher	Biodiversity Institute of Ontario	NA	BIOUG07321-B05	L#12BIOBUS-0793	BIOUG07321-B05	BIOUG	Biodiversity Institute of Ontario	Arthropoda	Insecta	Hemiptera	Cicadellidae	Typhlocybinae	NA	Empoasca	NA	NA	NA	NA	NA	CollectionsID	NA	NA	NA	NA	NA	museum voucher	NA	NA	NA	NA	BIOBus 2012
SSEIC	SSEIC4007-13	BIOUG07321-B06	L#12BIOBUS-0793	BOLD:AAY6736	BIOUG07321-B06	582[0n]	1	NA	0	No	NA	NA	NA	03-Jul-2012	Empoasca	NA	NA	museum voucher	Biodiversity Institute of Ontario	NA	BIOUG07321-B06	L#12BIOBUS-0793	BIOUG07321-B06	BIOUG	Biodiversity Institute of Ontario	Arthropoda	Insecta	Hemiptera	Cicadellidae	Typhlocybinae	NA	Empoasca	NA	NA	NA	NA	NA	CollectionsID	NA	NA	NA	NA	NA	museum voucher	NA	NA	NA	NA	BIOBus 2012
SSEIC	SSEIC4009-13	BIOUG07321-B08	L#12BIOBUS-0793	BOLD:AAI4150	BIOUG07321-B08	583[0n]	1	NA	0	No	NA	NA	NA	03-Jul-2012	Chaetosiphon	NA	NA	museum voucher	Biodiversity Institute of Ontario	NA	BIOUG07321-B08	L#12BIOBUS-0793	BIOUG07321-B08	BIOUG	Biodiversity Institute of Ontario	Arthropoda	Insecta	Hemiptera	Aphididae	Aphidinae	NA	Chaetosiphon	NA	NA	NA	NA	NA	CollectionsID	NA	NA	NA	NA	NA	museum voucher	NA	NA	NA	NA	BIOBus 2012
SSEIC	SSEIC4010-13	BIOUG07321-B09	L#12BIOBUS-0793	BOLD:ABV2593	BIOUG07321-B09	553[0n]	1	NA	0	No	NA	NA	NA	03-Jul-2012	Essigella	NA	NA	museum voucher	Biodiversity Institute of Ontario	NA	BIOUG07321-B09	L#12BIOBUS-0793	BIOUG07321-B09	BIOUG	Biodiversity Institute of Ontario	Arthropoda	Insecta	Hemiptera	Aphididae	Lachninae	NA	Essigella	NA	NA	NA	NA	NA	BOLD ID Engine	NA	NA	NA	NA	NA	museum voucher	NA	NA	NA	NA	BIOBus 2012
SSEIC	SSEIC3525-13	BIOUG07312-B03	L#12BIOBUS-0793	BOLD:AAY6736	BIOUG07312-B03	548[0n]	1	NA	0	No	NA	NA	NA	03-Jul-2012	Empoasca	NA	NA	museum voucher	Biodiversity Institute of Ontario	NA	BIOUG07312-B03	L#12BIOBUS-0793	BIOUG07312-B03	BIOUG	Biodiversity Institute of Ontario	Arthropoda	Insecta	Hemiptera	Cicadellidae	Typhlocybinae	NA	Empoasca	NA	NA	NA	NA	NA	CollectionsID	NA	NA	NA	NA	NA	museum voucher	NA	NA	NA	NA	BIOBus 2012
SSEIC	SSEIC3536-13	BIOUG07312-C02	L#12BIOBUS-0793	BOLD:AAY6736	BIOUG07312-C02	582[0n]	1	NA	0	No	NA	NA	NA	03-Jul-2012	Empoasca	NA	NA	museum voucher	Biodiversity Institute of Ontario	NA	BIOUG07312-C02	L#12BIOBUS-0793	BIOUG07312-C02	BIOUG	Biodiversity Institute of Ontario	Arthropoda	Insecta	Hemiptera	Cicadellidae	Typhlocybinae	NA	Empoasca	NA	NA	NA	NA	NA	CollectionsID	NA	NA	NA	NA	NA	museum voucher	NA	NA	NA	NA	BIOBus 2012
SSEIC	SSEIC3543-13	BIOUG07312-C09	L#12BIOBUS-0793	BOLD:AAY6736	BIOUG07312-C09	553[0n]	1	NA	0	No	NA	NA	NA	03-Jul-2012	Empoasca	NA	NA	museum voucher	Biodiversity Institute of Ontario	NA	BIOUG07312-C09	L#12BIOBUS-0793	BIOUG07312-C09	BIOUG	Biodiversity Institute of Ontario	Arthropoda	Insecta	Hemiptera	Cicadellidae	Typhlocybinae	NA	Empoasca	NA	NA	NA	NA	NA	CollectionsID	NA	NA	NA	NA	NA	museum voucher	NA	NA	NA	NA	BIOBus 2012
SSEIC	SSEIC3547-13	BIOUG07312-D01	L#12BIOBUS-0793	BOLD:ACG3386	BIOUG07312-D01	561[0n]	1	NA	0	No	NA	NA	NA	03-Jul-2012	Aphididae	NA	NA	museum voucher	Biodiversity Institute of Ontario	NA	BIOUG07312-D01	L#12BIOBUS-0793	BIOUG07312-D01	BIOUG	Biodiversity Institute of Ontario	Arthropoda	Insecta	Hemiptera	Aphididae	NA	NA	NA	NA	NA	NA	NA	NA	BOLD ID Engine	NA	NA	NA	NA	NA	museum voucher	NA	NA	NA	NA	BIOBus 2012
SSEIC	SSEIC3585-13	BIOUG07312-G03	L#12BIOBUS-0793	BOLD:AAY6736	BIOUG07312-G03	553[1n]	1	NA	0	No	NA	NA	NA	03-Jul-2012	Empoasca	NA	NA	museum voucher	Biodiversity Institute of Ontario	NA	BIOUG07312-G03	L#12BIOBUS-0793	BIOUG07312-G03	BIOUG	Biodiversity Institute of Ontario	Arthropoda	Insecta	Hemiptera	Cicadellidae	Typhlocybinae	NA	Empoasca	NA	NA	NA	NA	NA	CollectionsID	NA	NA	NA	NA	NA	museum voucher	NA	NA	NA	NA	BIOBus 2012
SSEIC	SSEIC3593-13	BIOUG07312-G11	L#12BIOBUS-0793	BOLD:AAY6736	BIOUG07312-G11	558[0n]	1	NA	0	No	NA	NA	NA	03-Jul-2012	Empoasca	NA	NA	museum voucher	Biodiversity Institute of Ontario	NA	BIOUG07312-G11	L#12BIOBUS-0793	BIOUG07312-G11	BIOUG	Biodiversity Institute of Ontario	Arthropoda	Insecta	Hemiptera	Cicadellidae	Typhlocybinae	NA	Empoasca	NA	NA	NA	NA	NA	CollectionsID	NA	NA	NA	NA	NA	museum voucher	NA	NA	NA	NA	BIOBus 2012
CNWLN	CNWLN048-13	BIOUG06874-D12	GMP#00287	BOLD:ABY1336	BIOUG06874-D12	525[0n]	1	NA	0	No	NA	NA	NA	07-Aug-2012	Hemiptera	NA	Waterton Lakes National Park	museum voucher	Biodiversity Institute of Ontario	Collected from July 31 to August 7 2012	BIOUG06874-D12	GMP#00287	BIOUG06874-D12	BIOUG	Biodiversity Institute of Ontario	Arthropoda	Insecta	Hemiptera	NA	NA	NA	NA	NA	NA	NA	NA	NA	NA	NA	S	NA	Waterton Lakes National Park	Collected from July 31 to August 7 2012	museum voucher	NA	NA	NA	NA	Emma Sylvester
CNWLN	CNWLN049-13	BIOUG06874-E01	GMP#00287	BOLD:ABY1336	BIOUG06874-E01	555[0n]	1	NA	0	No	NA	NA	NA	07-Aug-2012	Hemiptera	NA	Waterton Lakes National Park	museum voucher	Biodiversity Institute of Ontario	Collected from July 31 to August 7 2012	BIOUG06874-E01	GMP#00287	BIOUG06874-E01	BIOUG	Biodiversity Institute of Ontario	Arthropoda	Insecta	Hemiptera	NA	NA	NA	NA	NA	NA	NA	NA	NA	NA	NA	S	NA	Waterton Lakes National Park	Collected from July 31 to August 7 2012	museum voucher	NA	NA	NA	NA	Emma Sylvester
CNWLN	CNWLN050-13	BIOUG06874-E02	GMP#00287	BOLD:ACC2894	BIOUG06874-E02	509[1n]	1	NA	0	No	NA	NA	NA	07-Aug-2012	Hemiptera	NA	Waterton Lakes National Park	museum voucher	Biodiversity Institute of Ontario	Collected from July 31 to August 7 2012	BIOUG06874-E02	GMP#00287	BIOUG06874-E02	BIOUG	Biodiversity Institute of Ontario	Arthropoda	Insecta	Hemiptera	NA	NA	NA	NA	NA	NA	NA	NA	NA	NA	NA	S	NA	Waterton Lakes National Park	Collected from July 31 to August 7 2012	museum voucher	NA	NA	NA	NA	Emma Sylvester
CNWLN	CNWLN053-13	BIOUG06874-E05	GMP#00287	BOLD:ACC8316	BIOUG06874-E05	534[0n]	1	NA	0	No	NA	NA	NA	07-Aug-2012	Cicadellidae	NA	Waterton Lakes National Park	museum voucher	Biodiversity Institute of Ontario	Collected from July 31 to August 7 2012	BIOUG06874-E05	GMP#00287	BIOUG06874-E05	BIOUG	Biodiversity Institute of Ontario	Arthropoda	Insecta	Hemiptera	Cicadellidae	NA	NA	NA	NA	NA	NA	NA	NA	CollectionsID	NA	S	NA	Waterton Lakes National Park	Collected from July 31 to August 7 2012	museum voucher	NA	NA	NA	NA	Emma Sylvester
CNWLN	CNWLN054-13	BIOUG06874-E06	GMP#00287	BOLD:AAN5445	BIOUG06874-E06	537[0n]	1	NA	0	No	NA	NA	NA	07-Aug-2012	Typhlocybinae	NA	Waterton Lakes National Park	museum voucher	Biodiversity Institute of Ontario	Collected from July 31 to August 7 2012	BIOUG06874-E06	GMP#00287	BIOUG06874-E06	BIOUG	Biodiversity Institute of Ontario	Arthropoda	Insecta	Hemiptera	Cicadellidae	Typhlocybinae	NA	NA	NA	NA	NA	NA	NA	CollectionsID	NA	S	NA	Waterton Lakes National Park	Collected from July 31 to August 7 2012	museum voucher	NA	NA	NA	NA	Emma Sylvester
CNWLN	CNWLN055-13	BIOUG06874-E07	GMP#00287	BOLD:AAN5445	BIOUG06874-E07	543[0n]	1	NA	0	No	NA	NA	NA	07-Aug-2012	Typhlocybinae	NA	Waterton Lakes National Park	museum voucher	Biodiversity Institute of Ontario	Collected from July 31 to August 7 2012	BIOUG06874-E07	GMP#00287	BIOUG06874-E07	BIOUG	Biodiversity Institute of Ontario	Arthropoda	Insecta	Hemiptera	Cicadellidae	Typhlocybinae	NA	NA	NA	NA	NA	NA	NA	CollectionsID	NA	S	NA	Waterton Lakes National Park	Collected from July 31 to August 7 2012	museum voucher	NA	NA	NA	NA	Emma Sylvester
CNWLN	CNWLN058-13	BIOUG06874-E10	GMP#00287	BOLD:ACD9596	BIOUG06874-E10	546[0n]	1	NA	0	No	NA	NA	NA	07-Aug-2012	Hemiptera	NA	Waterton Lakes National Park	museum voucher	Biodiversity Institute of Ontario	Collected from July 31 to August 7 2012	BIOUG06874-E10	GMP#00287	BIOUG06874-E10	BIOUG	Biodiversity Institute of Ontario	Arthropoda	Insecta	Hemiptera	NA	NA	NA	NA	NA	NA	NA	NA	NA	NA	NA	S	NA	Waterton Lakes National Park	Collected from July 31 to August 7 2012	museum voucher	NA	NA	NA	NA	Emma Sylvester
CNWLN	CNWLN059-13	BIOUG06874-E11	GMP#00287	BOLD:AAN5445	BIOUG06874-E11	552[0n]	1	NA	0	No	NA	NA	NA	07-Aug-2012	Typhlocybinae	NA	Waterton Lakes National Park	museum voucher	Biodiversity Institute of Ontario	Collected from July 31 to August 7 2012	BIOUG06874-E11	GMP#00287	BIOUG06874-E11	BIOUG	Biodiversity Institute of Ontario	Arthropoda	Insecta	Hemiptera	Cicadellidae	Typhlocybinae	NA	NA	NA	NA	NA	NA	NA	CollectionsID	NA	S	NA	Waterton Lakes National Park	Collected from July 31 to August 7 2012	museum voucher	NA	NA	NA	NA	Emma Sylvester
CNWLN	CNWLN060-13	BIOUG06874-E12	GMP#00287	BOLD:AAV0271	BIOUG06874-E12	513[0n]	1	NA	0	No	NA	NA	NA	07-Aug-2012	Hemiptera	NA	Waterton Lakes National Park	museum voucher	Biodiversity Institute of Ontario	Collected from July 31 to August 7 2012	BIOUG06874-E12	GMP#00287	BIOUG06874-E12	BIOUG	Biodiversity Institute of Ontario	Arthropoda	Insecta	Hemiptera	NA	NA	NA	NA	NA	NA	NA	NA	NA	NA	NA	S	NA	Waterton Lakes National Park	Collected from July 31 to August 7 2012	museum voucher	NA	NA	NA	NA	Emma Sylvester
CNWLN	CNWLN061-13	BIOUG06874-F01	GMP#00287	BOLD:ABY1336	BIOUG06874-F01	501[0n]	1	NA	0	No	NA	NA	NA	07-Aug-2012	Hemiptera	NA	Waterton Lakes National Park	museum voucher	Biodiversity Institute of Ontario	Collected from July 31 to August 7 2012	BIOUG06874-F01	GMP#00287	BIOUG06874-F01	BIOUG	Biodiversity Institute of Ontario	Arthropoda	Insecta	Hemiptera	NA	NA	NA	NA	NA	NA	NA	NA	NA	NA	NA	S	NA	Waterton Lakes National Park	Collected from July 31 to August 7 2012	museum voucher	NA	NA	NA	NA	Emma Sylvester
CNWLN	CNWLN062-13	BIOUG06874-F02	GMP#00287	BOLD:AAN5445	BIOUG06874-F02	549[0n]	1	NA	0	No	NA	NA	NA	07-Aug-2012	Typhlocybinae	NA	Waterton Lakes National Park	museum voucher	Biodiversity Institute of Ontario	Collected from July 31 to August 7 2012	BIOUG06874-F02	GMP#00287	BIOUG06874-F02	BIOUG	Biodiversity Institute of Ontario	Arthropoda	Insecta	Hemiptera	Cicadellidae	Typhlocybinae	NA	NA	NA	NA	NA	NA	NA	CollectionsID	NA	S	NA	Waterton Lakes National Park	Collected from July 31 to August 7 2012	museum voucher	NA	NA	NA	NA	Emma Sylvester
CNWLN	CNWLN065-13	BIOUG06874-F05	GMP#00287	BOLD:ACC8316	BIOUG06874-F05	492[0n]	1	NA	0	No	NA	NA	NA	07-Aug-2012	Hemiptera	NA	Waterton Lakes National Park	museum voucher	Biodiversity Institute of Ontario	Collected from July 31 to August 7 2012	BIOUG06874-F05	GMP#00287	BIOUG06874-F05	BIOUG	Biodiversity Institute of Ontario	Arthropoda	Insecta	Hemiptera	NA	NA	NA	NA	NA	NA	NA	NA	NA	NA	NA	S	NA	Waterton Lakes National Park	Collected from July 31 to August 7 2012	museum voucher	NA	NA	NA	NA	Emma Sylvester
CNWLN	CNWLN069-13	BIOUG06874-F09	GMP#00287	BOLD:AAN5445	BIOUG06874-F09	546[0n]	1	NA	0	No	NA	NA	NA	07-Aug-2012	Typhlocybinae	NA	Waterton Lakes National Park	museum voucher	Biodiversity Institute of Ontario	Collected from July 31 to August 7 2012	BIOUG06874-F09	GMP#00287	BIOUG06874-F09	BIOUG	Biodiversity Institute of Ontario	Arthropoda	Insecta	Hemiptera	Cicadellidae	Typhlocybinae	NA	NA	NA	NA	NA	NA	NA	CollectionsID	NA	S	NA	Waterton Lakes National Park	Collected from July 31 to August 7 2012	museum voucher	NA	NA	NA	NA	Emma Sylvester
CNWLN	CNWLN071-13	BIOUG06874-F11	GMP#00287	BOLD:ABY1336	BIOUG06874-F11	534[0n]	1	NA	0	No	NA	NA	NA	07-Aug-2012	Hemiptera	NA	Waterton Lakes National Park	museum voucher	Biodiversity Institute of Ontario	Collected from July 31 to August 7 2012	BIOUG06874-F11	GMP#00287	BIOUG06874-F11	BIOUG	Biodiversity Institute of Ontario	Arthropoda	Insecta	Hemiptera	NA	NA	NA	NA	NA	NA	NA	NA	NA	NA	NA	S	NA	Waterton Lakes National Park	Collected from July 31 to August 7 2012	museum voucher	NA	NA	NA	NA	Emma Sylvester
CNWLN	CNWLN072-13	BIOUG06874-F12	GMP#00287	BOLD:ABY1336	BIOUG06874-F12	549[0n]	1	NA	0	No	NA	NA	NA	07-Aug-2012	Hemiptera	NA	Waterton Lakes National Park	museum voucher	Biodiversity Institute of Ontario	Collected from July 31 to August 7 2012	BIOUG06874-F12	GMP#00287	BIOUG06874-F12	BIOUG	Biodiversity Institute of Ontario	Arthropoda	Insecta	Hemiptera	NA	NA	NA	NA	NA	NA	NA	NA	NA	NA	NA	S	NA	Waterton Lakes National Park	Collected from July 31 to August 7 2012	museum voucher	NA	NA	NA	NA	Emma Sylvester
CNWLN	CNWLN057-13	BIOUG06874-E09	GMP#00287	BOLD:AAG8687	BIOUG06874-E09	552[0n]	1	NA	0	No	NA	NA	NA	07-Aug-2012	Empoasca (Kybos) sp.	NA	Waterton Lakes National Park	museum voucher	Biodiversity Institute of Ontario	Collected from July 31 to August 7 2012	BIOUG06874-E09	GMP#00287	BIOUG06874-E09	BIOUG	Biodiversity Institute of Ontario	Arthropoda	Insecta	Hemiptera	Cicadellidae	Typhlocybinae	NA	Empoasca	Empoasca (Kybos) sp.	NA	NA	NA	NA	CollectionsID	NA	S	NA	Waterton Lakes National Park	Collected from July 31 to August 7 2012	museum voucher	NA	NA	NA	NA	Emma Sylvester
CNWLN	CNWLN063-13	BIOUG06874-F03	GMP#00287	BOLD:ABY1336	BIOUG06874-F03	542[1n]	1	NA	0	No	NA	NA	NA	07-Aug-2012	Hemiptera	NA	Waterton Lakes National Park	museum voucher	Biodiversity Institute of Ontario	Collected from July 31 to August 7 2012	BIOUG06874-F03	GMP#00287	BIOUG06874-F03	BIOUG	Biodiversity Institute of Ontario	Arthropoda	Insecta	Hemiptera	NA	NA	NA	NA	NA	NA	NA	NA	NA	NA	NA	S	NA	Waterton Lakes National Park	Collected from July 31 to August 7 2012	museum voucher	NA	NA	NA	NA	Emma Sylvester
CNWLN	CNWLN068-13	BIOUG06874-F08	GMP#00287	BOLD:ACI5615	BIOUG06874-F08	521[1n]	1	NA	0	No	NA	NA	NA	07-Aug-2012	Hemiptera	NA	Waterton Lakes National Park	museum voucher	Biodiversity Institute of Ontario	Collected from July 31 to August 7 2012	BIOUG06874-F08	GMP#00287	BIOUG06874-F08	BIOUG	Biodiversity Institute of Ontario	Arthropoda	Insecta	Hemiptera	NA	NA	NA	NA	NA	NA	NA	NA	NA	NA	NA	S	NA	Waterton Lakes National Park	Collected from July 31 to August 7 2012	museum voucher	NA	NA	NA	NA	Emma Sylvester
SSWLF	SSWLF1727-13	BIOUG09367-D09	L#12BIOBUS-1612	BOLD:ACC8216	BIOUG09367-D09	548[1n]	1	NA	0	No	NA	NA	NA	11-Aug-2012	Colladonus	NA	Waterton Lakes NP	museum voucher	Biodiversity Institute of Ontario	10 pan traps|Aug 6-11|partly cloudy|15C on end date	BIOUG09367-D09	L#12BIOBUS-1612	BIOUG09367-D09	BIOUG	Biodiversity Institute of Ontario	Arthropoda	Insecta	Hemiptera	Cicadellidae	Aphrodinae	NA	Colladonus	NA	NA	NA	NA	NA	Bold ID Engine	NA	NA	NA	Waterton Lakes NP	10 pan traps|Aug 6-11|partly cloudy|15C on end date	museum voucher	NA	NA	NA	NA	BIOBus 2012
SSWLF	SSWLF1733-13	BIOUG09367-E03	L#12BIOBUS-1612	BOLD:ACC8216	BIOUG09367-E03	566[0n]	1	NA	0	No	NA	NA	NA	11-Aug-2012	Colladonus	NA	Waterton Lakes NP	museum voucher	Biodiversity Institute of Ontario	10 pan traps|Aug 6-11|partly cloudy|15C on end date	BIOUG09367-E03	L#12BIOBUS-1612	BIOUG09367-E03	BIOUG	Biodiversity Institute of Ontario	Arthropoda	Insecta	Hemiptera	Cicadellidae	Aphrodinae	NA	Colladonus	NA	NA	NA	NA	NA	Bold ID Engine	NA	NA	NA	Waterton Lakes NP	10 pan traps|Aug 6-11|partly cloudy|15C on end date	museum voucher	NA	NA	NA	NA	BIOBus 2012
SSWLF	SSWLF3231-13	BIOUG09367-F06	L#12BIOBUS-1613	BOLD:ABW0494	BIOUG09367-F06	583[0n]	1	NA	0	No	NA	NA	NA	11-Aug-2012	Macrosiphum	NA	Waterton Lakes NP	museum voucher	Biodiversity Institute of Ontario	10 pitfall traps|Aug 6-11|partly cloudy, 15C on end date	BIOUG09367-F06	L#12BIOBUS-1613	BIOUG09367-F06	BIOUG	Biodiversity Institute of Ontario	Arthropoda	Insecta	Hemiptera	Aphididae	Aphidinae	NA	Macrosiphum	NA	NA	NA	NA	NA	CollectionsID	NA	NA	NA	Waterton Lakes NP	10 pitfall traps|Aug 6-11|partly cloudy, 15C on end date	museum voucher	NA	NA	NA	NA	BIOBus 2012
CNCHC	CNCHC1390-11	CNC#HEM303941	NA	BOLD:AAP4549	CNC#HEM303941	658[0n]	6	NA	1	Yes	NA	NA	NA	10-Jul-2005	Psyllidae	NA	NA	NA	Canadian National Collection of Insects, Arachnids and Nematodes	NA	CNC#HEM303941	NA	CNC#HEM303941	CNC	Canadian National Collection of Insects, Arachnids and Nematodes	Arthropoda	Insecta	Hemiptera	Psyllidae	NA	NA	NA	NA	NA	C. N. C. Curators	NA	NA	NA	NA	NA	NA	NA	NA	NA	NA	NA	NA	NA	G. G. E. Scudder
CNCHC	CNCHC1396-11	CNC#HEM303947	NA	BOLD:AAP4548	CNC#HEM303947	403[0n]	2	NA	1	No	NA	NA	NA	14-Jul-1990	Psyllidae	NA	ex Solidago	NA	Canadian National Collection of Insects, Arachnids and Nematodes	NA	CNC#HEM303947	NA	CNC#HEM303947	CNC	Canadian National Collection of Insects, Arachnids and Nematodes	Arthropoda	Insecta	Hemiptera	Psyllidae	NA	NA	NA	NA	NA	C. N. C. Curators	NA	NA	NA	NA	NA	NA	ex Solidago	NA	NA	NA	NA	NA	NA	R. Foottit, M. Schwartz
CNEIE	CNEIE1516-12	BIOUG03696-D08	GMP#00417	BOLD:AAI3919	BIOUG03696-D08	636[0n]	1	NA	0	No	NA	NA	NA	27-Jul-2012	Calaphidinae	NA	Elk Island National Park	DNATissue voucher only	Biodiversity Institute of Ontario	Collected from July 20 to 27 2012	BIOUG03696-D08	GMP#00417	BIOUG03696-D08	BIOUG	Biodiversity Institute of Ontario	Arthropoda	Insecta	Hemiptera	Aphididae	Calaphidinae	NA	NA	NA	NA	NA	NA	NA	CollectionsID	NA	S	NA	Elk Island National Park	Collected from July 20 to 27 2012	DNATissue voucher only	NA	NA	NA	NA	Stephanie Church
SSBAA	SSBAA2769-12	BIOUG03633-B02	L#12BIOBUS-0449	BOLD:AAG3895	BIOUG03633-B02	636[0n]	1	NA	0	No	NA	NA	NA	18-Jun-2012	Forda	I	Banff NP	museum voucher	Biodiversity Institute of Ontario	10 pan traps|June 15-20|mostly cloudy and 16C when site was dismantled	BIOUG03633-B02	L#12BIOBUS-0449	BIOUG03633-B02	BIOUG	Biodiversity Institute of Ontario	Arthropoda	Insecta	Hemiptera	Aphididae	Eriosomatinae	NA	Forda	NA	NA	NA	NA	CollectionsID	CollectionsID	NA	S	I	Banff NP	10 pan traps|June 15-20|mostly cloudy and 16C when site was dismantled	museum voucher	NA	NA	NA	NA	BIOBus 2012
SSBAA	SSBAA2763-12	BIOUG03633-A08	L#12BIOBUS-0449	BOLD:ACC5187	BIOUG03633-A08	631[0n]	1	NA	0	No	NA	NA	NA	18-Jun-2012	Hemiptera	A	Banff NP	museum voucher	Biodiversity Institute of Ontario	10 pan traps|June 15-20|mostly cloudy and 16C when site was dismantled	BIOUG03633-A08	L#12BIOBUS-0449	BIOUG03633-A08	BIOUG	Biodiversity Institute of Ontario	Arthropoda	Insecta	Hemiptera	NA	NA	NA	NA	NA	NA	NA	NA	NA	NA	NA	S	A	Banff NP	10 pan traps|June 15-20|mostly cloudy and 16C when site was dismantled	museum voucher	NA	NA	NA	NA	BIOBus 2012
SSBAA	SSBAA2795-12	BIOUG03633-D04	L#12BIOBUS-0453	BOLD:AAG3895	BIOUG03633-D04	618[0n]	1	NA	0	No	NA	NA	NA	18-Jun-2012	Forda	I	Banff NP	museum voucher	Biodiversity Institute of Ontario	10 pit fall traps|June 15-20|mostly cloudy and 16C when site was dismantled	BIOUG03633-D04	L#12BIOBUS-0453	BIOUG03633-D04	BIOUG	Biodiversity Institute of Ontario	Arthropoda	Insecta	Hemiptera	Aphididae	Eriosomatinae	NA	Forda	NA	NA	NA	NA	CollectionsID	CollectionsID	NA	S	I	Banff NP	10 pit fall traps|June 15-20|mostly cloudy and 16C when site was dismantled	museum voucher	NA	NA	NA	NA	BIOBus 2012
SSBAA	SSBAA2787-12	BIOUG03633-C08	L#12BIOBUS-0453	BOLD:AAG3895	BIOUG03633-C08	625[0n]	1	NA	0	No	NA	NA	NA	18-Jun-2012	Forda	I	Banff NP	museum voucher	Biodiversity Institute of Ontario	10 pit fall traps|June 15-20|mostly cloudy and 16C when site was dismantled	BIOUG03633-C08	L#12BIOBUS-0453	BIOUG03633-C08	BIOUG	Biodiversity Institute of Ontario	Arthropoda	Insecta	Hemiptera	Aphididae	Eriosomatinae	NA	Forda	NA	NA	NA	NA	CollectionsID	CollectionsID	NA	S	I	Banff NP	10 pit fall traps|June 15-20|mostly cloudy and 16C when site was dismantled	museum voucher	NA	NA	NA	NA	BIOBus 2012
SSBAA	SSBAA2816-12	BIOUG03633-F01	L#12BIOBUS-0453	BOLD:AAG3895	BIOUG03633-F01	637[0n]	1	NA	0	No	NA	NA	NA	18-Jun-2012	Forda	I	Banff NP	museum voucher	Biodiversity Institute of Ontario	10 pit fall traps|June 15-20|mostly cloudy and 16C when site was dismantled	BIOUG03633-F01	L#12BIOBUS-0453	BIOUG03633-F01	BIOUG	Biodiversity Institute of Ontario	Arthropoda	Insecta	Hemiptera	Aphididae	Eriosomatinae	NA	Forda	NA	NA	NA	NA	CollectionsID	CollectionsID	NA	S	I	Banff NP	10 pit fall traps|June 15-20|mostly cloudy and 16C when site was dismantled	museum voucher	NA	NA	NA	NA	BIOBus 2012
CNEIA	CNEIA1943-12	BIOUG03055-B10	GMP#00409	BOLD:AAG8850	BIOUG03055-B10	627[0n]	1	NA	0	No	NA	NA	NA	01-Jun-2012	Empoasca	NA	Elk Island National Park	NA	Biodiversity Institute of Ontario	Collected from May 25 to June 1 2012	BIOUG03055-B10	GMP#00409	BIOUG03055-B10	BIOUG	Biodiversity Institute of Ontario	Arthropoda	Insecta	Hemiptera	Cicadellidae	Typhlocybinae	NA	Empoasca	NA	NA	NA	NA	NA	CollectionsID	NA	NA	NA	Elk Island National Park	Collected from May 25 to June 1 2012	NA	NA	NA	NA	NA	Stephanie Church
SSWLB	SSWLB4306-13	BIOUG05350-H08	L#12BIOBUS-0539	BOLD:AAZ2497	BIOUG05350-H08	581[1n]	1	NA	0	No	NA	NA	NA	21-Jun-2012	Iziphya	NA	Waterton Lakes NP	museum voucher	Biodiversity Institute of Ontario	standard 5 min sweeping (1)|partly cloudy,26C|4 sweepers	BIOUG05350-H08	L#12BIOBUS-0539	BIOUG05350-H08	BIOUG	Biodiversity Institute of Ontario	Arthropoda	Insecta	Hemiptera	Aphididae	Saltusaphidinae	NA	Iziphya	NA	NA	NA	NA	NA	CollectionsID	NA	NA	NA	Waterton Lakes NP	standard 5 min sweeping (1)|partly cloudy,26C|4 sweepers	museum voucher	NA	NA	NA	NA	BIOBus 2012
SSBAE	SSBAE2813-13	BIOUG06155-A10	L#12BIOBUS-1326	BOLD:AAN5445	BIOUG06155-A10	540[0n]	1	NA	0	No	NA	NA	NA	26-Jul-2012	Typhlocybinae	A	Banff NP	museum voucher	Biodiversity Institute of Ontario	1 intercept trap|July 23-28|mostly sunny with a few cloudy on end date	BIOUG06155-A10	L#12BIOBUS-1326	BIOUG06155-A10	BIOUG	Biodiversity Institute of Ontario	Arthropoda	Insecta	Hemiptera	Cicadellidae	Typhlocybinae	NA	NA	NA	NA	NA	NA	CollectionsID	NA	NA	NA	A	Banff NP	1 intercept trap|July 23-28|mostly sunny with a few cloudy on end date	museum voucher	NA	NA	NA	NA	BIOBus 2012
SSBAE	SSBAE2812-13	BIOUG06155-A09	L#12BIOBUS-1326	BOLD:AAH2857	BIOUG06155-A09	525[0n]	1	NA	0	No	NA	NA	NA	26-Jul-2012	Aphidinae	A	Banff NP	museum voucher	Biodiversity Institute of Ontario	1 intercept trap|July 23-28|mostly sunny with a few cloudy on end date	BIOUG06155-A09	L#12BIOBUS-1326	BIOUG06155-A09	BIOUG	Biodiversity Institute of Ontario	Arthropoda	Insecta	Hemiptera	Aphididae	Aphidinae	NA	NA	NA	NA	NA	NA	CollectionsID	NA	NA	NA	A	Banff NP	1 intercept trap|July 23-28|mostly sunny with a few cloudy on end date	museum voucher	NA	NA	NA	NA	BIOBus 2012
SSBAE	SSBAE2810-13	BIOUG06155-A07	L#12BIOBUS-1326	BOLD:AAH2857	BIOUG06155-A07	539[0n]	1	NA	0	No	NA	NA	NA	26-Jul-2012	Aphidinae	A	Banff NP	museum voucher	Biodiversity Institute of Ontario	1 intercept trap|July 23-28|mostly sunny with a few cloudy on end date	BIOUG06155-A07	L#12BIOBUS-1326	BIOUG06155-A07	BIOUG	Biodiversity Institute of Ontario	Arthropoda	Insecta	Hemiptera	Aphididae	Aphidinae	NA	NA	NA	NA	NA	NA	CollectionsID	NA	NA	NA	A	Banff NP	1 intercept trap|July 23-28|mostly sunny with a few cloudy on end date	museum voucher	NA	NA	NA	NA	BIOBus 2012
SSWLC	SSWLC3836-13	BIOUG05473-F10	L#12BIOBUS-0637	BOLD:ACI6233	BIOUG05473-F10	583[0n]	1	NA	0	No	NA	NA	NA	25-Jun-2012	Boernerina	NA	Waterton Lakes NP	museum voucher	Biodiversity Institute of Ontario	standard 5 min sweeping (2)|overcast, 21C|4 sweepers	BIOUG05473-F10	L#12BIOBUS-0637	BIOUG05473-F10	BIOUG	Biodiversity Institute of Ontario	Arthropoda	Insecta	Hemiptera	Aphididae	Calaphidinae	NA	Boernerina	NA	NA	NA	NA	NA	CollectionsID	NA	NA	NA	Waterton Lakes NP	standard 5 min sweeping (2)|overcast, 21C|4 sweepers	museum voucher	NA	NA	NA	NA	BIOBus 2012
SSWLC	SSWLC3838-13	BIOUG05473-F12	L#12BIOBUS-0637	BOLD:ACI6233	BIOUG05473-F12	566[0n]	1	NA	0	No	NA	NA	NA	25-Jun-2012	Boernerina	NA	Waterton Lakes NP	museum voucher	Biodiversity Institute of Ontario	standard 5 min sweeping (2)|overcast, 21C|4 sweepers	BIOUG05473-F12	L#12BIOBUS-0637	BIOUG05473-F12	BIOUG	Biodiversity Institute of Ontario	Arthropoda	Insecta	Hemiptera	Aphididae	Calaphidinae	NA	Boernerina	NA	NA	NA	NA	NA	CollectionsID	NA	NA	NA	Waterton Lakes NP	standard 5 min sweeping (2)|overcast, 21C|4 sweepers	museum voucher	NA	NA	NA	NA	BIOBus 2012
SSWLC	SSWLC3840-13	BIOUG05473-G02	L#12BIOBUS-0637	BOLD:ACI6233	BIOUG05473-G02	568[0n]	1	NA	0	No	NA	NA	NA	25-Jun-2012	Boernerina	NA	Waterton Lakes NP	museum voucher	Biodiversity Institute of Ontario	standard 5 min sweeping (2)|overcast, 21C|4 sweepers	BIOUG05473-G02	L#12BIOBUS-0637	BIOUG05473-G02	BIOUG	Biodiversity Institute of Ontario	Arthropoda	Insecta	Hemiptera	Aphididae	Calaphidinae	NA	Boernerina	NA	NA	NA	NA	NA	CollectionsID	NA	NA	NA	Waterton Lakes NP	standard 5 min sweeping (2)|overcast, 21C|4 sweepers	museum voucher	NA	NA	NA	NA	BIOBus 2012
SSJAF	SSJAF9051-13	BIOUG09623-C02	L#12BIOBUS-1092	BOLD:AAN8337	BIOUG09623-C02	579[0n]	1	NA	0	No	NA	NA	NA	20-Jul-2012	Empoasca	NA	Jasper NP	museum voucher	Biodiversity Institute of Ontario	standard 5 min sweeping (2)|mostly cloudy|19C	BIOUG09623-C02	L#12BIOBUS-1092	BIOUG09623-C02	BIOUG	Biodiversity Institute of Ontario	Arthropoda	Insecta	Hemiptera	Cicadellidae	Typhlocybinae	NA	Empoasca	NA	NA	NA	NA	NA	CollectionsID	NA	NA	NA	Jasper NP	standard 5 min sweeping (2)|mostly cloudy|19C	museum voucher	NA	NA	NA	NA	BIOBus 2012
SSEIB	SSEIB6899-13	BIOUG06311-G05	L#12BIOBUS-0787	BOLD:ACG7815	BIOUG06311-G05	580[0n]	1	NA	0	No	NA	NA	NA	03-Jul-2012	Cicadellidae	NA	Elk Island NP	museum voucher	Biodiversity Institute of Ontario	1 intercept trap|June 29 - July 3|overcast with slight raindrops|14C on end date	BIOUG06311-G05	L#12BIOBUS-0787	BIOUG06311-G05	BIOUG	Biodiversity Institute of Ontario	Arthropoda	Insecta	Hemiptera	Cicadellidae	NA	NA	NA	NA	NA	NA	NA	NA	BOLD ID Engine	NA	NA	NA	Elk Island NP	1 intercept trap|June 29 - July 3|overcast with slight raindrops|14C on end date	museum voucher	NA	NA	NA	NA	BIOBus 2012
SSWLD	SSWLD1338-13	BIOUG06281-H06	L#12BIOBUS-1625	BOLD:AAN5445	BIOUG06281-H06	581[0n]	1	NA	0	No	NA	NA	NA	11-Aug-2012	Typhlocybinae	NA	Waterton Lakes NP	museum voucher	Biodiversity Institute of Ontario	1 intercept trap|Aug 6-11|overcast, 19C on end date | Aug 8, intercept found destroyed likely by bear, new one setup	BIOUG06281-H06	L#12BIOBUS-1625	BIOUG06281-H06	BIOUG	Biodiversity Institute of Ontario	Arthropoda	Insecta	Hemiptera	Cicadellidae	Typhlocybinae	NA	NA	NA	NA	NA	NA	NA	CollectionsID	NA	NA	NA	Waterton Lakes NP	1 intercept trap|Aug 6-11|overcast, 19C on end date | Aug 8, intercept found destroyed likely by bear, new one setup	museum voucher	NA	NA	NA	NA	BIOBus 2012
SSWLD	SSWLD2428-13	BIOUG06377-B02	L#12BIOBUS-1625	BOLD:AAN5445	BIOUG06377-B02	583[0n]	1	NA	0	No	NA	NA	NA	11-Aug-2012	Typhlocybinae	NA	Waterton Lakes NP	museum voucher	Biodiversity Institute of Ontario	1 intercept trap|Aug 6-11|overcast, 19C on end date | Aug 8, intercept found destroyed likely by bear, new one setup	BIOUG06377-B02	L#12BIOBUS-1625	BIOUG06377-B02	BIOUG	Biodiversity Institute of Ontario	Arthropoda	Insecta	Hemiptera	Cicadellidae	Typhlocybinae	NA	NA	NA	NA	NA	NA	NA	CollectionsID	NA	NA	NA	Waterton Lakes NP	1 intercept trap|Aug 6-11|overcast, 19C on end date | Aug 8, intercept found destroyed likely by bear, new one setup	museum voucher	NA	NA	NA	NA	BIOBus 2012
SSWLD	SSWLD2431-13	BIOUG06377-B05	L#12BIOBUS-1625	BOLD:AAN5445	BIOUG06377-B05	567[0n]	1	NA	0	No	NA	NA	NA	11-Aug-2012	Typhlocybinae	NA	Waterton Lakes NP	museum voucher	Biodiversity Institute of Ontario	1 intercept trap|Aug 6-11|overcast, 19C on end date | Aug 8, intercept found destroyed likely by bear, new one setup	BIOUG06377-B05	L#12BIOBUS-1625	BIOUG06377-B05	BIOUG	Biodiversity Institute of Ontario	Arthropoda	Insecta	Hemiptera	Cicadellidae	Typhlocybinae	NA	NA	NA	NA	NA	NA	NA	CollectionsID	NA	NA	NA	Waterton Lakes NP	1 intercept trap|Aug 6-11|overcast, 19C on end date | Aug 8, intercept found destroyed likely by bear, new one setup	museum voucher	NA	NA	NA	NA	BIOBus 2012
CNWBG	CNWBG2395-13	BIOUG06548-H08	GMP#00435	BOLD:ACC8197	BIOUG06548-H08	534[0n]	1	NA	0	No	NA	NA	NA	27-Jul-2012	Hemiptera	NA	Wood Buffalo National Park	museum voucher	Biodiversity Institute of Ontario	Collected from July 13 to 27 2012, Very warm weather	BIOUG06548-H08	GMP#00435	BIOUG06548-H08	BIOUG	Biodiversity Institute of Ontario	Arthropoda	Insecta	Hemiptera	NA	NA	NA	NA	NA	NA	NA	NA	NA	NA	NA	NA	NA	Wood Buffalo National Park	Collected from July 13 to 27 2012, Very warm weather	museum voucher	NA	NA	NA	NA	Nicole Labine
CNWBG	CNWBG2394-13	BIOUG06548-H07	GMP#00435	BOLD:AAV0271	BIOUG06548-H07	418[0n]	1	NA	0	No	NA	NA	NA	27-Jul-2012	Hemiptera	NA	Wood Buffalo National Park	museum voucher	Biodiversity Institute of Ontario	Collected from July 13 to 27 2012, Very warm weather	BIOUG06548-H07	GMP#00435	BIOUG06548-H07	BIOUG	Biodiversity Institute of Ontario	Arthropoda	Insecta	Hemiptera	NA	NA	NA	NA	NA	NA	NA	NA	NA	NA	NA	NA	NA	Wood Buffalo National Park	Collected from July 13 to 27 2012, Very warm weather	museum voucher	NA	NA	NA	NA	Nicole Labine
SSJAD	SSJAD2285-13	BIOUG05821-H05	L#12BIOBUS-1120	BOLD:AAZ8501	BIOUG05821-H05	547[0n]	1	NA	0	No	NA	NA	NA	21-Jul-2012	Aleyrodidae	A	Jasper NP	museum voucher	Biodiversity Institute of Ontario	10 pan traps|July 17-21|partly cloudy|15C	BIOUG05821-H05	L#12BIOBUS-1120	BIOUG05821-H05	BIOUG	Biodiversity Institute of Ontario	Arthropoda	Insecta	Hemiptera	Aleyrodidae	NA	NA	NA	NA	NA	NA	NA	NA	CollectionsID	NA	S	A	Jasper NP	10 pan traps|July 17-21|partly cloudy|15C	museum voucher	NA	NA	NA	NA	BIOBus 2012
SSJAD	SSJAD2286-13	BIOUG05821-H06	L#12BIOBUS-1120	BOLD:ACI4218	BIOUG05821-H06	584[0n]	1	NA	0	No	NA	NA	NA	21-Jul-2012	Hyperomyzus	A	Jasper NP	museum voucher	Biodiversity Institute of Ontario	10 pan traps|July 17-21|partly cloudy|15C	BIOUG05821-H06	L#12BIOBUS-1120	BIOUG05821-H06	BIOUG	Biodiversity Institute of Ontario	Arthropoda	Insecta	Hemiptera	Aphididae	Aphidinae	NA	Hyperomyzus	NA	NA	NA	NA	NA	BOLD ID Engine	NA	S	A	Jasper NP	10 pan traps|July 17-21|partly cloudy|15C	museum voucher	NA	NA	NA	NA	BIOBus 2012
SSEIB	SSEIB9105-13	BIOUG06660-B08	L#12BIOBUS-0714	BOLD:AAG9373	BIOUG06660-B08	531[0n]	1	NA	0	No	NA	NA	NA	29-Jun-2012	Deltocephalinae	NA	Elk Island NP	museum voucher	Biodiversity Institute of Ontario	standard 5 min sweeping (1)|clear sky|28C|4 sweepers	BIOUG06660-B08	L#12BIOBUS-0714	BIOUG06660-B08	BIOUG	Biodiversity Institute of Ontario	Arthropoda	Insecta	Hemiptera	Cicadellidae	Deltocephalinae	NA	NA	NA	NA	NA	NA	NA	CollectionsID	NA	NA	NA	Elk Island NP	standard 5 min sweeping (1)|clear sky|28C|4 sweepers	museum voucher	NA	NA	NA	NA	BIOBus 2012
SSEIB	SSEIB9109-13	BIOUG06660-B12	L#12BIOBUS-0714	BOLD:AAG9373	BIOUG06660-B12	545[1n]	1	NA	0	No	NA	NA	NA	29-Jun-2012	Deltocephalinae	NA	Elk Island NP	museum voucher	Biodiversity Institute of Ontario	standard 5 min sweeping (1)|clear sky|28C|4 sweepers	BIOUG06660-B12	L#12BIOBUS-0714	BIOUG06660-B12	BIOUG	Biodiversity Institute of Ontario	Arthropoda	Insecta	Hemiptera	Cicadellidae	Deltocephalinae	NA	NA	NA	NA	NA	NA	NA	CollectionsID	NA	NA	NA	Elk Island NP	standard 5 min sweeping (1)|clear sky|28C|4 sweepers	museum voucher	NA	NA	NA	NA	BIOBus 2012
SSEIB	SSEIB9113-13	BIOUG06660-C04	L#12BIOBUS-0714	BOLD:AAG9373	BIOUG06660-C04	543[0n]	1	NA	0	No	NA	NA	NA	29-Jun-2012	Deltocephalinae	NA	Elk Island NP	museum voucher	Biodiversity Institute of Ontario	standard 5 min sweeping (1)|clear sky|28C|4 sweepers	BIOUG06660-C04	L#12BIOBUS-0714	BIOUG06660-C04	BIOUG	Biodiversity Institute of Ontario	Arthropoda	Insecta	Hemiptera	Cicadellidae	Deltocephalinae	NA	NA	NA	NA	NA	NA	NA	CollectionsID	NA	NA	NA	Elk Island NP	standard 5 min sweeping (1)|clear sky|28C|4 sweepers	museum voucher	NA	NA	NA	NA	BIOBus 2012
SSEIB	SSEIB9118-13	BIOUG06660-C09	L#12BIOBUS-0714	BOLD:AAG9373	BIOUG06660-C09	582[0n]	1	NA	0	No	NA	NA	NA	29-Jun-2012	Deltocephalinae	NA	Elk Island NP	museum voucher	Biodiversity Institute of Ontario	standard 5 min sweeping (1)|clear sky|28C|4 sweepers	BIOUG06660-C09	L#12BIOBUS-0714	BIOUG06660-C09	BIOUG	Biodiversity Institute of Ontario	Arthropoda	Insecta	Hemiptera	Cicadellidae	Deltocephalinae	NA	NA	NA	NA	NA	NA	NA	CollectionsID	NA	NA	NA	Elk Island NP	standard 5 min sweeping (1)|clear sky|28C|4 sweepers	museum voucher	NA	NA	NA	NA	BIOBus 2012
SSWLD	SSWLD6260-13	BIOUG06671-C04	L#12BIOBUS-1543	BOLD:AAN5445	BIOUG06671-C04	555[0n]	1	NA	0	No	NA	NA	NA	06-Aug-2012	Typhlocybinae	NA	Waterton Lakes NP	museum voucher	Biodiversity Institute of Ontario	standard 5 minute sweeping (1)|mostly sunny with a slight cloudy haze, 31C | 4 sweepers	BIOUG06671-C04	L#12BIOBUS-1543	BIOUG06671-C04	BIOUG	Biodiversity Institute of Ontario	Arthropoda	Insecta	Hemiptera	Cicadellidae	Typhlocybinae	NA	NA	NA	NA	NA	NA	NA	CollectionsID	NA	NA	NA	Waterton Lakes NP	standard 5 minute sweeping (1)|mostly sunny with a slight cloudy haze, 31C | 4 sweepers	museum voucher	NA	NA	NA	NA	BIOBus 2012
SSWLD	SSWLD7036-13	BIOUG06679-G05	L#12BIOBUS-1591	BOLD:AAV0227	BIOUG06679-G05	608[1n]	1	NA	0	No	NA	NA	NA	08-Aug-2012	Dikraneura	NA	Waterton Lakes NP	museum voucher	Biodiversity Institute of Ontario	standard 5 minute sweeping (2)|sunny with slight haze, 23C | 4 sweepers	BIOUG06679-G05	L#12BIOBUS-1591	BIOUG06679-G05	BIOUG	Biodiversity Institute of Ontario	Arthropoda	Insecta	Hemiptera	Cicadellidae	Typhlocybinae	NA	Dikraneura	NA	NA	NA	NA	NA	CollectionsID	NA	NA	NA	Waterton Lakes NP	standard 5 minute sweeping (2)|sunny with slight haze, 23C | 4 sweepers	museum voucher	NA	NA	NA	NA	BIOBus 2012
SSWLD	SSWLD7047-13	BIOUG06679-H04	L#12BIOBUS-1591	BOLD:AAN5445	BIOUG06679-H04	606[0n]	1	NA	0	No	NA	NA	NA	08-Aug-2012	Typhlocybinae	NA	Waterton Lakes NP	museum voucher	Biodiversity Institute of Ontario	standard 5 minute sweeping (2)|sunny with slight haze, 23C | 4 sweepers	BIOUG06679-H04	L#12BIOBUS-1591	BIOUG06679-H04	BIOUG	Biodiversity Institute of Ontario	Arthropoda	Insecta	Hemiptera	Cicadellidae	Typhlocybinae	NA	NA	NA	NA	NA	NA	NA	CollectionsID	NA	NA	NA	Waterton Lakes NP	standard 5 minute sweeping (2)|sunny with slight haze, 23C | 4 sweepers	museum voucher	NA	NA	NA	NA	BIOBus 2012
SSWLD	SSWLD7057-13	BIOUG06680-A03	L#12BIOBUS-1591	BOLD:AAN5445	BIOUG06680-A03	562[1n]	1	NA	0	No	NA	NA	NA	08-Aug-2012	Typhlocybinae	NA	Waterton Lakes NP	museum voucher	Biodiversity Institute of Ontario	standard 5 minute sweeping (2)|sunny with slight haze, 23C | 4 sweepers	BIOUG06680-A03	L#12BIOBUS-1591	BIOUG06680-A03	BIOUG	Biodiversity Institute of Ontario	Arthropoda	Insecta	Hemiptera	Cicadellidae	Typhlocybinae	NA	NA	NA	NA	NA	NA	NA	CollectionsID	NA	NA	NA	Waterton Lakes NP	standard 5 minute sweeping (2)|sunny with slight haze, 23C | 4 sweepers	museum voucher	NA	NA	NA	NA	BIOBus 2012
SSWLD	SSWLD7557-13	BIOUG06702-E04	L#12BIOBUS-1655	BOLD:AAN5445	BIOUG06702-E04	563[5n]	1	NA	0	No	NA	NA	NA	11-Aug-2012	Typhlocybinae	NA	Waterton Lakes NP	museum voucher	Biodiversity Institute of Ontario	standard 5 minute sweeping (3)|overcast, 19C | 4 sweepers	BIOUG06702-E04	L#12BIOBUS-1655	BIOUG06702-E04	BIOUG	Biodiversity Institute of Ontario	Arthropoda	Insecta	Hemiptera	Cicadellidae	Typhlocybinae	NA	NA	NA	NA	NA	NA	NA	CollectionsID	NA	NA	NA	Waterton Lakes NP	standard 5 minute sweeping (3)|overcast, 19C | 4 sweepers	museum voucher	NA	NA	NA	NA	BIOBus 2012
SSEIB	SSEIB9286-13	BIOUG06704-C07	L#12BIOBUS-0797	BOLD:AAG9373	BIOUG06704-C07	552[0n]	1	NA	0	No	NA	NA	NA	01-Jul-2012	Deltocephalinae	NA	Elk Island NP	museum voucher	Biodiversity Institute of Ontario	standard 5 min sweeping (2)|overcast|15C|4 sweepers	BIOUG06704-C07	L#12BIOBUS-0797	BIOUG06704-C07	BIOUG	Biodiversity Institute of Ontario	Arthropoda	Insecta	Hemiptera	Cicadellidae	Deltocephalinae	NA	NA	NA	NA	NA	NA	NA	CollectionsID	NA	NA	NA	Elk Island NP	standard 5 min sweeping (2)|overcast|15C|4 sweepers	museum voucher	NA	NA	NA	NA	BIOBus 2012
SSEIB	SSEIB9289-13	BIOUG06704-C10	L#12BIOBUS-0797	BOLD:ACB2439	BIOUG06704-C10	598[3n]	1	NA	0	No	NA	NA	NA	01-Jul-2012	Aphididae	NA	Elk Island NP	museum voucher	Biodiversity Institute of Ontario	standard 5 min sweeping (2)|overcast|15C|4 sweepers	BIOUG06704-C10	L#12BIOBUS-0797	BIOUG06704-C10	BIOUG	Biodiversity Institute of Ontario	Arthropoda	Insecta	Hemiptera	Aphididae	NA	NA	NA	NA	NA	NA	NA	NA	BOLD ID Engine	NA	NA	NA	Elk Island NP	standard 5 min sweeping (2)|overcast|15C|4 sweepers	museum voucher	NA	NA	NA	NA	BIOBus 2012
SSEIB	SSEIB9290-13	BIOUG06704-C11	L#12BIOBUS-0797	BOLD:AAG9373	BIOUG06704-C11	567[0n]	1	NA	0	No	NA	NA	NA	01-Jul-2012	Deltocephalinae	NA	Elk Island NP	museum voucher	Biodiversity Institute of Ontario	standard 5 min sweeping (2)|overcast|15C|4 sweepers	BIOUG06704-C11	L#12BIOBUS-0797	BIOUG06704-C11	BIOUG	Biodiversity Institute of Ontario	Arthropoda	Insecta	Hemiptera	Cicadellidae	Deltocephalinae	NA	NA	NA	NA	NA	NA	NA	CollectionsID	NA	NA	NA	Elk Island NP	standard 5 min sweeping (2)|overcast|15C|4 sweepers	museum voucher	NA	NA	NA	NA	BIOBus 2012
SSEIB	SSEIB9299-13	BIOUG06704-D08	L#12BIOBUS-0797	BOLD:AAG9373	BIOUG06704-D08	531[0n]	1	NA	0	No	NA	NA	NA	01-Jul-2012	Deltocephalinae	NA	Elk Island NP	museum voucher	Biodiversity Institute of Ontario	standard 5 min sweeping (2)|overcast|15C|4 sweepers	BIOUG06704-D08	L#12BIOBUS-0797	BIOUG06704-D08	BIOUG	Biodiversity Institute of Ontario	Arthropoda	Insecta	Hemiptera	Cicadellidae	Deltocephalinae	NA	NA	NA	NA	NA	NA	NA	CollectionsID	NA	NA	NA	Elk Island NP	standard 5 min sweeping (2)|overcast|15C|4 sweepers	museum voucher	NA	NA	NA	NA	BIOBus 2012
SSEIB	SSEIB9300-13	BIOUG06704-D09	L#12BIOBUS-0797	BOLD:AAG9373	BIOUG06704-D09	570[0n]	1	NA	0	No	NA	NA	NA	01-Jul-2012	Deltocephalinae	NA	Elk Island NP	museum voucher	Biodiversity Institute of Ontario	standard 5 min sweeping (2)|overcast|15C|4 sweepers	BIOUG06704-D09	L#12BIOBUS-0797	BIOUG06704-D09	BIOUG	Biodiversity Institute of Ontario	Arthropoda	Insecta	Hemiptera	Cicadellidae	Deltocephalinae	NA	NA	NA	NA	NA	NA	NA	CollectionsID	NA	NA	NA	Elk Island NP	standard 5 min sweeping (2)|overcast|15C|4 sweepers	museum voucher	NA	NA	NA	NA	BIOBus 2012
SSEIB	SSEIB9301-13	BIOUG06704-D10	L#12BIOBUS-0797	BOLD:AAG9373	BIOUG06704-D10	610[2n]	1	NA	0	No	NA	NA	NA	01-Jul-2012	Deltocephalinae	NA	Elk Island NP	museum voucher	Biodiversity Institute of Ontario	standard 5 min sweeping (2)|overcast|15C|4 sweepers	BIOUG06704-D10	L#12BIOBUS-0797	BIOUG06704-D10	BIOUG	Biodiversity Institute of Ontario	Arthropoda	Insecta	Hemiptera	Cicadellidae	Deltocephalinae	NA	NA	NA	NA	NA	NA	NA	CollectionsID	NA	NA	NA	Elk Island NP	standard 5 min sweeping (2)|overcast|15C|4 sweepers	museum voucher	NA	NA	NA	NA	BIOBus 2012
SSEIB	SSEIB9302-13	BIOUG06704-D11	L#12BIOBUS-0797	BOLD:AAG8837	BIOUG06704-D11	573[0n]	1	NA	0	No	NA	NA	NA	01-Jul-2012	Lebradea	NA	Elk Island NP	museum voucher	Biodiversity Institute of Ontario	standard 5 min sweeping (2)|overcast|15C|4 sweepers	BIOUG06704-D11	L#12BIOBUS-0797	BIOUG06704-D11	BIOUG	Biodiversity Institute of Ontario	Arthropoda	Insecta	Hemiptera	Cicadellidae	NA	NA	Lebradea	NA	NA	NA	NA	NA	CollectionsID	NA	NA	NA	Elk Island NP	standard 5 min sweeping (2)|overcast|15C|4 sweepers	museum voucher	NA	NA	NA	NA	BIOBus 2012
SSEIB	SSEIB9303-13	BIOUG06704-D12	L#12BIOBUS-0797	BOLD:AAG9373	BIOUG06704-D12	564[0n]	1	NA	0	No	NA	NA	NA	01-Jul-2012	Deltocephalinae	NA	Elk Island NP	museum voucher	Biodiversity Institute of Ontario	standard 5 min sweeping (2)|overcast|15C|4 sweepers	BIOUG06704-D12	L#12BIOBUS-0797	BIOUG06704-D12	BIOUG	Biodiversity Institute of Ontario	Arthropoda	Insecta	Hemiptera	Cicadellidae	Deltocephalinae	NA	NA	NA	NA	NA	NA	NA	CollectionsID	NA	NA	NA	Elk Island NP	standard 5 min sweeping (2)|overcast|15C|4 sweepers	museum voucher	NA	NA	NA	NA	BIOBus 2012
SSEIB	SSEIB9330-13	BIOUG06704-G03	L#12BIOBUS-0797	BOLD:AAG9373	BIOUG06704-G03	555[0n]	1	NA	0	No	NA	NA	NA	01-Jul-2012	Deltocephalinae	NA	Elk Island NP	museum voucher	Biodiversity Institute of Ontario	standard 5 min sweeping (2)|overcast|15C|4 sweepers	BIOUG06704-G03	L#12BIOBUS-0797	BIOUG06704-G03	BIOUG	Biodiversity Institute of Ontario	Arthropoda	Insecta	Hemiptera	Cicadellidae	Deltocephalinae	NA	NA	NA	NA	NA	NA	NA	CollectionsID	NA	NA	NA	Elk Island NP	standard 5 min sweeping (2)|overcast|15C|4 sweepers	museum voucher	NA	NA	NA	NA	BIOBus 2012
SSEIB	SSEIB9331-13	BIOUG06704-G04	L#12BIOBUS-0797	BOLD:AAG9373	BIOUG06704-G04	552[0n]	1	NA	0	No	NA	NA	NA	01-Jul-2012	Deltocephalinae	NA	Elk Island NP	museum voucher	Biodiversity Institute of Ontario	standard 5 min sweeping (2)|overcast|15C|4 sweepers	BIOUG06704-G04	L#12BIOBUS-0797	BIOUG06704-G04	BIOUG	Biodiversity Institute of Ontario	Arthropoda	Insecta	Hemiptera	Cicadellidae	Deltocephalinae	NA	NA	NA	NA	NA	NA	NA	CollectionsID	NA	NA	NA	Elk Island NP	standard 5 min sweeping (2)|overcast|15C|4 sweepers	museum voucher	NA	NA	NA	NA	BIOBus 2012
SSEIB	SSEIB9398-13	BIOUG06705-D12	L#12BIOBUS-0797	BOLD:AAG8837	BIOUG06705-D12	555[0n]	1	NA	0	No	NA	NA	NA	01-Jul-2012	Lebradea	NA	Elk Island NP	museum voucher	Biodiversity Institute of Ontario	standard 5 min sweeping (2)|overcast|15C|4 sweepers	BIOUG06705-D12	L#12BIOBUS-0797	BIOUG06705-D12	BIOUG	Biodiversity Institute of Ontario	Arthropoda	Insecta	Hemiptera	Cicadellidae	NA	NA	Lebradea	NA	NA	NA	NA	NA	CollectionsID	NA	NA	NA	Elk Island NP	standard 5 min sweeping (2)|overcast|15C|4 sweepers	museum voucher	NA	NA	NA	NA	BIOBus 2012
SSEIB	SSEIB9670-13	BIOUG06708-C11	L#12BIOBUS-0797	BOLD:AAG9373	BIOUG06708-C11	558[0n]	1	NA	0	No	NA	NA	NA	01-Jul-2012	Deltocephalinae	NA	Elk Island NP	museum voucher	Biodiversity Institute of Ontario	standard 5 min sweeping (2)|overcast|15C|4 sweepers	BIOUG06708-C11	L#12BIOBUS-0797	BIOUG06708-C11	BIOUG	Biodiversity Institute of Ontario	Arthropoda	Insecta	Hemiptera	Cicadellidae	Deltocephalinae	NA	NA	NA	NA	NA	NA	NA	CollectionsID	NA	NA	NA	Elk Island NP	standard 5 min sweeping (2)|overcast|15C|4 sweepers	museum voucher	NA	NA	NA	NA	BIOBus 2012
SSEIB	SSEIB11846-13	BIOUG06709-G03	L#12BIOBUS-0817	BOLD:ACB2439	BIOUG06709-G03	555[0n]	1	NA	0	No	NA	NA	NA	02-Jul-2012	Aphididae	NA	Elk Island NP	museum voucher	Biodiversity Institute of Ontario	standard 5 min sweeping (3)|partly cloudy, brief drizzle|22C|4 sweepers	BIOUG06709-G03	L#12BIOBUS-0817	BIOUG06709-G03	BIOUG	Biodiversity Institute of Ontario	Arthropoda	Insecta	Hemiptera	Aphididae	NA	NA	NA	NA	NA	NA	NA	NA	BOLD ID Engine	NA	NA	NA	Elk Island NP	standard 5 min sweeping (3)|partly cloudy, brief drizzle|22C|4 sweepers	museum voucher	NA	NA	NA	NA	BIOBus 2012
SSEIB	SSEIB11850-13	BIOUG06709-G07	L#12BIOBUS-0817	BOLD:AAG8837	BIOUG06709-G07	555[0n]	1	NA	0	No	NA	NA	NA	02-Jul-2012	Lebradea	NA	Elk Island NP	museum voucher	Biodiversity Institute of Ontario	standard 5 min sweeping (3)|partly cloudy, brief drizzle|22C|4 sweepers	BIOUG06709-G07	L#12BIOBUS-0817	BIOUG06709-G07	BIOUG	Biodiversity Institute of Ontario	Arthropoda	Insecta	Hemiptera	Cicadellidae	NA	NA	Lebradea	NA	NA	NA	NA	NA	CollectionsID	NA	NA	NA	Elk Island NP	standard 5 min sweeping (3)|partly cloudy, brief drizzle|22C|4 sweepers	museum voucher	NA	NA	NA	NA	BIOBus 2012
SSEIB	SSEIB11852-13	BIOUG06709-G09	L#12BIOBUS-0817	BOLD:AAG9373	BIOUG06709-G09	598[0n]	1	NA	0	No	NA	NA	NA	02-Jul-2012	Deltocephalinae	NA	Elk Island NP	museum voucher	Biodiversity Institute of Ontario	standard 5 min sweeping (3)|partly cloudy, brief drizzle|22C|4 sweepers	BIOUG06709-G09	L#12BIOBUS-0817	BIOUG06709-G09	BIOUG	Biodiversity Institute of Ontario	Arthropoda	Insecta	Hemiptera	Cicadellidae	Deltocephalinae	NA	NA	NA	NA	NA	NA	NA	CollectionsID	NA	NA	NA	Elk Island NP	standard 5 min sweeping (3)|partly cloudy, brief drizzle|22C|4 sweepers	museum voucher	NA	NA	NA	NA	BIOBus 2012
SSEIB	SSEIB11857-13	BIOUG06709-H02	L#12BIOBUS-0817	BOLD:AAG9373	BIOUG06709-H02	548[1n]	1	NA	0	No	NA	NA	NA	02-Jul-2012	Deltocephalinae	NA	Elk Island NP	museum voucher	Biodiversity Institute of Ontario	standard 5 min sweeping (3)|partly cloudy, brief drizzle|22C|4 sweepers	BIOUG06709-H02	L#12BIOBUS-0817	BIOUG06709-H02	BIOUG	Biodiversity Institute of Ontario	Arthropoda	Insecta	Hemiptera	Cicadellidae	Deltocephalinae	NA	NA	NA	NA	NA	NA	NA	CollectionsID	NA	NA	NA	Elk Island NP	standard 5 min sweeping (3)|partly cloudy, brief drizzle|22C|4 sweepers	museum voucher	NA	NA	NA	NA	BIOBus 2012
SSEIB	SSEIB11858-13	BIOUG06709-H03	L#12BIOBUS-0817	BOLD:AAG9373	BIOUG06709-H03	518[1n]	1	NA	0	No	NA	NA	NA	02-Jul-2012	Deltocephalinae	NA	Elk Island NP	museum voucher	Biodiversity Institute of Ontario	standard 5 min sweeping (3)|partly cloudy, brief drizzle|22C|4 sweepers	BIOUG06709-H03	L#12BIOBUS-0817	BIOUG06709-H03	BIOUG	Biodiversity Institute of Ontario	Arthropoda	Insecta	Hemiptera	Cicadellidae	Deltocephalinae	NA	NA	NA	NA	NA	NA	NA	CollectionsID	NA	NA	NA	Elk Island NP	standard 5 min sweeping (3)|partly cloudy, brief drizzle|22C|4 sweepers	museum voucher	NA	NA	NA	NA	BIOBus 2012
SSEIB	SSEIB11861-13	BIOUG06709-H06	L#12BIOBUS-0817	BOLD:AAG9373	BIOUG06709-H06	577[2n]	1	NA	0	No	NA	NA	NA	02-Jul-2012	Deltocephalinae	NA	Elk Island NP	museum voucher	Biodiversity Institute of Ontario	standard 5 min sweeping (3)|partly cloudy, brief drizzle|22C|4 sweepers	BIOUG06709-H06	L#12BIOBUS-0817	BIOUG06709-H06	BIOUG	Biodiversity Institute of Ontario	Arthropoda	Insecta	Hemiptera	Cicadellidae	Deltocephalinae	NA	NA	NA	NA	NA	NA	NA	CollectionsID	NA	NA	NA	Elk Island NP	standard 5 min sweeping (3)|partly cloudy, brief drizzle|22C|4 sweepers	museum voucher	NA	NA	NA	NA	BIOBus 2012
SSEIB	SSEIB9256-13	BIOUG06704-A01	L#12BIOBUS-0797	BOLD:AAG9373	BIOUG06704-A01	549[0n]	1	NA	0	No	NA	NA	NA	01-Jul-2012	Deltocephalinae	NA	Elk Island NP	museum voucher	Biodiversity Institute of Ontario	standard 5 min sweeping (2)|overcast|15C|4 sweepers	BIOUG06704-A01	L#12BIOBUS-0797	BIOUG06704-A01	BIOUG	Biodiversity Institute of Ontario	Arthropoda	Insecta	Hemiptera	Cicadellidae	Deltocephalinae	NA	NA	NA	NA	NA	NA	NA	CollectionsID	NA	NA	NA	Elk Island NP	standard 5 min sweeping (2)|overcast|15C|4 sweepers	museum voucher	NA	NA	NA	NA	BIOBus 2012
SSEIB	SSEIB9258-13	BIOUG06704-A03	L#12BIOBUS-0797	BOLD:AAG9373	BIOUG06704-A03	549[0n]	1	NA	0	No	NA	NA	NA	01-Jul-2012	Deltocephalinae	NA	Elk Island NP	museum voucher	Biodiversity Institute of Ontario	standard 5 min sweeping (2)|overcast|15C|4 sweepers	BIOUG06704-A03	L#12BIOBUS-0797	BIOUG06704-A03	BIOUG	Biodiversity Institute of Ontario	Arthropoda	Insecta	Hemiptera	Cicadellidae	Deltocephalinae	NA	NA	NA	NA	NA	NA	NA	CollectionsID	NA	NA	NA	Elk Island NP	standard 5 min sweeping (2)|overcast|15C|4 sweepers	museum voucher	NA	NA	NA	NA	BIOBus 2012
SSEIB	SSEIB9261-13	BIOUG06704-A06	L#12BIOBUS-0797	BOLD:AAG9373	BIOUG06704-A06	530[1n]	1	NA	0	No	NA	NA	NA	01-Jul-2012	Deltocephalinae	NA	Elk Island NP	museum voucher	Biodiversity Institute of Ontario	standard 5 min sweeping (2)|overcast|15C|4 sweepers	BIOUG06704-A06	L#12BIOBUS-0797	BIOUG06704-A06	BIOUG	Biodiversity Institute of Ontario	Arthropoda	Insecta	Hemiptera	Cicadellidae	Deltocephalinae	NA	NA	NA	NA	NA	NA	NA	CollectionsID	NA	NA	NA	Elk Island NP	standard 5 min sweeping (2)|overcast|15C|4 sweepers	museum voucher	NA	NA	NA	NA	BIOBus 2012
SSEIB	SSEIB9262-13	BIOUG06704-A07	L#12BIOBUS-0797	BOLD:AAG9373	BIOUG06704-A07	534[0n]	1	NA	0	No	NA	NA	NA	01-Jul-2012	Deltocephalinae	NA	Elk Island NP	museum voucher	Biodiversity Institute of Ontario	standard 5 min sweeping (2)|overcast|15C|4 sweepers	BIOUG06704-A07	L#12BIOBUS-0797	BIOUG06704-A07	BIOUG	Biodiversity Institute of Ontario	Arthropoda	Insecta	Hemiptera	Cicadellidae	Deltocephalinae	NA	NA	NA	NA	NA	NA	NA	CollectionsID	NA	NA	NA	Elk Island NP	standard 5 min sweeping (2)|overcast|15C|4 sweepers	museum voucher	NA	NA	NA	NA	BIOBus 2012
SSEIB	SSEIB9266-13	BIOUG06704-A11	L#12BIOBUS-0797	BOLD:AAG9373	BIOUG06704-A11	546[0n]	1	NA	0	No	NA	NA	NA	01-Jul-2012	Deltocephalinae	NA	Elk Island NP	museum voucher	Biodiversity Institute of Ontario	standard 5 min sweeping (2)|overcast|15C|4 sweepers	BIOUG06704-A11	L#12BIOBUS-0797	BIOUG06704-A11	BIOUG	Biodiversity Institute of Ontario	Arthropoda	Insecta	Hemiptera	Cicadellidae	Deltocephalinae	NA	NA	NA	NA	NA	NA	NA	CollectionsID	NA	NA	NA	Elk Island NP	standard 5 min sweeping (2)|overcast|15C|4 sweepers	museum voucher	NA	NA	NA	NA	BIOBus 2012
SSEIB	SSEIB9267-13	BIOUG06704-A12	L#12BIOBUS-0797	BOLD:AAG9373	BIOUG06704-A12	552[0n]	1	NA	0	No	NA	NA	NA	01-Jul-2012	Deltocephalinae	NA	Elk Island NP	museum voucher	Biodiversity Institute of Ontario	standard 5 min sweeping (2)|overcast|15C|4 sweepers	BIOUG06704-A12	L#12BIOBUS-0797	BIOUG06704-A12	BIOUG	Biodiversity Institute of Ontario	Arthropoda	Insecta	Hemiptera	Cicadellidae	Deltocephalinae	NA	NA	NA	NA	NA	NA	NA	CollectionsID	NA	NA	NA	Elk Island NP	standard 5 min sweeping (2)|overcast|15C|4 sweepers	museum voucher	NA	NA	NA	NA	BIOBus 2012
SSEIB	SSEIB9269-13	BIOUG06704-B02	L#12BIOBUS-0797	BOLD:AAG9373	BIOUG06704-B02	534[0n]	1	NA	0	No	NA	NA	NA	01-Jul-2012	Deltocephalinae	NA	Elk Island NP	museum voucher	Biodiversity Institute of Ontario	standard 5 min sweeping (2)|overcast|15C|4 sweepers	BIOUG06704-B02	L#12BIOBUS-0797	BIOUG06704-B02	BIOUG	Biodiversity Institute of Ontario	Arthropoda	Insecta	Hemiptera	Cicadellidae	Deltocephalinae	NA	NA	NA	NA	NA	NA	NA	CollectionsID	NA	NA	NA	Elk Island NP	standard 5 min sweeping (2)|overcast|15C|4 sweepers	museum voucher	NA	NA	NA	NA	BIOBus 2012
SSEIB	SSEIB9270-13	BIOUG06704-B03	L#12BIOBUS-0797	BOLD:AAG9373	BIOUG06704-B03	552[0n]	1	NA	0	No	NA	NA	NA	01-Jul-2012	Deltocephalinae	NA	Elk Island NP	museum voucher	Biodiversity Institute of Ontario	standard 5 min sweeping (2)|overcast|15C|4 sweepers	BIOUG06704-B03	L#12BIOBUS-0797	BIOUG06704-B03	BIOUG	Biodiversity Institute of Ontario	Arthropoda	Insecta	Hemiptera	Cicadellidae	Deltocephalinae	NA	NA	NA	NA	NA	NA	NA	CollectionsID	NA	NA	NA	Elk Island NP	standard 5 min sweeping (2)|overcast|15C|4 sweepers	museum voucher	NA	NA	NA	NA	BIOBus 2012
SSEIB	SSEIB9271-13	BIOUG06704-B04	L#12BIOBUS-0797	BOLD:AAG9373	BIOUG06704-B04	522[0n]	1	NA	0	No	NA	NA	NA	01-Jul-2012	Deltocephalinae	NA	Elk Island NP	museum voucher	Biodiversity Institute of Ontario	standard 5 min sweeping (2)|overcast|15C|4 sweepers	BIOUG06704-B04	L#12BIOBUS-0797	BIOUG06704-B04	BIOUG	Biodiversity Institute of Ontario	Arthropoda	Insecta	Hemiptera	Cicadellidae	Deltocephalinae	NA	NA	NA	NA	NA	NA	NA	CollectionsID	NA	NA	NA	Elk Island NP	standard 5 min sweeping (2)|overcast|15C|4 sweepers	museum voucher	NA	NA	NA	NA	BIOBus 2012
SSEIB	SSEIB9273-13	BIOUG06704-B06	L#12BIOBUS-0797	BOLD:AAG9373	BIOUG06704-B06	561[0n]	1	NA	0	No	NA	NA	NA	01-Jul-2012	Deltocephalinae	NA	Elk Island NP	museum voucher	Biodiversity Institute of Ontario	standard 5 min sweeping (2)|overcast|15C|4 sweepers	BIOUG06704-B06	L#12BIOBUS-0797	BIOUG06704-B06	BIOUG	Biodiversity Institute of Ontario	Arthropoda	Insecta	Hemiptera	Cicadellidae	Deltocephalinae	NA	NA	NA	NA	NA	NA	NA	CollectionsID	NA	NA	NA	Elk Island NP	standard 5 min sweeping (2)|overcast|15C|4 sweepers	museum voucher	NA	NA	NA	NA	BIOBus 2012
SSEIB	SSEIB9277-13	BIOUG06704-B10	L#12BIOBUS-0797	BOLD:AAG9373	BIOUG06704-B10	610[2n]	1	NA	0	No	NA	NA	NA	01-Jul-2012	Deltocephalinae	NA	Elk Island NP	museum voucher	Biodiversity Institute of Ontario	standard 5 min sweeping (2)|overcast|15C|4 sweepers	BIOUG06704-B10	L#12BIOBUS-0797	BIOUG06704-B10	BIOUG	Biodiversity Institute of Ontario	Arthropoda	Insecta	Hemiptera	Cicadellidae	Deltocephalinae	NA	NA	NA	NA	NA	NA	NA	CollectionsID	NA	NA	NA	Elk Island NP	standard 5 min sweeping (2)|overcast|15C|4 sweepers	museum voucher	NA	NA	NA	NA	BIOBus 2012
SSEIB	SSEIB9279-13	BIOUG06704-B12	L#12BIOBUS-0797	BOLD:AAG9373	BIOUG06704-B12	528[0n]	1	NA	0	No	NA	NA	NA	01-Jul-2012	Deltocephalinae	NA	Elk Island NP	museum voucher	Biodiversity Institute of Ontario	standard 5 min sweeping (2)|overcast|15C|4 sweepers	BIOUG06704-B12	L#12BIOBUS-0797	BIOUG06704-B12	BIOUG	Biodiversity Institute of Ontario	Arthropoda	Insecta	Hemiptera	Cicadellidae	Deltocephalinae	NA	NA	NA	NA	NA	NA	NA	CollectionsID	NA	NA	NA	Elk Island NP	standard 5 min sweeping (2)|overcast|15C|4 sweepers	museum voucher	NA	NA	NA	NA	BIOBus 2012
CNWLO	CNWLO569-13	BIOUG07542-A01	GMP#00288	BOLD:AAN8289	BIOUG07542-A01	614[0n]	2	NA	0	Yes	NA	NA	NA	28-Aug-2012	Hemiptera	NA	Waterton Lakes National Park	museum voucher	Biodiversity Institute of Ontario	Collected from August 21 to 28 2012	BIOUG07542-A01	GMP#00288	BIOUG07542-A01	BIOUG	Biodiversity Institute of Ontario	Arthropoda	Insecta	Hemiptera	NA	NA	NA	NA	NA	NA	NA	NA	NA	NA	NA	NA	NA	Waterton Lakes National Park	Collected from August 21 to 28 2012	museum voucher	NA	NA	NA	NA	Cyndi Smith
CNWLO	CNWLO570-13	BIOUG07542-A02	GMP#00288	BOLD:AAN5445	BIOUG07542-A02	614[0n]	2	NA	0	Yes	NA	NA	NA	28-Aug-2012	Hemiptera	NA	Waterton Lakes National Park	museum voucher	Biodiversity Institute of Ontario	Collected from August 21 to 28 2012	BIOUG07542-A02	GMP#00288	BIOUG07542-A02	BIOUG	Biodiversity Institute of Ontario	Arthropoda	Insecta	Hemiptera	NA	NA	NA	NA	NA	NA	NA	NA	NA	NA	NA	NA	NA	Waterton Lakes National Park	Collected from August 21 to 28 2012	museum voucher	NA	NA	NA	NA	Cyndi Smith
CNWLO	CNWLO571-13	BIOUG07542-A03	GMP#00288	BOLD:ACC8316	BIOUG07542-A03	614[0n]	2	NA	0	Yes	NA	NA	NA	28-Aug-2012	Hemiptera	NA	Waterton Lakes National Park	museum voucher	Biodiversity Institute of Ontario	Collected from August 21 to 28 2012	BIOUG07542-A03	GMP#00288	BIOUG07542-A03	BIOUG	Biodiversity Institute of Ontario	Arthropoda	Insecta	Hemiptera	NA	NA	NA	NA	NA	NA	NA	NA	NA	NA	NA	NA	NA	Waterton Lakes National Park	Collected from August 21 to 28 2012	museum voucher	NA	NA	NA	NA	Cyndi Smith
CNWLO	CNWLO012-13	BIOUG06874-G06	GMP#00288	BOLD:AAN5445	BIOUG06874-G06	585[0n]	1	NA	0	No	NA	NA	NA	28-Aug-2012	Typhlocybinae	NA	Waterton Lakes National Park	museum voucher	Biodiversity Institute of Ontario	Collected from August 21 to 28 2012	BIOUG06874-G06	GMP#00288	BIOUG06874-G06	BIOUG	Biodiversity Institute of Ontario	Arthropoda	Insecta	Hemiptera	Cicadellidae	Typhlocybinae	NA	NA	NA	NA	NA	NA	NA	CollectionsID	NA	NA	NA	Waterton Lakes National Park	Collected from August 21 to 28 2012	museum voucher	NA	NA	NA	NA	Cyndi Smith
CNWLO	CNWLO020-13	BIOUG06874-H02	GMP#00288	BOLD:AAN8289	BIOUG06874-H02	540[0n]	1	NA	0	No	NA	NA	NA	28-Aug-2012	Empoasca	NA	Waterton Lakes National Park	museum voucher	Biodiversity Institute of Ontario	Collected from August 21 to 28 2012	BIOUG06874-H02	GMP#00288	BIOUG06874-H02	BIOUG	Biodiversity Institute of Ontario	Arthropoda	Insecta	Hemiptera	Cicadellidae	Typhlocybinae	NA	Empoasca	NA	NA	NA	NA	NA	CollectionsID	NA	NA	NA	Waterton Lakes National Park	Collected from August 21 to 28 2012	museum voucher	NA	NA	NA	NA	Cyndi Smith
CNWLO	CNWLO023-13	BIOUG06874-H05	GMP#00288	BOLD:AAN5445	BIOUG06874-H05	540[0n]	1	NA	0	No	NA	NA	NA	28-Aug-2012	Typhlocybinae	NA	Waterton Lakes National Park	museum voucher	Biodiversity Institute of Ontario	Collected from August 21 to 28 2012	BIOUG06874-H05	GMP#00288	BIOUG06874-H05	BIOUG	Biodiversity Institute of Ontario	Arthropoda	Insecta	Hemiptera	Cicadellidae	Typhlocybinae	NA	NA	NA	NA	NA	NA	NA	CollectionsID	NA	NA	NA	Waterton Lakes National Park	Collected from August 21 to 28 2012	museum voucher	NA	NA	NA	NA	Cyndi Smith
CNWLO	CNWLO024-13	BIOUG06874-H06	GMP#00288	BOLD:ABY1336	BIOUG06874-H06	522[0n]	1	NA	0	No	NA	NA	NA	28-Aug-2012	Hemiptera	NA	Waterton Lakes National Park	museum voucher	Biodiversity Institute of Ontario	Collected from August 21 to 28 2012	BIOUG06874-H06	GMP#00288	BIOUG06874-H06	BIOUG	Biodiversity Institute of Ontario	Arthropoda	Insecta	Hemiptera	NA	NA	NA	NA	NA	NA	NA	NA	NA	NA	NA	NA	NA	Waterton Lakes National Park	Collected from August 21 to 28 2012	museum voucher	NA	NA	NA	NA	Cyndi Smith
CNWLO	CNWLO025-13	BIOUG06874-H07	GMP#00288	BOLD:AAN8289	BIOUG06874-H07	540[0n]	1	NA	0	No	NA	NA	NA	28-Aug-2012	Empoasca	NA	Waterton Lakes National Park	museum voucher	Biodiversity Institute of Ontario	Collected from August 21 to 28 2012	BIOUG06874-H07	GMP#00288	BIOUG06874-H07	BIOUG	Biodiversity Institute of Ontario	Arthropoda	Insecta	Hemiptera	Cicadellidae	Typhlocybinae	NA	Empoasca	NA	NA	NA	NA	NA	CollectionsID	NA	NA	NA	Waterton Lakes National Park	Collected from August 21 to 28 2012	museum voucher	NA	NA	NA	NA	Cyndi Smith
CNWLO	CNWLO027-13	BIOUG06874-H09	GMP#00288	BOLD:AAN8289	BIOUG06874-H09	555[0n]	1	NA	0	No	NA	NA	NA	28-Aug-2012	Empoasca	NA	Waterton Lakes National Park	museum voucher	Biodiversity Institute of Ontario	Collected from August 21 to 28 2012	BIOUG06874-H09	GMP#00288	BIOUG06874-H09	BIOUG	Biodiversity Institute of Ontario	Arthropoda	Insecta	Hemiptera	Cicadellidae	Typhlocybinae	NA	Empoasca	NA	NA	NA	NA	NA	CollectionsID	NA	NA	NA	Waterton Lakes National Park	Collected from August 21 to 28 2012	museum voucher	NA	NA	NA	NA	Cyndi Smith
CNWLO	CNWLO029-13	BIOUG06874-H11	GMP#00288	BOLD:ACC2894	BIOUG06874-H11	551[1n]	1	NA	0	No	NA	NA	NA	28-Aug-2012	Hemiptera	NA	Waterton Lakes National Park	museum voucher	Biodiversity Institute of Ontario	Collected from August 21 to 28 2012	BIOUG06874-H11	GMP#00288	BIOUG06874-H11	BIOUG	Biodiversity Institute of Ontario	Arthropoda	Insecta	Hemiptera	NA	NA	NA	NA	NA	NA	NA	NA	NA	NA	NA	NA	NA	Waterton Lakes National Park	Collected from August 21 to 28 2012	museum voucher	NA	NA	NA	NA	Cyndi Smith
CNWLO	CNWLO539-13	BIOUG07539-E05	GMP#00288	BOLD:AAB6203	BIOUG07539-E05	551[0n]	1	NA	0	No	NA	NA	NA	28-Aug-2012	Pachypappa	NA	Waterton Lakes National Park	museum voucher	Biodiversity Institute of Ontario	Collected from August 21 to 28 2012	BIOUG07539-E05	GMP#00288	BIOUG07539-E05	BIOUG	Biodiversity Institute of Ontario	Arthropoda	Insecta	Hemiptera	Aphididae	Eriosomatinae	NA	Pachypappa	NA	NA	NA	NA	NA	CollectionsID	NA	NA	NA	Waterton Lakes National Park	Collected from August 21 to 28 2012	museum voucher	NA	NA	NA	NA	Cyndi Smith
CNWLO	CNWLO553-13	BIOUG07539-F07	GMP#00288	BOLD:AAB6203	BIOUG07539-F07	563[0n]	1	NA	0	No	NA	NA	NA	28-Aug-2012	Pachypappa	NA	Waterton Lakes National Park	museum voucher	Biodiversity Institute of Ontario	Collected from August 21 to 28 2012	BIOUG07539-F07	GMP#00288	BIOUG07539-F07	BIOUG	Biodiversity Institute of Ontario	Arthropoda	Insecta	Hemiptera	Aphididae	Eriosomatinae	NA	Pachypappa	NA	NA	NA	NA	NA	CollectionsID	NA	NA	NA	Waterton Lakes National Park	Collected from August 21 to 28 2012	museum voucher	NA	NA	NA	NA	Cyndi Smith
CNWLO	CNWLO560-13	BIOUG07539-G02	GMP#00288	BOLD:AAB6203	BIOUG07539-G02	562[0n]	1	NA	0	No	NA	NA	NA	28-Aug-2012	Pachypappa	NA	Waterton Lakes National Park	museum voucher	Biodiversity Institute of Ontario	Collected from August 21 to 28 2012	BIOUG07539-G02	GMP#00288	BIOUG07539-G02	BIOUG	Biodiversity Institute of Ontario	Arthropoda	Insecta	Hemiptera	Aphididae	Eriosomatinae	NA	Pachypappa	NA	NA	NA	NA	NA	CollectionsID	NA	NA	NA	Waterton Lakes National Park	Collected from August 21 to 28 2012	museum voucher	NA	NA	NA	NA	Cyndi Smith
CNWLO	CNWLO017-13	BIOUG06874-G11	GMP#00288	BOLD:ABY1336	BIOUG06874-G11	519[0n]	1	NA	0	No	NA	NA	NA	28-Aug-2012	Hemiptera	NA	Waterton Lakes National Park	museum voucher	Biodiversity Institute of Ontario	Collected from August 21 to 28 2012	BIOUG06874-G11	GMP#00288	BIOUG06874-G11	BIOUG	Biodiversity Institute of Ontario	Arthropoda	Insecta	Hemiptera	NA	NA	NA	NA	NA	NA	NA	NA	NA	NA	NA	NA	NA	Waterton Lakes National Park	Collected from August 21 to 28 2012	museum voucher	NA	NA	NA	NA	Cyndi Smith
CNWLO	CNWLO019-13	BIOUG06874-H01	GMP#00288	BOLD:ACD0493	BIOUG06874-H01	573[0n]	1	NA	0	No	NA	NA	NA	28-Aug-2012	Hemiptera	NA	Waterton Lakes National Park	museum voucher	Biodiversity Institute of Ontario	Collected from August 21 to 28 2012	BIOUG06874-H01	GMP#00288	BIOUG06874-H01	BIOUG	Biodiversity Institute of Ontario	Arthropoda	Insecta	Hemiptera	NA	NA	NA	NA	NA	NA	NA	NA	NA	NA	NA	NA	NA	Waterton Lakes National Park	Collected from August 21 to 28 2012	museum voucher	NA	NA	NA	NA	Cyndi Smith
CNWLO	CNWLO021-13	BIOUG06874-H03	GMP#00288	BOLD:AAG8687	BIOUG06874-H03	525[0n]	1	NA	0	No	NA	NA	NA	28-Aug-2012	Empoasca (Kybos) sp.	NA	Waterton Lakes National Park	museum voucher	Biodiversity Institute of Ontario	Collected from August 21 to 28 2012	BIOUG06874-H03	GMP#00288	BIOUG06874-H03	BIOUG	Biodiversity Institute of Ontario	Arthropoda	Insecta	Hemiptera	Cicadellidae	Typhlocybinae	NA	Empoasca	Empoasca (Kybos) sp.	NA	NA	NA	NA	CollectionsID	NA	NA	NA	Waterton Lakes National Park	Collected from August 21 to 28 2012	museum voucher	NA	NA	NA	NA	Cyndi Smith
CNWLO	CNWLO026-13	BIOUG06874-H08	GMP#00288	BOLD:AAN8289	BIOUG06874-H08	579[0n]	1	NA	0	No	NA	NA	NA	28-Aug-2012	Empoasca	NA	Waterton Lakes National Park	museum voucher	Biodiversity Institute of Ontario	Collected from August 21 to 28 2012	BIOUG06874-H08	GMP#00288	BIOUG06874-H08	BIOUG	Biodiversity Institute of Ontario	Arthropoda	Insecta	Hemiptera	Cicadellidae	Typhlocybinae	NA	Empoasca	NA	NA	NA	NA	NA	CollectionsID	NA	NA	NA	Waterton Lakes National Park	Collected from August 21 to 28 2012	museum voucher	NA	NA	NA	NA	Cyndi Smith
RFKSQ	RFPB036-09	CNC#HEM063071.1	PV1a	BOLD:ABY9006	CNC#HEM063071	658[0n]	2	GU668102	0	Yes	NA	NA	NA	25-Jul-2008	Pemphigus sp. 4	NA	ex Populus	NA	Canadian National Collection of Insects, Arachnids and Nematodes	NA	CNC#HEM063071.1	PV1a	CNC#HEM063071	NA	Canadian National Collection of Insects, Arachnids and Nematodes	Arthropoda	Insecta	Hemiptera	Aphididae	Eriosomatinae	NA	Pemphigus	Pemphigus sp. 4	NA	NA	NA	NA	NA	NA	NA	NA	ex Populus	NA	NA	NA	NA	NA	NA	Floate, Kevin
RDBA	RDBA917-06	CNC#HEM005833	PinhornA	BOLD:ABY9006	CNC:HEM:005833	658[0n]	2	EU701837	0	Yes	NA	NA	NA	29-Jun-2001	Pemphigus sp. 4	NA	ex Populus sp.	NA	Canadian National Collection of Insects, Arachnids and Nematodes	NA	CNC#HEM005833	PinhornA	CNC:HEM:005833	HEM	Canadian National Collection of Insects, Arachnids and Nematodes	Arthropoda	Insecta	Hemiptera	Aphididae	Eriosomatinae	NA	Pemphigus	Pemphigus sp. 4	NA	NA	NA	NA	NA	NA	C	NA	ex Populus sp.	NA	NA	NA	NA	NA	NA	Floate, Kevin
RFKSQ	RFPB037-09	CNC#HEM063071.2	PV1b	BOLD:ABY9006	CNC#HEM063071	658[0n]	2	GU668099	0	Yes	NA	NA	NA	25-Jul-2008	Pemphigus sp. 4	NA	ex Populus	NA	Canadian National Collection of Insects, Arachnids and Nematodes	NA	CNC#HEM063071.2	PV1b	CNC#HEM063071	NA	Canadian National Collection of Insects, Arachnids and Nematodes	Arthropoda	Insecta	Hemiptera	Aphididae	Eriosomatinae	NA	Pemphigus	Pemphigus sp. 4	NA	NA	NA	NA	NA	NA	NA	NA	ex Populus	NA	NA	NA	NA	NA	NA	Floate, Kevin
RFKSQ	RFPB158-09	CNC#HEM063134.1	TB3a	BOLD:ABY9006	CNC#HEM063134	658[0n]	2	GU668074	0	Yes	NA	NA	NA	22-Jul-2008	Pemphigus sp. 4	NA	ex Populus deltoides	NA	Canadian National Collection of Insects, Arachnids and Nematodes	NA	CNC#HEM063134.1	TB3a	CNC#HEM063134	NA	Canadian National Collection of Insects, Arachnids and Nematodes	Arthropoda	Insecta	Hemiptera	Aphididae	Eriosomatinae	NA	Pemphigus	Pemphigus sp. 4	NA	NA	NA	NA	NA	NA	NA	NA	ex Populus deltoides	NA	NA	NA	NA	NA	NA	Floate, Kevin
RFKSQ	RFPB038-09	CNC#HEM063071.3	PV1c	BOLD:ABY9006	CNC#HEM063071	658[0n]	2	GU668100	0	Yes	NA	NA	NA	25-Jul-2008	Pemphigus sp. 4	NA	ex Populus	NA	Canadian National Collection of Insects, Arachnids and Nematodes	NA	CNC#HEM063071.3	PV1c	CNC#HEM063071	NA	Canadian National Collection of Insects, Arachnids and Nematodes	Arthropoda	Insecta	Hemiptera	Aphididae	Eriosomatinae	NA	Pemphigus	Pemphigus sp. 4	NA	NA	NA	NA	NA	NA	NA	NA	ex Populus	NA	NA	NA	NA	NA	NA	Floate, Kevin
RFKSQ	RFPB049-09	CNC#HEM063076.2	POP2b	BOLD:ABY9006	CNC#HEM063076	658[0n]	2	GU668093	0	Yes	NA	NA	NA	17-Jul-2008	Pemphigus sp. 4	NA	ex Populus deltoides	NA	Canadian National Collection of Insects, Arachnids and Nematodes	NA	CNC#HEM063076.2	POP2b	CNC#HEM063076	NA	Canadian National Collection of Insects, Arachnids and Nematodes	Arthropoda	Insecta	Hemiptera	Aphididae	Eriosomatinae	NA	Pemphigus	Pemphigus sp. 4	NA	NA	NA	NA	NA	NA	NA	NA	ex Populus deltoides	NA	NA	NA	NA	NA	NA	Floate, Kevin
RFKSQ	RFPB050-09	CNC#HEM063076.3	POP2c	BOLD:ABY9006	CNC#HEM063076	658[0n]	2	GU668091	0	Yes	NA	NA	NA	17-Jul-2008	Pemphigus sp. 4	NA	ex Populus deltoides	NA	Canadian National Collection of Insects, Arachnids and Nematodes	NA	CNC#HEM063076.3	POP2c	CNC#HEM063076	NA	Canadian National Collection of Insects, Arachnids and Nematodes	Arthropoda	Insecta	Hemiptera	Aphididae	Eriosomatinae	NA	Pemphigus	Pemphigus sp. 4	NA	NA	NA	NA	NA	NA	NA	NA	ex Populus deltoides	NA	NA	NA	NA	NA	NA	Floate, Kevin
RFKSQ	RFPB048-09	CNC#HEM063076.1	POP2a	BOLD:ABY9006	CNC#HEM063076	658[0n]	2	GU668092	0	Yes	NA	NA	NA	17-Jul-2008	Pemphigus sp. 4	NA	ex Populus deltoides	NA	Canadian National Collection of Insects, Arachnids and Nematodes	NA	CNC#HEM063076.1	POP2a	CNC#HEM063076	NA	Canadian National Collection of Insects, Arachnids and Nematodes	Arthropoda	Insecta	Hemiptera	Aphididae	Eriosomatinae	NA	Pemphigus	Pemphigus sp. 4	NA	NA	NA	NA	NA	NA	NA	NA	ex Populus deltoides	NA	NA	NA	NA	NA	NA	Floate, Kevin
SSBAA	SSBAA5367-12	BIOUG03700-B03	L#12BIOBUS-0453	BOLD:AAG3895	BIOUG03700-B03	634[0n]	1	NA	0	No	NA	NA	NA	18-Jun-2012	Forda	I	Banff NP	museum voucher	Biodiversity Institute of Ontario	10 pit fall traps|June 15-20|mostly cloudy and 16C when site was dismantled	BIOUG03700-B03	L#12BIOBUS-0453	BIOUG03700-B03	BIOUG	Biodiversity Institute of Ontario	Arthropoda	Insecta	Hemiptera	Aphididae	Eriosomatinae	NA	Forda	NA	NA	NA	NA	CollectionsID	CollectionsID	NA	S	I	Banff NP	10 pit fall traps|June 15-20|mostly cloudy and 16C when site was dismantled	museum voucher	NA	NA	NA	NA	BIOBus 2012
CNCHC	CNCHC1220-11	CNC#HEM039369-1	2001EM-0265	BOLD:AAY7322	CNC#HEM039369-1	658[0n]	6	NA	1	Yes	NA	NA	NA	29-Jul-2001	Miridae	A	NA	NA	Canadian National Collection of Insects, Arachnids and Nematodes	NA	CNC#HEM039369-1	2001EM-0265	CNC#HEM039369-1	CNC	Canadian National Collection of Insects, Arachnids and Nematodes	Arthropoda	Insecta	Hemiptera	Miridae	NA	NA	NA	NA	NA	C. N. C. Curators	NA	NA	NA	NA	NA	A	NA	NA	NA	NA	NA	NA	NA	E. Maw, R. G. Foottit
CNCHC	CNCHC1218-11	CNC#HEM071748-1	2001EM-0317	BOLD:AAD3985	CNC#HEM071748-1	656[2n]	5	NA	1	Yes	NA	NA	NA	31-Jul-2001	Miridae	A	ex Lupinus sericeus	NA	Canadian National Collection of Insects, Arachnids and Nematodes	NA	CNC#HEM071748-1	2001EM-0317	CNC#HEM071748-1	CNC	Canadian National Collection of Insects, Arachnids and Nematodes	Arthropoda	Insecta	Hemiptera	Miridae	NA	NA	NA	NA	NA	C. N. C. Curators	NA	NA	NA	NA	NA	A	ex Lupinus sericeus	NA	NA	NA	NA	NA	NA	R. G. Foottit, E. Maw
SSJAE	SSJAE3456-13	BIOUG07516-G08	L#12BIOBUS-1115	BOLD:ACD9515	BIOUG07516-G08	590[0n]	1	NA	0	No	NA	NA	NA	21-Jul-2012	Hemiptera	NA	Jasper NP	museum voucher	Biodiversity Institute of Ontario	10 pan traps|July 17-21|mostly cloudy|29C	BIOUG07516-G08	L#12BIOBUS-1115	BIOUG07516-G08	BIOUG	Biodiversity Institute of Ontario	Arthropoda	Insecta	Hemiptera	NA	NA	NA	NA	NA	NA	NA	NA	NA	NA	NA	NA	NA	Jasper NP	10 pan traps|July 17-21|mostly cloudy|29C	museum voucher	NA	NA	NA	NA	BIOBus 2012
SSJAE	SSJAE3458-13	BIOUG07516-G10	L#12BIOBUS-1115	BOLD:AAI3794	BIOUG07516-G10	562[0n]	1	NA	0	No	NA	NA	NA	21-Jul-2012	Cepegillettea	NA	Jasper NP	museum voucher	Biodiversity Institute of Ontario	10 pan traps|July 17-21|mostly cloudy|29C	BIOUG07516-G10	L#12BIOBUS-1115	BIOUG07516-G10	BIOUG	Biodiversity Institute of Ontario	Arthropoda	Insecta	Hemiptera	Aphididae	Calaphidinae	NA	Cepegillettea	NA	NA	NA	NA	NA	CollectionsID	NA	NA	NA	Jasper NP	10 pan traps|July 17-21|mostly cloudy|29C	museum voucher	NA	NA	NA	NA	BIOBus 2012
SSBAA	SSBAA5378-12	BIOUG03700-C02	L#12BIOBUS-0453	BOLD:AAG3895	BIOUG03700-C02	635[0n]	1	NA	0	No	NA	NA	NA	18-Jun-2012	Forda	I	Banff NP	museum voucher	Biodiversity Institute of Ontario	10 pit fall traps|June 15-20|mostly cloudy and 16C when site was dismantled	BIOUG03700-C02	L#12BIOBUS-0453	BIOUG03700-C02	BIOUG	Biodiversity Institute of Ontario	Arthropoda	Insecta	Hemiptera	Aphididae	Eriosomatinae	NA	Forda	NA	NA	NA	NA	CollectionsID	CollectionsID	NA	S	I	Banff NP	10 pit fall traps|June 15-20|mostly cloudy and 16C when site was dismantled	museum voucher	NA	NA	NA	NA	BIOBus 2012
RFPHX	RFBAE808-09	CNC#HEM064340	NA	BOLD:AAI2960	CNC#HEM064340	658[0n]	2	HM382165	0	Yes	NA	NA	NA	10-Jul-2009	Phylloxerina	NA	ex Populus tremula "Erecta"	NA	Canadian National Collection of Insects, Arachnids and Nematodes	NA	CNC#HEM064340	NA	CNC#HEM064340	CNC	Canadian National Collection of Insects, Arachnids and Nematodes	Arthropoda	Insecta	Hemiptera	Phylloxeridae	NA	NA	Phylloxerina	NA	NA	NA	NA	NA	NA	NA	NA	NA	ex Populus tremula "Erecta"	NA	NA	NA	NA	NA	NA	Rankin, G.
CNWBD	CNWBD560-13	BIOUG04653-C05	GMP#00438	BOLD:AAV0166	BIOUG04653-C05	576[0n]	1	NA	0	No	NA	NA	NA	16-Aug-2012	Empoasca	NA	Wood Buffalo National Park	museum voucher	Biodiversity Institute of Ontario	Collected from August 10 to 16 2012	BIOUG04653-C05	GMP#00438	BIOUG04653-C05	BIOUG	Biodiversity Institute of Ontario	Arthropoda	Insecta	Hemiptera	Cicadellidae	Typhlocybinae	NA	Empoasca	NA	NA	NA	NA	NA	CollectionsID	NA	NA	NA	Wood Buffalo National Park	Collected from August 10 to 16 2012	museum voucher	NA	NA	NA	NA	Nicole Labine
CNWBD	CNWBD549-13	BIOUG04653-B06	GMP#00438	BOLD:AAV0166	BIOUG04653-B06	543[0n]	1	NA	0	No	NA	NA	NA	16-Aug-2012	Empoasca	NA	Wood Buffalo National Park	museum voucher	Biodiversity Institute of Ontario	Collected from August 10 to 16 2012	BIOUG04653-B06	GMP#00438	BIOUG04653-B06	BIOUG	Biodiversity Institute of Ontario	Arthropoda	Insecta	Hemiptera	Cicadellidae	Typhlocybinae	NA	Empoasca	NA	NA	NA	NA	NA	CollectionsID	NA	NA	NA	Wood Buffalo National Park	Collected from August 10 to 16 2012	museum voucher	NA	NA	NA	NA	Nicole Labine
RFBAE	RFBAE1008-10	CNC#HEM064436	9019	BOLD:ABY4762	CNC#HEM064436	658[0n]	2	HQ971232	0	Yes	NA	NA	NA	22-Sep-2009	Uroleucon	NA	ex Rudbeckia laciniata	NA	Canadian National Collection of Insects, Arachnids and Nematodes	NA	CNC#HEM064436	9019	CNC#HEM064436	NA	Canadian National Collection of Insects, Arachnids and Nematodes	Arthropoda	Insecta	Hemiptera	Aphididae	Aphidinae	NA	Uroleucon	NA	NA	NA	NA	NA	NA	NA	NA	NA	ex Rudbeckia laciniata	NA	NA	NA	NA	NA	NA	L.M. Dosdall
SSWLA	SSWLA061-13	BIOUG04572-G06	L#12BIOBUS-0654	BOLD:AAV0227	BIOUG04572-G06	614[0n]	1	NA	0	No	NA	NA	NA	27-Jun-2012	Dikraneura	NA	Waterton Lakes NP	museum voucher	Biodiversity Institute of Ontario	10 pan traps|June 21-27|mostly cloudy, windy, 10C on end date	BIOUG04572-G06	L#12BIOBUS-0654	BIOUG04572-G06	BIOUG	Biodiversity Institute of Ontario	Arthropoda	Insecta	Hemiptera	Cicadellidae	Typhlocybinae	NA	Dikraneura	NA	NA	NA	NA	NA	CollectionsID	NA	NA	NA	Waterton Lakes NP	10 pan traps|June 21-27|mostly cloudy, windy, 10C on end date	museum voucher	NA	NA	NA	NA	BIOBus 2012
CNWLJ	CNWLJ150-12	BIOUG04470-A07	GMP#00293	BOLD:AAV0227	BIOUG04470-A07	618[0n]	1	NA	0	No	NA	NA	NA	02-Oct-2012	Hemiptera	NA	Waterton Lakes National Park	museum voucher	Biodiversity Institute of Ontario	Collected from September 25 to October 2 2012	BIOUG04470-A07	GMP#00293	BIOUG04470-A07	NA	Biodiversity Institute of Ontario	Arthropoda	Insecta	Hemiptera	NA	NA	NA	NA	NA	NA	NA	NA	NA	NA	NA	NA	NA	Waterton Lakes National Park	Collected from September 25 to October 2 2012	museum voucher	NA	NA	NA	NA	Barb Johnston
SSJAF	SSJAF9787-13	BIOUG09681-B01	L#12BIOBUS-1140	BOLD:AAJ5881	BIOUG09681-B01	561[0n]	1	NA	0	No	NA	NA	NA	21-Jul-2012	Hemiptera	NA	Jasper NP	museum voucher	Biodiversity Institute of Ontario	standard 5 min sweeping (3)|overcast|19C	BIOUG09681-B01	L#12BIOBUS-1140	BIOUG09681-B01	BIOUG	Biodiversity Institute of Ontario	Arthropoda	Insecta	Hemiptera	NA	NA	NA	NA	NA	NA	NA	NA	NA	NA	NA	NA	NA	Jasper NP	standard 5 min sweeping (3)|overcast|19C	museum voucher	NA	NA	NA	NA	BIOBus 2012
CNWLJ	CNWLJ152-12	BIOUG04470-A09	GMP#00293	BOLD:AAG8687	BIOUG04470-A09	625[0n]	1	NA	0	No	NA	NA	NA	02-Oct-2012	Empoasca (Kybos) sp.	NA	Waterton Lakes National Park	museum voucher	Biodiversity Institute of Ontario	Collected from September 25 to October 2 2012	BIOUG04470-A09	GMP#00293	BIOUG04470-A09	NA	Biodiversity Institute of Ontario	Arthropoda	Insecta	Hemiptera	Cicadellidae	Typhlocybinae	NA	Empoasca	Empoasca (Kybos) sp.	NA	NA	NA	NA	CollectionsID	NA	NA	NA	Waterton Lakes National Park	Collected from September 25 to October 2 2012	museum voucher	NA	NA	NA	NA	Barb Johnston
CNWLJ	CNWLJ155-12	BIOUG04470-A12	GMP#00293	BOLD:AAN8287	BIOUG04470-A12	613[1n]	1	NA	0	No	NA	NA	NA	02-Oct-2012	Arboridia	NA	Waterton Lakes National Park	museum voucher	Biodiversity Institute of Ontario	Collected from September 25 to October 2 2012	BIOUG04470-A12	GMP#00293	BIOUG04470-A12	NA	Biodiversity Institute of Ontario	Arthropoda	Insecta	Hemiptera	Cicadellidae	Typhlocybinae	NA	Arboridia	NA	NA	NA	NA	NA	CollectionsID	NA	NA	NA	Waterton Lakes National Park	Collected from September 25 to October 2 2012	museum voucher	NA	NA	NA	NA	Barb Johnston
CNWLJ	CNWLJ157-12	BIOUG04470-B02	GMP#00293	BOLD:ACC4187	BIOUG04470-B02	634[0n]	1	NA	0	No	NA	NA	NA	02-Oct-2012	Hemiptera	NA	Waterton Lakes National Park	DNATissue Vouchered	Biodiversity Institute of Ontario	Collected from September 25 to October 2 2012	BIOUG04470-B02	GMP#00293	BIOUG04470-B02	NA	Biodiversity Institute of Ontario	Arthropoda	Insecta	Hemiptera	NA	NA	NA	NA	NA	NA	NA	NA	NA	NA	NA	NA	NA	Waterton Lakes National Park	Collected from September 25 to October 2 2012	DNATissue Vouchered	NA	NA	NA	NA	Barb Johnston
CNWLJ	CNWLJ160-12	BIOUG04470-B05	GMP#00293	BOLD:AAG3894	BIOUG04470-B05	622[0n]	1	NA	0	No	NA	NA	NA	02-Oct-2012	Tetraneura	NA	Waterton Lakes National Park	museum voucher	Biodiversity Institute of Ontario	Collected from September 25 to October 2 2012	BIOUG04470-B05	GMP#00293	BIOUG04470-B05	NA	Biodiversity Institute of Ontario	Arthropoda	Insecta	Hemiptera	Aphididae	Eriosomatinae	NA	Tetraneura	NA	NA	NA	NA	NA	CollectionsID	NA	NA	NA	Waterton Lakes National Park	Collected from September 25 to October 2 2012	museum voucher	NA	NA	NA	NA	Barb Johnston
CNWLJ	CNWLJ161-12	BIOUG04470-B06	GMP#00293	BOLD:AAN8287	BIOUG04470-B06	628[0n]	1	NA	0	No	NA	NA	NA	02-Oct-2012	Arboridia	NA	Waterton Lakes National Park	museum voucher	Biodiversity Institute of Ontario	Collected from September 25 to October 2 2012	BIOUG04470-B06	GMP#00293	BIOUG04470-B06	NA	Biodiversity Institute of Ontario	Arthropoda	Insecta	Hemiptera	Cicadellidae	Typhlocybinae	NA	Arboridia	NA	NA	NA	NA	NA	CollectionsID	NA	NA	NA	Waterton Lakes National Park	Collected from September 25 to October 2 2012	museum voucher	NA	NA	NA	NA	Barb Johnston
CNWLJ	CNWLJ162-12	BIOUG04470-B07	GMP#00293	BOLD:ABA5763	BIOUG04470-B07	627[0n]	1	NA	0	No	NA	NA	NA	02-Oct-2012	Empoasca	NA	Waterton Lakes National Park	museum voucher	Biodiversity Institute of Ontario	Collected from September 25 to October 2 2012	BIOUG04470-B07	GMP#00293	BIOUG04470-B07	NA	Biodiversity Institute of Ontario	Arthropoda	Insecta	Hemiptera	Cicadellidae	Typhlocybinae	NA	Empoasca	NA	NA	NA	NA	NA	CollectionsID	NA	NA	NA	Waterton Lakes National Park	Collected from September 25 to October 2 2012	museum voucher	NA	NA	NA	NA	Barb Johnston
CNWLJ	CNWLJ164-12	BIOUG04470-B09	GMP#00293	BOLD:AAV0227	BIOUG04470-B09	632[0n]	1	NA	0	No	NA	NA	NA	02-Oct-2012	Hemiptera	NA	Waterton Lakes National Park	museum voucher	Biodiversity Institute of Ontario	Collected from September 25 to October 2 2012	BIOUG04470-B09	GMP#00293	BIOUG04470-B09	NA	Biodiversity Institute of Ontario	Arthropoda	Insecta	Hemiptera	NA	NA	NA	NA	NA	NA	NA	NA	NA	NA	NA	NA	NA	Waterton Lakes National Park	Collected from September 25 to October 2 2012	museum voucher	NA	NA	NA	NA	Barb Johnston
CNWLJ	CNWLJ169-12	BIOUG04470-C02	GMP#00293	BOLD:AAN5445	BIOUG04470-C02	627[0n]	1	NA	0	No	NA	NA	NA	02-Oct-2012	Typhlocybinae	NA	Waterton Lakes National Park	museum voucher	Biodiversity Institute of Ontario	Collected from September 25 to October 2 2012	BIOUG04470-C02	GMP#00293	BIOUG04470-C02	NA	Biodiversity Institute of Ontario	Arthropoda	Insecta	Hemiptera	Cicadellidae	Typhlocybinae	NA	NA	NA	NA	NA	NA	NA	CollectionsID	NA	NA	NA	Waterton Lakes National Park	Collected from September 25 to October 2 2012	museum voucher	NA	NA	NA	NA	Barb Johnston
CNWLJ	CNWLJ170-12	BIOUG04470-C03	GMP#00293	BOLD:AAN5445	BIOUG04470-C03	631[0n]	1	NA	0	No	NA	NA	NA	02-Oct-2012	Typhlocybinae	NA	Waterton Lakes National Park	museum voucher	Biodiversity Institute of Ontario	Collected from September 25 to October 2 2012	BIOUG04470-C03	GMP#00293	BIOUG04470-C03	NA	Biodiversity Institute of Ontario	Arthropoda	Insecta	Hemiptera	Cicadellidae	Typhlocybinae	NA	NA	NA	NA	NA	NA	NA	CollectionsID	NA	NA	NA	Waterton Lakes National Park	Collected from September 25 to October 2 2012	museum voucher	NA	NA	NA	NA	Barb Johnston
CNWLJ	CNWLJ171-12	BIOUG04470-C04	GMP#00293	BOLD:AAN8287	BIOUG04470-C04	629[0n]	1	NA	0	No	NA	NA	NA	02-Oct-2012	Arboridia	NA	Waterton Lakes National Park	museum voucher	Biodiversity Institute of Ontario	Collected from September 25 to October 2 2012	BIOUG04470-C04	GMP#00293	BIOUG04470-C04	NA	Biodiversity Institute of Ontario	Arthropoda	Insecta	Hemiptera	Cicadellidae	Typhlocybinae	NA	Arboridia	NA	NA	NA	NA	NA	CollectionsID	NA	NA	NA	Waterton Lakes National Park	Collected from September 25 to October 2 2012	museum voucher	NA	NA	NA	NA	Barb Johnston
CNWLJ	CNWLJ172-12	BIOUG04470-C05	GMP#00293	BOLD:AAN8287	BIOUG04470-C05	630[0n]	1	NA	0	No	NA	NA	NA	02-Oct-2012	Arboridia	NA	Waterton Lakes National Park	museum voucher	Biodiversity Institute of Ontario	Collected from September 25 to October 2 2012	BIOUG04470-C05	GMP#00293	BIOUG04470-C05	NA	Biodiversity Institute of Ontario	Arthropoda	Insecta	Hemiptera	Cicadellidae	Typhlocybinae	NA	Arboridia	NA	NA	NA	NA	NA	CollectionsID	NA	NA	NA	Waterton Lakes National Park	Collected from September 25 to October 2 2012	museum voucher	NA	NA	NA	NA	Barb Johnston
CNWLJ	CNWLJ174-12	BIOUG04470-C07	GMP#00293	BOLD:AAN8287	BIOUG04470-C07	630[0n]	1	NA	0	No	NA	NA	NA	02-Oct-2012	Arboridia	NA	Waterton Lakes National Park	museum voucher	Biodiversity Institute of Ontario	Collected from September 25 to October 2 2012	BIOUG04470-C07	GMP#00293	BIOUG04470-C07	NA	Biodiversity Institute of Ontario	Arthropoda	Insecta	Hemiptera	Cicadellidae	Typhlocybinae	NA	Arboridia	NA	NA	NA	NA	NA	CollectionsID	NA	NA	NA	Waterton Lakes National Park	Collected from September 25 to October 2 2012	museum voucher	NA	NA	NA	NA	Barb Johnston
SSJAF	SSJAF9806-13	BIOUG09681-C08	L#12BIOBUS-1140	BOLD:ABV2588	BIOUG09681-C08	584[0n]	1	NA	0	No	NA	NA	NA	21-Jul-2012	Hemiptera	NA	Jasper NP	museum voucher	Biodiversity Institute of Ontario	standard 5 min sweeping (3)|overcast|19C	BIOUG09681-C08	L#12BIOBUS-1140	BIOUG09681-C08	BIOUG	Biodiversity Institute of Ontario	Arthropoda	Insecta	Hemiptera	NA	NA	NA	NA	NA	NA	NA	NA	NA	NA	NA	NA	NA	Jasper NP	standard 5 min sweeping (3)|overcast|19C	museum voucher	NA	NA	NA	NA	BIOBus 2012
RFMI	RFMI268-12	CNC#HEM039659	2001EM-0493	BOLD:ABW0283	CNC#HEM039659	658[0n]	4	NA	0	Yes	NA	NA	NA	03-Aug-2001	Tingidae	NA	ex Shepherdia	NA	Canadian National Collection of Insects, Arachnids and Nematodes	NA	CNC#HEM039659	2001EM-0493	CNC#HEM039659	NA	Canadian National Collection of Insects, Arachnids and Nematodes	Arthropoda	Insecta	Hemiptera	Tingidae	NA	NA	NA	NA	NA	NA	NA	NA	NA	NA	NA	NA	ex Shepherdia	NA	NA	NA	NA	NA	NA	E. Maw, R.G. Foottit
RFBAE	RFBAE564-09	CNC#HEM063522	2009EM-0382	BOLD:AAB5682	CNC#HEM063522	658[0n]	2	HM432524	0	Yes	NA	NA	NA	10-Jul-2009	Aphis	NA	ex Salix interior	NA	Canadian National Collection of Insects, Arachnids and Nematodes	NA	CNC#HEM063522	2009EM-0382	CNC#HEM063522	NA	Canadian National Collection of Insects, Arachnids and Nematodes	Arthropoda	Insecta	Hemiptera	Aphididae	Aphidinae	NA	Aphis	NA	NA	NA	NA	NA	NA	NA	NA	NA	ex Salix interior	NA	NA	NA	NA	NA	NA	E. Maw, R. G. Foottit, K. Floate
BBHCN	BBHCN1123-10	10BBCHEM-0999	L#PC2010JP-184	BOLD:AAJ6687	10BBCHEM-0999	658[0n]	4	NA	1	Yes	NA	NA	NA	29-Jun-2010	Sigara	NA	Jasper	Specimen in 95% Ethanol	Biodiversity Institute of Ontario	Partly cloudy | Aquatic Freehand Sampling	10BBCHEM-0999	L#PC2010JP-184	10BBCHEM-0999	BIOUG	Biodiversity Institute of Ontario	Arthropoda	Insecta	Hemiptera	Corixidae	Corixinae	NA	Sigara	NA	NA	NA	NA	NA	NA	NA	S	NA	Jasper	Partly cloudy | Aquatic Freehand Sampling	Specimen in 95% Ethanol	NA	NA	NA	NA	BIObus 2010
RFPBB	RFPB103-09	CNC#HEM063105a	WP9a	BOLD:ABX6182	CNC#HEM063105	658[0n]	2	GU668076	0	Yes	NA	NA	NA	11-Jul-2008	Pemphigus sp. B RGF-2010	NA	ex Populus balsamifera	NA	Canadian National Collection of Insects, Arachnids and Nematodes	NA	CNC#HEM063105a	WP9a	CNC#HEM063105	NA	Canadian National Collection of Insects, Arachnids and Nematodes	Arthropoda	Insecta	Hemiptera	Aphididae	Eriosomatinae	NA	Pemphigus	Pemphigus sp. B RGF-2010	NA	NA	NA	NA	NA	NA	NA	NA	ex Populus balsamifera	NA	NA	NA	NA	NA	NA	Floate, Kevin
RFPBB	RFPB071-09	CNC#HEM063089.4	SG6bd	BOLD:ABX6182	CNC#HEM063089	611[0n]	2	GU668089	0	Yes	NA	NA	NA	18-Jul-2008	Pemphigus sp. B RGF-2010	NA	ex Populus	NA	Canadian National Collection of Insects, Arachnids and Nematodes	NA	CNC#HEM063089.4	SG6bd	CNC#HEM063089	NA	Canadian National Collection of Insects, Arachnids and Nematodes	Arthropoda	Insecta	Hemiptera	Aphididae	Eriosomatinae	NA	Pemphigus	Pemphigus sp. B RGF-2010	NA	NA	NA	NA	NA	NA	NA	NA	ex Populus	NA	NA	NA	NA	NA	NA	Floate, Kevin
BBHCN	BBHCN993-10	10BBCHEM-0869	L#PC2010JP-171	BOLD:AAV0235	10BBCHEM-0869	658[0n]	2	NA	1	Yes	NA	NA	NA	28-Jun-2010	Hemiptera	NA	Jasper	NA	Biodiversity Institute of Ontario	Set from June 25-28: 10 yellow pans Yellow Pan Traps	10BBCHEM-0869	L#PC2010JP-171	10BBCHEM-0869	BIOUG	Biodiversity Institute of Ontario	Arthropoda	Insecta	Hemiptera	NA	NA	NA	NA	NA	NA	NA	NA	NA	NA	NA	S	NA	Jasper	Set from June 25-28: 10 yellow pans Yellow Pan Traps	NA	NA	NA	NA	NA	BIObus 2010
BBHCN	BBHCN994-10	10BBCHEM-0870	L#PC2010JP-171	BOLD:ABV2591	10BBCHEM-0870	639[0n]	4	NA	1	Yes	NA	NA	NA	28-Jun-2010	Metopolophium	NA	Jasper	NA	Biodiversity Institute of Ontario	Set from June 25-28: 10 yellow pans Yellow Pan Traps	10BBCHEM-0870	L#PC2010JP-171	10BBCHEM-0870	BIOUG	Biodiversity Institute of Ontario	Arthropoda	Insecta	Hemiptera	Aphididae	Aphidinae	NA	Metopolophium	NA	NA	NA	NA	NA	NA	NA	S	NA	Jasper	Set from June 25-28: 10 yellow pans Yellow Pan Traps	NA	NA	NA	NA	NA	BIObus 2010
BBHCN	BBHCN998-10	10BBCHEM-0874	L#PC2010JP-069	BOLD:AAN8290	10BBCHEM-0874	658[0n]	2	NA	1	Yes	NA	NA	NA	26-Jun-2010	Hemiptera	NA	Jasper	NA	Biodiversity Institute of Ontario	Warm: sunny | Freehand Sampling	10BBCHEM-0874	L#PC2010JP-069	10BBCHEM-0874	BIOUG	Biodiversity Institute of Ontario	Arthropoda	Insecta	Hemiptera	NA	NA	NA	NA	NA	NA	NA	NA	NA	NA	NA	S	NA	Jasper	Warm: sunny | Freehand Sampling	NA	NA	NA	NA	NA	BIObus 2010
BBHCN	BBHCN1001-10	10BBCHEM-0877	L#PC2010JP-069	BOLD:AAV0227	10BBCHEM-0877	658[0n]	2	NA	1	Yes	NA	NA	NA	26-Jun-2010	Dikraneura sp.	NA	Jasper	NA	Biodiversity Institute of Ontario	Warm: sunny | Freehand Sampling	10BBCHEM-0877	L#PC2010JP-069	10BBCHEM-0877	BIOUG	Biodiversity Institute of Ontario	Arthropoda	Insecta	Hemiptera	Cicadellidae	Typhlocybinae	NA	Dikraneura	Dikraneura sp.	NA	James N. Zahniser	zahniser@uiuc.edu	NA	NA	NA	S	NA	Jasper	Warm: sunny | Freehand Sampling	NA	NA	NA	NA	NA	BIObus 2010
BBHCN	BBHCN1002-10	10BBCHEM-0878	L#PC2010JP-037	BOLD:AAG8963	10BBCHEM-0878	658[0n]	2	NA	1	Yes	NA	NA	NA	25-Jun-2010	Hemiptera	NA	Jasper	NA	Biodiversity Institute of Ontario	Cloudy: light rain | Freehand Sampling	10BBCHEM-0878	L#PC2010JP-037	10BBCHEM-0878	BIOUG	Biodiversity Institute of Ontario	Arthropoda	Insecta	Hemiptera	NA	NA	NA	NA	NA	NA	NA	NA	NA	NA	NA	S	NA	Jasper	Cloudy: light rain | Freehand Sampling	NA	NA	NA	NA	NA	BIObus 2010
BBHCN	BBHCN1005-10	10BBCHEM-0881	L#PC2010JP-037	BOLD:AAV0253	10BBCHEM-0881	658[0n]	2	NA	1	Yes	NA	NA	NA	25-Jun-2010	Hemiptera	NA	Jasper	NA	Biodiversity Institute of Ontario	Cloudy: light rain | Freehand Sampling	10BBCHEM-0881	L#PC2010JP-037	10BBCHEM-0881	BIOUG	Biodiversity Institute of Ontario	Arthropoda	Insecta	Hemiptera	NA	NA	NA	NA	NA	NA	NA	NA	NA	NA	NA	S	NA	Jasper	Cloudy: light rain | Freehand Sampling	NA	NA	NA	NA	NA	BIObus 2010
BBHCN	BBHCN443-10	10BBCHEM-0319	L#PC2010EI-128	BOLD:AAN8289	10BBCHEM-0319	658[0n]	4	NA	1	Yes	NA	NA	NA	11-Aug-2010	Empoasca sp.	NA	Elk Island	NA	Biodiversity Institute of Ontario	Set from Aug 8-11 Malaise Trap	10BBCHEM-0319	L#PC2010EI-128	10BBCHEM-0319	BIOUG	Biodiversity Institute of Ontario	Arthropoda	Insecta	Hemiptera	Cicadellidae	Typhlocybinae	NA	Empoasca	Empoasca sp.	NA	James N. Zahniser	zahniser@uiuc.edu	NA	NA	NA	S	NA	Elk Island	Set from Aug 8-11 Malaise Trap	NA	NA	NA	NA	NA	BIObus 2010
BBHCN	BBHCN444-10	10BBCHEM-0320	L#PC2010EI-128	BOLD:AAN8289	10BBCHEM-0320	658[0n]	4	NA	1	Yes	NA	NA	NA	11-Aug-2010	Empoasca sp.	NA	Elk Island	NA	Biodiversity Institute of Ontario	Set from Aug 8-11 Malaise Trap	10BBCHEM-0320	L#PC2010EI-128	10BBCHEM-0320	BIOUG	Biodiversity Institute of Ontario	Arthropoda	Insecta	Hemiptera	Cicadellidae	Typhlocybinae	NA	Empoasca	Empoasca sp.	NA	James N. Zahniser	zahniser@uiuc.edu	NA	NA	NA	S	NA	Elk Island	Set from Aug 8-11 Malaise Trap	NA	NA	NA	NA	NA	BIObus 2010
BBHCN	BBHCN446-10	10BBCHEM-0322	L#PC2010EI-128	BOLD:ABA8101	10BBCHEM-0322	658[0n]	4	NA	1	Yes	NA	NA	NA	11-Aug-2010	Hemiptera	NA	Elk Island	NA	Biodiversity Institute of Ontario	Set from Aug 8-11 Malaise Trap	10BBCHEM-0322	L#PC2010EI-128	10BBCHEM-0322	BIOUG	Biodiversity Institute of Ontario	Arthropoda	Insecta	Hemiptera	NA	NA	NA	NA	NA	NA	NA	NA	NA	NA	NA	S	NA	Elk Island	Set from Aug 8-11 Malaise Trap	NA	NA	NA	NA	NA	BIObus 2010
BBHCN	BBHCN447-10	10BBCHEM-0323	L#PC2010EI-128	BOLD:AAR1544	10BBCHEM-0323	658[0n]	4	NA	1	Yes	NA	NA	NA	11-Aug-2010	Macrosteles	NA	Elk Island	NA	Biodiversity Institute of Ontario	Set from Aug 8-11 Malaise Trap	10BBCHEM-0323	L#PC2010EI-128	10BBCHEM-0323	BIOUG	Biodiversity Institute of Ontario	Arthropoda	Insecta	Hemiptera	Cicadellidae	Aphrodinae	NA	Macrosteles	NA	NA	NA	NA	NA	NA	NA	S	NA	Elk Island	Set from Aug 8-11 Malaise Trap	NA	NA	NA	NA	NA	BIObus 2010
BBHCN	BBHCN450-10	10BBCHEM-0326	L#PC2010EI-128	BOLD:ABA8099	10BBCHEM-0326	589[0n]	3	NA	1	Yes	NA	NA	NA	11-Aug-2010	Hemiptera	NA	Elk Island	NA	Biodiversity Institute of Ontario	Set from Aug 8-11 Malaise Trap	10BBCHEM-0326	L#PC2010EI-128	10BBCHEM-0326	BIOUG	Biodiversity Institute of Ontario	Arthropoda	Insecta	Hemiptera	NA	NA	NA	NA	NA	NA	NA	NA	NA	NA	NA	S	NA	Elk Island	Set from Aug 8-11 Malaise Trap	NA	NA	NA	NA	NA	BIObus 2010
BBHCN	BBHCN457-10	10BBCHEM-0333	L#PC2010EI-024	BOLD:ABA8098	10BBCHEM-0333	658[0n]	4	NA	1	Yes	NA	NA	NA	08-Aug-2010	Melanotrichus sp. A	NA	Elk Island	NA	Biodiversity Institute of Ontario	Warm | partly cloudy | Freehand Sampling	10BBCHEM-0333	L#PC2010EI-024	10BBCHEM-0333	BIOUG	Biodiversity Institute of Ontario	Arthropoda	Insecta	Hemiptera	Miridae	Orthotylinae	NA	Melanotrichus	Melanotrichus sp. A	NA	Michael D. Schwartz	schwartzm@agr.gc.ca	NA	NA	NA	S	NA	Elk Island	Warm | partly cloudy | Freehand Sampling	NA	NA	NA	NA	NA	BIObus 2010
BBHCN	BBHCN464-10	10BBCHEM-0340	L#PC2010EI-024	BOLD:AAV0277	10BBCHEM-0340	658[0n]	4	NA	1	Yes	NA	NA	NA	08-Aug-2010	Hemiptera	NA	Elk Island	NA	Biodiversity Institute of Ontario	Warm | partly cloudy | Freehand Sampling	10BBCHEM-0340	L#PC2010EI-024	10BBCHEM-0340	BIOUG	Biodiversity Institute of Ontario	Arthropoda	Insecta	Hemiptera	NA	NA	NA	NA	NA	NA	NA	NA	NA	NA	NA	S	NA	Elk Island	Warm | partly cloudy | Freehand Sampling	NA	NA	NA	NA	NA	BIObus 2010
BBHCN	BBHCN474-10	10BBCHEM-0350	L#PC2010EI-089	BOLD:AAG9373	10BBCHEM-0350	658[0n]	4	NA	1	Yes	NA	NA	NA	11-Aug-2010	Deltocephalinae	NA	Elk Island	NA	Biodiversity Institute of Ontario	Partly cloudy|Freehand Sampling	10BBCHEM-0350	L#PC2010EI-089	10BBCHEM-0350	BIOUG	Biodiversity Institute of Ontario	Arthropoda	Insecta	Hemiptera	Cicadellidae	Deltocephalinae	NA	NA	NA	NA	NA	NA	NA	NA	NA	S	NA	Elk Island	Partly cloudy|Freehand Sampling	NA	NA	NA	NA	NA	BIObus 2010
BBHCN	BBHCN477-10	10BBCHEM-0353	L#PC2010EI-089	BOLD:AAV0277	10BBCHEM-0353	597[2n]	1	NA	1	No	NA	NA	NA	11-Aug-2010	Hemiptera	NA	Elk Island	NA	Biodiversity Institute of Ontario	Partly cloudy|Freehand Sampling	10BBCHEM-0353	L#PC2010EI-089	10BBCHEM-0353	BIOUG	Biodiversity Institute of Ontario	Arthropoda	Insecta	Hemiptera	NA	NA	NA	NA	NA	NA	NA	NA	NA	NA	NA	S	NA	Elk Island	Partly cloudy|Freehand Sampling	NA	NA	NA	NA	NA	BIObus 2010
BBHCN	BBHCN478-10	10BBCHEM-0354	L#PC2010EI-089	BOLD:AAV0277	10BBCHEM-0354	658[0n]	4	NA	1	Yes	NA	NA	NA	11-Aug-2010	Hemiptera	NA	Elk Island	NA	Biodiversity Institute of Ontario	Partly cloudy|Freehand Sampling	10BBCHEM-0354	L#PC2010EI-089	10BBCHEM-0354	BIOUG	Biodiversity Institute of Ontario	Arthropoda	Insecta	Hemiptera	NA	NA	NA	NA	NA	NA	NA	NA	NA	NA	NA	S	NA	Elk Island	Partly cloudy|Freehand Sampling	NA	NA	NA	NA	NA	BIObus 2010
BBHCN	BBHCN484-10	10BBCHEM-0360	L#PC2010EI-048	BOLD:AAV0277	10BBCHEM-0360	658[0n]	4	NA	1	Yes	NA	NA	NA	09-Aug-2010	Hemiptera	NA	Elk Island	NA	Biodiversity Institute of Ontario	Hot: sunny | Freehand Sampling	10BBCHEM-0360	L#PC2010EI-048	10BBCHEM-0360	BIOUG	Biodiversity Institute of Ontario	Arthropoda	Insecta	Hemiptera	NA	NA	NA	NA	NA	NA	NA	NA	NA	NA	NA	S	NA	Elk Island	Hot: sunny | Freehand Sampling	NA	NA	NA	NA	NA	BIObus 2010
BBHCN	BBHCN528-10	10BBCHEM-0404	L#PC2010EI-006	BOLD:AAN8289	10BBCHEM-0404	658[0n]	4	NA	1	Yes	NA	NA	NA	07-Aug-2010	Hemiptera	NA	Elk Island	NA	Biodiversity Institute of Ontario	Hot|sunny|Freehand Sampling	10BBCHEM-0404	L#PC2010EI-006	10BBCHEM-0404	BIOUG	Biodiversity Institute of Ontario	Arthropoda	Insecta	Hemiptera	NA	NA	NA	NA	NA	NA	NA	NA	NA	NA	NA	S	NA	Elk Island	Hot|sunny|Freehand Sampling	NA	NA	NA	NA	NA	BIObus 2010
BBHCN	BBHCN531-10	10BBCHEM-0407	L#PC2010EI-006	BOLD:AAV0277	10BBCHEM-0407	658[0n]	4	NA	1	Yes	NA	NA	NA	07-Aug-2010	Hemiptera	NA	Elk Island	NA	Biodiversity Institute of Ontario	Hot|sunny|Freehand Sampling	10BBCHEM-0407	L#PC2010EI-006	10BBCHEM-0407	BIOUG	Biodiversity Institute of Ontario	Arthropoda	Insecta	Hemiptera	NA	NA	NA	NA	NA	NA	NA	NA	NA	NA	NA	S	NA	Elk Island	Hot|sunny|Freehand Sampling	NA	NA	NA	NA	NA	BIObus 2010
RFBAG	RFBAG102-11	CNC#HEM010093	95EM-0232	BOLD:AAA9944	CNC#HEM010093	618[0n]	1	NA	0	No	NA	NA	NA	27-Jun-1995	Thecabius	NA	ex Populus trichocarpa	NA	Canadian National Collection of Insects, Arachnids and Nematodes	NA	CNC#HEM010093	95EM-0232	CNC#HEM010093	CNC	Canadian National Collection of Insects, Arachnids and Nematodes	Arthropoda	Insecta	Hemiptera	Aphididae	Eriosomatinae	NA	Thecabius	NA	NA	Eric Maw	eric.maw@agr.gc.ca	NA	NA	NA	NA	NA	ex Populus trichocarpa	NA	NA	NA	NA	NA	NA	E. Maw
RFBAG	RFBAG113-11	CNC#HEM010144	95EM-0278	BOLD:ABX6182	CNC#HEM010144	658[0n]	2	NA	0	Yes	NA	NA	NA	29-Jun-1995	Pemphigus	NA	ex Populus trichocarpa	NA	Canadian National Collection of Insects, Arachnids and Nematodes	NA	CNC#HEM010144	95EM-0278	CNC#HEM010144	CNC	Canadian National Collection of Insects, Arachnids and Nematodes	Arthropoda	Insecta	Hemiptera	Aphididae	Eriosomatinae	NA	Pemphigus	NA	NA	Eric Maw	eric.maw@agr.gc.ca	NA	NA	NA	NA	NA	ex Populus trichocarpa	NA	NA	NA	NA	NA	NA	E. Maw
BBHCN	BBHCN125-10	10BBCHEM-0001	L#2010AB-006	BOLD:AAG8837	10BBCHEM-0001	658[0n]	2	HQ928837	1	Yes	NA	NA	NA	05-Aug-2010	Hemiptera	NA	NA	NA	Biodiversity Institute of Ontario	Warm: sunny Freehand Sampling	10BBCHEM-0001	L#2010AB-006	10BBCHEM-0001	BIOUG	Biodiversity Institute of Ontario	Arthropoda	Insecta	Hemiptera	NA	NA	NA	NA	NA	NA	NA	NA	NA	NA	NA	NA	NA	NA	Warm: sunny Freehand Sampling	NA	NA	NA	NA	NA	BIObus 2010
BBHCN	BBHCN152-10	10BBCHEM-0028	L#2010AB-006	BOLD:AAV0213	10BBCHEM-0028	620[1n]	2	NA	1	No	NA	NA	NA	05-Aug-2010	Hemiptera	NA	NA	NA	Biodiversity Institute of Ontario	Warm: sunny Freehand Sampling	10BBCHEM-0028	L#2010AB-006	10BBCHEM-0028	BIOUG	Biodiversity Institute of Ontario	Arthropoda	Insecta	Hemiptera	NA	NA	NA	NA	NA	NA	NA	NA	NA	NA	NA	NA	NA	NA	Warm: sunny Freehand Sampling	NA	NA	NA	NA	NA	BIObus 2010
RDBAB	RFPB163-09	CNC#HEM063136a	TB7a	BOLD:AAG2061	CNC#HEM063136	658[0n]	2	HM382174	0	Yes	NA	NA	NA	22-Jul-2008	Thecabius	NA	ex Populus deltoides	NA	Canadian National Collection of Insects, Arachnids and Nematodes	NA	CNC#HEM063136a	TB7a	CNC#HEM063136	NA	Canadian National Collection of Insects, Arachnids and Nematodes	Arthropoda	Insecta	Hemiptera	Aphididae	Eriosomatinae	NA	Thecabius	NA	NA	NA	NA	NA	NA	NA	NA	NA	ex Populus deltoides	NA	NA	NA	NA	NA	NA	Floate, Kevin
RDBAB	RFPB164-09	CNC#HEM063136c	TB7c	BOLD:AAG2061	CNC#HEM063136	658[0n]	2	HM382175	0	Yes	NA	NA	NA	22-Jul-2008	Thecabius	NA	ex Populus deltoides	NA	Canadian National Collection of Insects, Arachnids and Nematodes	NA	CNC#HEM063136c	TB7c	CNC#HEM063136	NA	Canadian National Collection of Insects, Arachnids and Nematodes	Arthropoda	Insecta	Hemiptera	Aphididae	Eriosomatinae	NA	Thecabius	NA	NA	NA	NA	NA	NA	NA	NA	NA	ex Populus deltoides	NA	NA	NA	NA	NA	NA	Floate, Kevin
RDBAB	RFPB042-09	CNC#HEM063073a	PV3a	BOLD:AAG2061	CNC#HEM063073	658[0n]	2	HM382171	0	Yes	NA	NA	NA	25-Jul-2008	Thecabius	NA	ex Populus	NA	Canadian National Collection of Insects, Arachnids and Nematodes	NA	CNC#HEM063073a	PV3a	CNC#HEM063073	NA	Canadian National Collection of Insects, Arachnids and Nematodes	Arthropoda	Insecta	Hemiptera	Aphididae	Eriosomatinae	NA	Thecabius	NA	NA	NA	NA	NA	NA	NA	NA	NA	ex Populus	NA	NA	NA	NA	NA	NA	Floate, Kevin
RDBAB	RFPB044-09	CNC#HEM063073c	PV3c	BOLD:AAG2061	CNC#HEM063073	658[0n]	2	HM382173	0	Yes	NA	NA	NA	25-Jul-2008	Thecabius	NA	ex Populus	NA	Canadian National Collection of Insects, Arachnids and Nematodes	NA	CNC#HEM063073c	PV3c	CNC#HEM063073	NA	Canadian National Collection of Insects, Arachnids and Nematodes	Arthropoda	Insecta	Hemiptera	Aphididae	Eriosomatinae	NA	Thecabius	NA	NA	NA	NA	NA	NA	NA	NA	NA	ex Populus	NA	NA	NA	NA	NA	NA	Floate, Kevin
RDBAB	RFPB043-09	CNC#HEM063073b	PV3b	BOLD:AAG2061	CNC#HEM063073	658[0n]	2	HM382172	0	Yes	NA	NA	NA	25-Jul-2008	Thecabius	NA	ex Populus	NA	Canadian National Collection of Insects, Arachnids and Nematodes	NA	CNC#HEM063073b	PV3b	CNC#HEM063073	NA	Canadian National Collection of Insects, Arachnids and Nematodes	Arthropoda	Insecta	Hemiptera	Aphididae	Eriosomatinae	NA	Thecabius	NA	NA	NA	NA	NA	NA	NA	NA	NA	ex Populus	NA	NA	NA	NA	NA	NA	Floate, Kevin
CNWBD	CNWBD305-13	BIOUG04646-H06	GMP#00438	BOLD:AAV0166	BIOUG04646-H06	611[0n]	1	NA	0	No	NA	NA	NA	16-Aug-2012	Empoasca	NA	Wood Buffalo National Park	museum voucher	Biodiversity Institute of Ontario	Collected from August 10 to 16 2012	BIOUG04646-H06	GMP#00438	BIOUG04646-H06	BIOUG	Biodiversity Institute of Ontario	Arthropoda	Insecta	Hemiptera	Cicadellidae	Typhlocybinae	NA	Empoasca	NA	NA	NA	NA	NA	CollectionsID	NA	NA	NA	Wood Buffalo National Park	Collected from August 10 to 16 2012	museum voucher	NA	NA	NA	NA	Nicole Labine
RFBAE	RFBAE1228-10	CNC#HEM039341	2001EM-0243	BOLD:AAI3985	CNC#HEM039341	658[0n]	2	HQ578931	0	Yes	NA	NA	NA	29-Jul-2001	Aphididae	NA	ex Elaeagnus commutata	NA	Canadian National Collection of Insects, Arachnids and Nematodes	NA	CNC#HEM039341	2001EM-0243	CNC#HEM039341	NA	Canadian National Collection of Insects, Arachnids and Nematodes	Arthropoda	Insecta	Hemiptera	Aphididae	NA	NA	NA	NA	NA	NA	NA	NA	NA	NA	NA	NA	ex Elaeagnus commutata	NA	NA	NA	NA	NA	NA	E. Maw, R. G. Foottit
CNWLP	CNWLP107-13	BIOUG07542-A10	GMP#00290	BOLD:AAN5445	BIOUG07542-A10	614[0n]	2	NA	0	Yes	NA	NA	NA	11-Sep-2012	Hemiptera	NA	Waterton Lakes National Park	museum voucher	Biodiversity Institute of Ontario	Collected from September 4 to 11 2012	BIOUG07542-A10	GMP#00290	BIOUG07542-A10	BIOUG	Biodiversity Institute of Ontario	Arthropoda	Insecta	Hemiptera	NA	NA	NA	NA	NA	NA	NA	NA	NA	NA	NA	S	NA	Waterton Lakes National Park	Collected from September 4 to 11 2012	museum voucher	NA	NA	NA	NA	Barb Johnston
CNWLP	CNWLP108-13	BIOUG07542-A11	GMP#00290	BOLD:AAN8287	BIOUG07542-A11	613[1n]	2	NA	0	No	NA	NA	NA	11-Sep-2012	Hemiptera	NA	Waterton Lakes National Park	museum voucher	Biodiversity Institute of Ontario	Collected from September 4 to 11 2012	BIOUG07542-A11	GMP#00290	BIOUG07542-A11	BIOUG	Biodiversity Institute of Ontario	Arthropoda	Insecta	Hemiptera	NA	NA	NA	NA	NA	NA	NA	NA	NA	NA	NA	S	NA	Waterton Lakes National Park	Collected from September 4 to 11 2012	museum voucher	NA	NA	NA	NA	Barb Johnston
CNWLP	CNWLP110-13	BIOUG07542-B01	GMP#00290	BOLD:ABA5771	BIOUG07542-B01	606[0n]	2	NA	0	Yes	NA	NA	NA	11-Sep-2012	Hemiptera	NA	Waterton Lakes National Park	museum voucher	Biodiversity Institute of Ontario	Collected from September 4 to 11 2012	BIOUG07542-B01	GMP#00290	BIOUG07542-B01	BIOUG	Biodiversity Institute of Ontario	Arthropoda	Insecta	Hemiptera	NA	NA	NA	NA	NA	NA	NA	NA	NA	NA	NA	S	NA	Waterton Lakes National Park	Collected from September 4 to 11 2012	museum voucher	NA	NA	NA	NA	Barb Johnston
CNWLP	CNWLP111-13	BIOUG07542-B02	GMP#00290	BOLD:AAN8289	BIOUG07542-B02	613[0n]	2	NA	0	Yes	NA	NA	NA	11-Sep-2012	Hemiptera	NA	Waterton Lakes National Park	museum voucher	Biodiversity Institute of Ontario	Collected from September 4 to 11 2012	BIOUG07542-B02	GMP#00290	BIOUG07542-B02	BIOUG	Biodiversity Institute of Ontario	Arthropoda	Insecta	Hemiptera	NA	NA	NA	NA	NA	NA	NA	NA	NA	NA	NA	S	NA	Waterton Lakes National Park	Collected from September 4 to 11 2012	museum voucher	NA	NA	NA	NA	Barb Johnston
CNWLP	CNWLP112-13	BIOUG07542-B03	GMP#00290	BOLD:AAN8289	BIOUG07542-B03	614[0n]	2	NA	0	Yes	NA	NA	NA	11-Sep-2012	Hemiptera	NA	Waterton Lakes National Park	museum voucher	Biodiversity Institute of Ontario	Collected from September 4 to 11 2012	BIOUG07542-B03	GMP#00290	BIOUG07542-B03	BIOUG	Biodiversity Institute of Ontario	Arthropoda	Insecta	Hemiptera	NA	NA	NA	NA	NA	NA	NA	NA	NA	NA	NA	S	NA	Waterton Lakes National Park	Collected from September 4 to 11 2012	museum voucher	NA	NA	NA	NA	Barb Johnston
CNWLP	CNWLP113-13	BIOUG07542-B04	GMP#00290	BOLD:ABA5771	BIOUG07542-B04	614[0n]	2	NA	0	Yes	NA	NA	NA	11-Sep-2012	Hemiptera	NA	Waterton Lakes National Park	museum voucher	Biodiversity Institute of Ontario	Collected from September 4 to 11 2012	BIOUG07542-B04	GMP#00290	BIOUG07542-B04	BIOUG	Biodiversity Institute of Ontario	Arthropoda	Insecta	Hemiptera	NA	NA	NA	NA	NA	NA	NA	NA	NA	NA	NA	S	NA	Waterton Lakes National Park	Collected from September 4 to 11 2012	museum voucher	NA	NA	NA	NA	Barb Johnston
CNWLP	CNWLP115-13	BIOUG07542-B06	GMP#00290	BOLD:AAN8289	BIOUG07542-B06	614[0n]	2	NA	0	Yes	NA	NA	NA	11-Sep-2012	Hemiptera	NA	Waterton Lakes National Park	museum voucher	Biodiversity Institute of Ontario	Collected from September 4 to 11 2012	BIOUG07542-B06	GMP#00290	BIOUG07542-B06	BIOUG	Biodiversity Institute of Ontario	Arthropoda	Insecta	Hemiptera	NA	NA	NA	NA	NA	NA	NA	NA	NA	NA	NA	S	NA	Waterton Lakes National Park	Collected from September 4 to 11 2012	museum voucher	NA	NA	NA	NA	Barb Johnston
CNWLP	CNWLP117-13	BIOUG07542-B08	GMP#00290	BOLD:AAY6736	BIOUG07542-B08	614[0n]	2	NA	0	Yes	NA	NA	NA	11-Sep-2012	Hemiptera	NA	Waterton Lakes National Park	museum voucher	Biodiversity Institute of Ontario	Collected from September 4 to 11 2012	BIOUG07542-B08	GMP#00290	BIOUG07542-B08	BIOUG	Biodiversity Institute of Ontario	Arthropoda	Insecta	Hemiptera	NA	NA	NA	NA	NA	NA	NA	NA	NA	NA	NA	S	NA	Waterton Lakes National Park	Collected from September 4 to 11 2012	museum voucher	NA	NA	NA	NA	Barb Johnston
CNWLP	CNWLP121-13	BIOUG07542-B12	GMP#00290	BOLD:AAV0227	BIOUG07542-B12	614[0n]	2	NA	0	Yes	NA	NA	NA	11-Sep-2012	Hemiptera	NA	Waterton Lakes National Park	museum voucher	Biodiversity Institute of Ontario	Collected from September 4 to 11 2012	BIOUG07542-B12	GMP#00290	BIOUG07542-B12	BIOUG	Biodiversity Institute of Ontario	Arthropoda	Insecta	Hemiptera	NA	NA	NA	NA	NA	NA	NA	NA	NA	NA	NA	S	NA	Waterton Lakes National Park	Collected from September 4 to 11 2012	museum voucher	NA	NA	NA	NA	Barb Johnston
CNWLP	CNWLP126-13	BIOUG07542-C05	GMP#00290	BOLD:AAN5445	BIOUG07542-C05	614[0n]	2	NA	0	Yes	NA	NA	NA	11-Sep-2012	Hemiptera	NA	Waterton Lakes National Park	museum voucher	Biodiversity Institute of Ontario	Collected from September 4 to 11 2012	BIOUG07542-C05	GMP#00290	BIOUG07542-C05	BIOUG	Biodiversity Institute of Ontario	Arthropoda	Insecta	Hemiptera	NA	NA	NA	NA	NA	NA	NA	NA	NA	NA	NA	S	NA	Waterton Lakes National Park	Collected from September 4 to 11 2012	museum voucher	NA	NA	NA	NA	Barb Johnston
RFPB	RFBAE607-09	CNC#HEM064145-1	NA	BOLD:ABX6182	CNC:HEM:064145-1	658[0n]	2	GU667400	0	Yes	NA	NA	NA	08-Sep-2009	Pemphigus sp. B RGF-2010	NA	ex Chenopodium album	NA	Canadian National Collection of Insects, Arachnids and Nematodes	NA	CNC#HEM064145-1	NA	CNC:HEM:064145-1	HEM	Canadian National Collection of Insects, Arachnids and Nematodes	Arthropoda	Insecta	Hemiptera	Aphididae	Eriosomatinae	NA	Pemphigus	Pemphigus sp. B RGF-2010	NA	NA	NA	NA	NA	NA	NA	NA	ex Chenopodium album	NA	NA	NA	NA	NA	NA	NA
RFPB	RFBAE613-09	CNC#HEM064150-3	NA	BOLD:ABX6182	CNC:HEM:064150-3	658[0n]	2	GU667394	0	Yes	NA	NA	NA	18-Sep-2009	Pemphigus sp. B RGF-2010	NA	ex Chenopodium album	NA	Canadian National Collection of Insects, Arachnids and Nematodes	NA	CNC#HEM064150-3	NA	CNC:HEM:064150-3	HEM	Canadian National Collection of Insects, Arachnids and Nematodes	Arthropoda	Insecta	Hemiptera	Aphididae	Eriosomatinae	NA	Pemphigus	Pemphigus sp. B RGF-2010	NA	NA	NA	NA	NA	NA	NA	NA	ex Chenopodium album	NA	NA	NA	NA	NA	NA	NA
RFPB	RFBAE615-09	CNC#HEM064150-12	NA	BOLD:ABX6182	CNC:HEM:064150-12	658[0n]	2	GU667393	0	Yes	NA	NA	NA	18-Sep-2009	Pemphigus sp. B RGF-2010	NA	ex Chenopodium album	NA	Canadian National Collection of Insects, Arachnids and Nematodes	NA	CNC#HEM064150-12	NA	CNC:HEM:064150-12	HEM	Canadian National Collection of Insects, Arachnids and Nematodes	Arthropoda	Insecta	Hemiptera	Aphididae	Eriosomatinae	NA	Pemphigus	Pemphigus sp. B RGF-2010	NA	NA	NA	NA	NA	NA	NA	NA	ex Chenopodium album	NA	NA	NA	NA	NA	NA	NA
RFPB	RFPB007-09	CNC#HEM063060.1	CR2ba	BOLD:ABX6182	CNC:HEM:063060-1	658[0n]	2	GU667386	0	Yes	NA	NA	NA	18-Jul-2008	Pemphigus sp. B RGF-2010	NA	ex Populus	NA	Canadian National Collection of Insects, Arachnids and Nematodes	NA	CNC#HEM063060.1	CR2ba	CNC:HEM:063060-1	HEM	Canadian National Collection of Insects, Arachnids and Nematodes	Arthropoda	Insecta	Hemiptera	Aphididae	Eriosomatinae	NA	Pemphigus	Pemphigus sp. B RGF-2010	NA	NA	NA	NA	NA	NA	NA	NA	ex Populus	NA	NA	NA	NA	NA	NA	Floate, Kevin
RFPB	RFPB008-09	CNC#HEM063060.4	CR2bd	BOLD:ABX6182	CNC:HEM:063060-4	658[0n]	2	GU667387	0	Yes	NA	NA	NA	18-Jul-2008	Pemphigus sp. B RGF-2010	NA	ex Populus	NA	Canadian National Collection of Insects, Arachnids and Nematodes	NA	CNC#HEM063060.4	CR2bd	CNC:HEM:063060-4	HEM	Canadian National Collection of Insects, Arachnids and Nematodes	Arthropoda	Insecta	Hemiptera	Aphididae	Eriosomatinae	NA	Pemphigus	Pemphigus sp. B RGF-2010	NA	NA	NA	NA	NA	NA	NA	NA	ex Populus	NA	NA	NA	NA	NA	NA	Floate, Kevin
RFPB	RFPB010-09	CNC#HEM063061.1	CR3a	BOLD:ABX6182	CNC:HEM:063061-1	658[0n]	2	GU667385	0	Yes	NA	NA	NA	18-Jul-2008	Pemphigus sp. B RGF-2010	NA	ex Populus balsamifera	NA	Canadian National Collection of Insects, Arachnids and Nematodes	NA	CNC#HEM063061.1	CR3a	CNC:HEM:063061-1	HEM	Canadian National Collection of Insects, Arachnids and Nematodes	Arthropoda	Insecta	Hemiptera	Aphididae	Eriosomatinae	NA	Pemphigus	Pemphigus sp. B RGF-2010	NA	NA	NA	NA	NA	NA	NA	NA	ex Populus balsamifera	NA	NA	NA	NA	NA	NA	Floate, Kevin
RFPB	RFPB011-09	CNC#HEM063061.2	CR3b	BOLD:ABX6182	CNC:HEM:063061-2	658[0n]	2	GU667382	0	Yes	NA	NA	NA	18-Jul-2008	Pemphigus sp. B RGF-2010	NA	ex Populus balsamifera	NA	Canadian National Collection of Insects, Arachnids and Nematodes	NA	CNC#HEM063061.2	CR3b	CNC:HEM:063061-2	HEM	Canadian National Collection of Insects, Arachnids and Nematodes	Arthropoda	Insecta	Hemiptera	Aphididae	Eriosomatinae	NA	Pemphigus	Pemphigus sp. B RGF-2010	NA	NA	NA	NA	NA	NA	NA	NA	ex Populus balsamifera	NA	NA	NA	NA	NA	NA	Floate, Kevin
RFPB	RFPB012-09	CNC#HEM063061.3	CR3c	BOLD:ABX6182	CNC:HEM:063061-3	658[0n]	2	GU667383	0	Yes	NA	NA	NA	18-Jul-2008	Pemphigus sp. B RGF-2010	NA	ex Populus balsamifera	NA	Canadian National Collection of Insects, Arachnids and Nematodes	NA	CNC#HEM063061.3	CR3c	CNC:HEM:063061-3	HEM	Canadian National Collection of Insects, Arachnids and Nematodes	Arthropoda	Insecta	Hemiptera	Aphididae	Eriosomatinae	NA	Pemphigus	Pemphigus sp. B RGF-2010	NA	NA	NA	NA	NA	NA	NA	NA	ex Populus balsamifera	NA	NA	NA	NA	NA	NA	Floate, Kevin
RFPB	RFPB013-09	CNC#HEM063062.2	CR4b	BOLD:ABX6182	CNC:HEM:063062-2	658[0n]	2	GU667380	0	Yes	NA	NA	NA	18-Jul-2008	Pemphigus sp. B RGF-2010	NA	ex Populus	NA	Canadian National Collection of Insects, Arachnids and Nematodes	NA	CNC#HEM063062.2	CR4b	CNC:HEM:063062-2	HEM	Canadian National Collection of Insects, Arachnids and Nematodes	Arthropoda	Insecta	Hemiptera	Aphididae	Eriosomatinae	NA	Pemphigus	Pemphigus sp. B RGF-2010	NA	NA	NA	NA	NA	NA	NA	NA	ex Populus	NA	NA	NA	NA	NA	NA	Floate, Kevin
RFPB	RFPB014-09	CNC#HEM063062.3	CR4c	BOLD:ABX6182	CNC:HEM:063062-3	658[0n]	2	GU667381	0	Yes	NA	NA	NA	18-Jul-2008	Pemphigus sp. B RGF-2010	NA	ex Populus	NA	Canadian National Collection of Insects, Arachnids and Nematodes	NA	CNC#HEM063062.3	CR4c	CNC:HEM:063062-3	HEM	Canadian National Collection of Insects, Arachnids and Nematodes	Arthropoda	Insecta	Hemiptera	Aphididae	Eriosomatinae	NA	Pemphigus	Pemphigus sp. B RGF-2010	NA	NA	NA	NA	NA	NA	NA	NA	ex Populus	NA	NA	NA	NA	NA	NA	Floate, Kevin
RFPB	RFPB015-09	CNC#HEM063062.4	CR4d	BOLD:ABX6182	CNC:HEM:063062-4	658[0n]	2	GU667378	0	Yes	NA	NA	NA	18-Jul-2008	Pemphigus sp. B RGF-2010	NA	ex Populus	NA	Canadian National Collection of Insects, Arachnids and Nematodes	NA	CNC#HEM063062.4	CR4d	CNC:HEM:063062-4	HEM	Canadian National Collection of Insects, Arachnids and Nematodes	Arthropoda	Insecta	Hemiptera	Aphididae	Eriosomatinae	NA	Pemphigus	Pemphigus sp. B RGF-2010	NA	NA	NA	NA	NA	NA	NA	NA	ex Populus	NA	NA	NA	NA	NA	NA	Floate, Kevin
RFPB	RFPB032-09	CNC#HEM063069.1	POL1a	BOLD:ABX6182	CNC:HEM:063069-1	658[0n]	2	GU667366	0	Yes	NA	NA	NA	27-Jul-2008	Pemphigus sp. B RGF-2010	NA	ex Populus	NA	Canadian National Collection of Insects, Arachnids and Nematodes	NA	CNC#HEM063069.1	POL1a	CNC:HEM:063069-1	HEM	Canadian National Collection of Insects, Arachnids and Nematodes	Arthropoda	Insecta	Hemiptera	Aphididae	Eriosomatinae	NA	Pemphigus	Pemphigus sp. B RGF-2010	NA	NA	NA	NA	NA	NA	NA	NA	ex Populus	NA	NA	NA	NA	NA	NA	Floate, Kevin
RFPB	RFPB033-09	CNC#HEM063069.3	POL1c	BOLD:ABX6182	CNC:HEM:063069-3	652[0n]	2	GU667364	0	Yes	NA	NA	NA	27-Jul-2008	Pemphigus sp. B RGF-2010	NA	ex Populus	NA	Canadian National Collection of Insects, Arachnids and Nematodes	NA	CNC#HEM063069.3	POL1c	CNC:HEM:063069-3	HEM	Canadian National Collection of Insects, Arachnids and Nematodes	Arthropoda	Insecta	Hemiptera	Aphididae	Eriosomatinae	NA	Pemphigus	Pemphigus sp. B RGF-2010	NA	NA	NA	NA	NA	NA	NA	NA	ex Populus	NA	NA	NA	NA	NA	NA	Floate, Kevin
RFPB	RFPB112-09	CNC#HEM063109.2	LF6bb	BOLD:ABX6182	CNC:HEM:063109-2	658[0n]	2	GU667330	0	Yes	NA	NA	NA	10-Jul-2008	Pemphigus sp. B RGF-2010	NA	ex Populus balsamifera	NA	Canadian National Collection of Insects, Arachnids and Nematodes	NA	CNC#HEM063109.2	LF6bb	CNC:HEM:063109-2	HEM	Canadian National Collection of Insects, Arachnids and Nematodes	Arthropoda	Insecta	Hemiptera	Aphididae	Eriosomatinae	NA	Pemphigus	Pemphigus sp. B RGF-2010	NA	NA	NA	NA	NA	NA	NA	NA	ex Populus balsamifera	NA	NA	NA	NA	NA	NA	Floate, Kevin
RFPB	RFPB113-09	CNC#HEM063109.3	LF6bc	BOLD:ABX6182	CNC:HEM:063109-3	658[0n]	2	GU667331	0	Yes	NA	NA	NA	10-Jul-2008	Pemphigus sp. B RGF-2010	NA	ex Populus balsamifera	NA	Canadian National Collection of Insects, Arachnids and Nematodes	NA	CNC#HEM063109.3	LF6bc	CNC:HEM:063109-3	HEM	Canadian National Collection of Insects, Arachnids and Nematodes	Arthropoda	Insecta	Hemiptera	Aphididae	Eriosomatinae	NA	Pemphigus	Pemphigus sp. B RGF-2010	NA	NA	NA	NA	NA	NA	NA	NA	ex Populus balsamifera	NA	NA	NA	NA	NA	NA	Floate, Kevin
RFPB	RFPB117-09	CNC#HEM063112.1	LF8Aa	BOLD:ABX6182	CNC:HEM:063112-1	658[0n]	2	GU667336	0	Yes	NA	NA	NA	18-Jul-2008	Pemphigus sp. B RGF-2010	NA	ex Populus balsamifera	NA	Canadian National Collection of Insects, Arachnids and Nematodes	NA	CNC#HEM063112.1	LF8Aa	CNC:HEM:063112-1	HEM	Canadian National Collection of Insects, Arachnids and Nematodes	Arthropoda	Insecta	Hemiptera	Aphididae	Eriosomatinae	NA	Pemphigus	Pemphigus sp. B RGF-2010	NA	NA	NA	NA	NA	NA	NA	NA	ex Populus balsamifera	NA	NA	NA	NA	NA	NA	Floate, Kevin
RFPB	RFPB161-09	CNC#HEM063133.3	KB2c	BOLD:ABX6182	CNC:HEM:063133-3	658[0n]	2	GU667337	0	Yes	NA	NA	NA	11-Jul-2008	Pemphigus sp. B RGF-2010	NA	ex Populus	NA	Canadian National Collection of Insects, Arachnids and Nematodes	NA	CNC#HEM063133.3	KB2c	CNC:HEM:063133-3	HEM	Canadian National Collection of Insects, Arachnids and Nematodes	Arthropoda	Insecta	Hemiptera	Aphididae	Eriosomatinae	NA	Pemphigus	Pemphigus sp. B RGF-2010	NA	NA	NA	NA	NA	NA	NA	NA	ex Populus	NA	NA	NA	NA	NA	NA	Floate, Kevin
RFPB	RFPB069-09	CNC#HEM063089.2	SG6bb	BOLD:ABX6182	CNC:HEM:063089-2	658[0n]	2	GU667349	0	Yes	NA	NA	NA	18-Jul-2008	Pemphigus sp. B RGF-2010	NA	ex Populus	NA	Canadian National Collection of Insects, Arachnids and Nematodes	NA	CNC#HEM063089.2	SG6bb	CNC:HEM:063089-2	HEM	Canadian National Collection of Insects, Arachnids and Nematodes	Arthropoda	Insecta	Hemiptera	Aphididae	Eriosomatinae	NA	Pemphigus	Pemphigus sp. B RGF-2010	NA	NA	NA	NA	NA	NA	NA	NA	ex Populus	NA	NA	NA	NA	NA	NA	Floate, Kevin
RFPB	RFPB072-09	CNC#HEM063090.1	SG7a	BOLD:ABX6182	CNC:HEM:063090-1	658[0n]	2	GU667347	0	Yes	NA	NA	NA	18-Jul-2008	Pemphigus sp. B RGF-2010	NA	ex Populus	NA	Canadian National Collection of Insects, Arachnids and Nematodes	NA	CNC#HEM063090.1	SG7a	CNC:HEM:063090-1	HEM	Canadian National Collection of Insects, Arachnids and Nematodes	Arthropoda	Insecta	Hemiptera	Aphididae	Eriosomatinae	NA	Pemphigus	Pemphigus sp. B RGF-2010	NA	NA	NA	NA	NA	NA	NA	NA	ex Populus	NA	NA	NA	NA	NA	NA	Floate, Kevin
RFPB	RFPB083-09	CNC#HEM063096.1	WP1ba	BOLD:ABX6182	CNC:HEM:063096-1	655[0n]	2	GU667389	0	Yes	NA	NA	NA	11-Jul-2008	Pemphigus sp. B RGF-2010	NA	ex Populus balsamifera	NA	Canadian National Collection of Insects, Arachnids and Nematodes	NA	CNC#HEM063096.1	WP1ba	CNC:HEM:063096-1	HEM	Canadian National Collection of Insects, Arachnids and Nematodes	Arthropoda	Insecta	Hemiptera	Aphididae	Eriosomatinae	NA	Pemphigus	Pemphigus sp. B RGF-2010	NA	NA	NA	NA	NA	NA	NA	NA	ex Populus balsamifera	NA	NA	NA	NA	NA	NA	Floate, Kevin
RFPB	RFPB085-09	CNC#HEM063096.5	WP1be	BOLD:ABX6182	CNC:HEM:063096-5	653[0n]	2	GU667388	0	Yes	NA	NA	NA	11-Jul-2008	Pemphigus sp. B RGF-2010	NA	ex Populus balsamifera	NA	Canadian National Collection of Insects, Arachnids and Nematodes	NA	CNC#HEM063096.5	WP1be	CNC:HEM:063096-5	HEM	Canadian National Collection of Insects, Arachnids and Nematodes	Arthropoda	Insecta	Hemiptera	Aphididae	Eriosomatinae	NA	Pemphigus	Pemphigus sp. B RGF-2010	NA	NA	NA	NA	NA	NA	NA	NA	ex Populus balsamifera	NA	NA	NA	NA	NA	NA	Floate, Kevin
RFPB	RFPB088-09	CNC#HEM063098.2	WP3b	BOLD:ABX6182	CNC:HEM:063098-2	658[0n]	2	GU667342	0	Yes	NA	NA	NA	11-Jul-2008	Pemphigus sp. B RGF-2010	NA	ex Populus balsamifera	NA	Canadian National Collection of Insects, Arachnids and Nematodes	NA	CNC#HEM063098.2	WP3b	CNC:HEM:063098-2	HEM	Canadian National Collection of Insects, Arachnids and Nematodes	Arthropoda	Insecta	Hemiptera	Aphididae	Eriosomatinae	NA	Pemphigus	Pemphigus sp. B RGF-2010	NA	NA	NA	NA	NA	NA	NA	NA	ex Populus balsamifera	NA	NA	NA	NA	NA	NA	Floate, Kevin
RFPB	RFPB089-09	CNC#HEM063098.3	WP3c	BOLD:ABX6182	CNC:HEM:063098-3	658[0n]	2	GU667343	0	Yes	NA	NA	NA	11-Jul-2008	Pemphigus sp. B RGF-2010	NA	ex Populus balsamifera	NA	Canadian National Collection of Insects, Arachnids and Nematodes	NA	CNC#HEM063098.3	WP3c	CNC:HEM:063098-3	HEM	Canadian National Collection of Insects, Arachnids and Nematodes	Arthropoda	Insecta	Hemiptera	Aphididae	Eriosomatinae	NA	Pemphigus	Pemphigus sp. B RGF-2010	NA	NA	NA	NA	NA	NA	NA	NA	ex Populus balsamifera	NA	NA	NA	NA	NA	NA	Floate, Kevin
RFPB	RFPB091-09	CNC#HEM063100.2	WP4bb	BOLD:ABX6182	CNC:HEM:063100-2	658[0n]	2	GU667341	0	Yes	NA	NA	NA	11-Jul-2008	Pemphigus sp. B RGF-2010	NA	ex Populus balsamifera	NA	Canadian National Collection of Insects, Arachnids and Nematodes	NA	CNC#HEM063100.2	WP4bb	CNC:HEM:063100-2	HEM	Canadian National Collection of Insects, Arachnids and Nematodes	Arthropoda	Insecta	Hemiptera	Aphididae	Eriosomatinae	NA	Pemphigus	Pemphigus sp. B RGF-2010	NA	NA	NA	NA	NA	NA	NA	NA	ex Populus balsamifera	NA	NA	NA	NA	NA	NA	Floate, Kevin
RFPB	RFPB092-09	CNC#HEM063100.4	WP4bd	BOLD:ABX6182	CNC:HEM:063100-4	658[0n]	2	GU667340	0	Yes	NA	NA	NA	11-Jul-2008	Pemphigus sp. B RGF-2010	NA	ex Populus balsamifera	NA	Canadian National Collection of Insects, Arachnids and Nematodes	NA	CNC#HEM063100.4	WP4bd	CNC:HEM:063100-4	HEM	Canadian National Collection of Insects, Arachnids and Nematodes	Arthropoda	Insecta	Hemiptera	Aphididae	Eriosomatinae	NA	Pemphigus	Pemphigus sp. B RGF-2010	NA	NA	NA	NA	NA	NA	NA	NA	ex Populus balsamifera	NA	NA	NA	NA	NA	NA	Floate, Kevin
RFPB	RFPB097-09	CNC#HEM063102.7	WP6g	BOLD:ABX6182	CNC:HEM:063102-7	658[0n]	2	GU667334	0	Yes	NA	NA	NA	11-Jul-2008	Pemphigus sp. B RGF-2010	NA	ex Populus balsamifera	NA	Canadian National Collection of Insects, Arachnids and Nematodes	NA	CNC#HEM063102.7	WP6g	CNC:HEM:063102-7	HEM	Canadian National Collection of Insects, Arachnids and Nematodes	Arthropoda	Insecta	Hemiptera	Aphididae	Eriosomatinae	NA	Pemphigus	Pemphigus sp. B RGF-2010	NA	NA	NA	NA	NA	NA	NA	NA	ex Populus balsamifera	NA	NA	NA	NA	NA	NA	Floate, Kevin
RFPB	RFPB101-09	CNC#HEM063104.2	WP8b	BOLD:ABX6182	CNC:HEM:063104-2	658[0n]	2	GU667332	0	Yes	NA	NA	NA	11-Jul-2008	Pemphigus sp. B RGF-2010	NA	ex Populus balsamifera	NA	Canadian National Collection of Insects, Arachnids and Nematodes	NA	CNC#HEM063104.2	WP8b	CNC:HEM:063104-2	HEM	Canadian National Collection of Insects, Arachnids and Nematodes	Arthropoda	Insecta	Hemiptera	Aphididae	Eriosomatinae	NA	Pemphigus	Pemphigus sp. B RGF-2010	NA	NA	NA	NA	NA	NA	NA	NA	ex Populus balsamifera	NA	NA	NA	NA	NA	NA	Floate, Kevin
RFPB	RFPB107-09	CNC#HEM063107.2	WP10b	BOLD:ABX6182	CNC:HEM:063107-2	658[0n]	2	GU667333	0	Yes	NA	NA	NA	11-Jul-2008	Pemphigus sp. B RGF-2010	NA	ex Populus balsamifera	NA	Canadian National Collection of Insects, Arachnids and Nematodes	NA	CNC#HEM063107.2	WP10b	CNC:HEM:063107-2	HEM	Canadian National Collection of Insects, Arachnids and Nematodes	Arthropoda	Insecta	Hemiptera	Aphididae	Eriosomatinae	NA	Pemphigus	Pemphigus sp. B RGF-2010	NA	NA	NA	NA	NA	NA	NA	NA	ex Populus balsamifera	NA	NA	NA	NA	NA	NA	Floate, Kevin
RFPB	RFPB108-09	CNC#HEM063107.3	WP10c	BOLD:ABX6182	CNC:HEM:063107-3	658[0n]	2	GU667335	0	Yes	NA	NA	NA	11-Jul-2008	Pemphigus sp. B RGF-2010	NA	ex Populus balsamifera	NA	Canadian National Collection of Insects, Arachnids and Nematodes	NA	CNC#HEM063107.3	WP10c	CNC:HEM:063107-3	HEM	Canadian National Collection of Insects, Arachnids and Nematodes	Arthropoda	Insecta	Hemiptera	Aphididae	Eriosomatinae	NA	Pemphigus	Pemphigus sp. B RGF-2010	NA	NA	NA	NA	NA	NA	NA	NA	ex Populus balsamifera	NA	NA	NA	NA	NA	NA	Floate, Kevin
RFBAE	RFBAE462-09	CNC#HEM063479	2009EM-0339	BOLD:AAG2061	CNC#HEM063479	658[0n]	2	GU668411	0	Yes	NA	NA	NA	09-Jul-2009	Thecabius	NA	ex Populus deltoides	NA	Canadian National Collection of Insects, Arachnids and Nematodes	NA	CNC#HEM063479	2009EM-0339	CNC#HEM063479	NA	Canadian National Collection of Insects, Arachnids and Nematodes	Arthropoda	Insecta	Hemiptera	Aphididae	Eriosomatinae	NA	Thecabius	NA	NA	NA	NA	NA	NA	NA	NA	NA	ex Populus deltoides	NA	NA	NA	NA	NA	NA	R.G. Foottit, K. Floate, E. Maw
SSJAF	SSJAF7198-13	BIOUG09338-B10	L#12BIOBUS-1107	BOLD:AAV0227	BIOUG09338-B10	550[3n]	1	NA	0	No	NA	NA	NA	21-Jul-2012	Dikraneura	A	Jasper NP	museum voucher	Biodiversity Institute of Ontario	10 pan traps|July 16-21|overcast|16C	BIOUG09338-B10	L#12BIOBUS-1107	BIOUG09338-B10	BIOUG	Biodiversity Institute of Ontario	Arthropoda	Insecta	Hemiptera	Cicadellidae	Typhlocybinae	NA	Dikraneura	NA	NA	NA	NA	NA	CollectionsID	NA	NA	A	Jasper NP	10 pan traps|July 16-21|overcast|16C	museum voucher	NA	NA	NA	NA	BIOBus 2012
RFBAE	RFBAE756-09	CNC#HEM063699	2009EM-0563	BOLD:AAI4157	CNC#HEM063699	658[0n]	2	GU668667	0	Yes	NA	NA	NA	15-Jul-2009	Chaitophorus	NA	ex Salix	NA	Canadian National Collection of Insects, Arachnids and Nematodes	NA	CNC#HEM063699	2009EM-0563	CNC#HEM063699	NA	Canadian National Collection of Insects, Arachnids and Nematodes	Arthropoda	Insecta	Hemiptera	Aphididae	Chaitophorinae	NA	Chaitophorus	NA	NA	NA	NA	NA	NA	NA	NA	NA	ex Salix	NA	NA	NA	NA	NA	NA	E. Maw, R. G. Foottit
RFBAE	RFBAE784-09	CNC#HEM063731	2009EM-0595	BOLD:ABZ0981	CNC#HEM063731	658[0n]	2	GU668721	0	Yes	NA	NA	NA	16-Jul-2009	Amphorophora	NA	ex Geranium viscosissimum	NA	Canadian National Collection of Insects, Arachnids and Nematodes	NA	CNC#HEM063731	2009EM-0595	CNC#HEM063731	NA	Canadian National Collection of Insects, Arachnids and Nematodes	Arthropoda	Insecta	Hemiptera	Aphididae	Aphidinae	NA	Amphorophora	NA	NA	NA	NA	NA	NA	NA	NA	NA	ex Geranium viscosissimum	NA	NA	NA	NA	NA	NA	E. Maw, R. G. Foottit
RFBAE	RFBAE448-09	CNC#HEM063458	2009EM-0318	BOLD:AAI1643	CNC#HEM063458	634[0n]	2	HM432520	0	Yes	NA	NA	NA	08-Jul-2009	Macrosiphum	NA	ex Potentilla fruticosa	NA	Canadian National Collection of Insects, Arachnids and Nematodes	NA	CNC#HEM063458	2009EM-0318	CNC#HEM063458	NA	Canadian National Collection of Insects, Arachnids and Nematodes	Arthropoda	Insecta	Hemiptera	Aphididae	Aphidinae	NA	Macrosiphum	NA	NA	NA	NA	NA	NA	NA	NA	NA	ex Potentilla fruticosa	NA	NA	NA	NA	NA	NA	E. Maw, R. G. Foottit
RFBAE	RFBAE397-09	CNC#HEM063359	2009EM-0220	BOLD:ABZ0981	CNC#HEM063359	651[0n]	2	GU668351	0	Yes	NA	NA	NA	04-Jul-2009	Amphorophora	NA	ex Geranium viscosissimum	NA	Canadian National Collection of Insects, Arachnids and Nematodes	NA	CNC#HEM063359	2009EM-0220	CNC#HEM063359	NA	Canadian National Collection of Insects, Arachnids and Nematodes	Arthropoda	Insecta	Hemiptera	Aphididae	Aphidinae	NA	Amphorophora	NA	NA	NA	NA	NA	NA	NA	NA	NA	ex Geranium viscosissimum	NA	NA	NA	NA	NA	NA	R.G. Foottit, E. Maw
SSBAA	SSBAA5354-12	BIOUG03700-A02	L#12BIOBUS-0453	BOLD:AAG3895	BIOUG03700-A02	527[0n]	2	NA	0	Yes	NA	NA	NA	18-Jun-2012	Hemiptera	I	Banff NP	museum voucher	Biodiversity Institute of Ontario	10 pit fall traps|June 15-20|mostly cloudy and 16C when site was dismantled	BIOUG03700-A02	L#12BIOBUS-0453	BIOUG03700-A02	BIOUG	Biodiversity Institute of Ontario	Arthropoda	Insecta	Hemiptera	NA	NA	NA	NA	NA	NA	NA	NA	NA	NA	NA	S	I	Banff NP	10 pit fall traps|June 15-20|mostly cloudy and 16C when site was dismantled	museum voucher	NA	NA	NA	NA	BIOBus 2012
SSBAA	SSBAA5360-12	BIOUG03700-A08	L#12BIOBUS-0453	BOLD:AAG3895	BIOUG03700-A08	552[0n]	2	NA	0	Yes	NA	NA	NA	18-Jun-2012	Forda	I	Banff NP	museum voucher	Biodiversity Institute of Ontario	10 pit fall traps|June 15-20|mostly cloudy and 16C when site was dismantled	BIOUG03700-A08	L#12BIOBUS-0453	BIOUG03700-A08	BIOUG	Biodiversity Institute of Ontario	Arthropoda	Insecta	Hemiptera	Aphididae	Eriosomatinae	NA	Forda	NA	NA	NA	NA	CollectionsID	CollectionsID	NA	S	I	Banff NP	10 pit fall traps|June 15-20|mostly cloudy and 16C when site was dismantled	museum voucher	NA	NA	NA	NA	BIOBus 2012
SSBAA	SSBAA5358-12	BIOUG03700-A06	L#12BIOBUS-0453	BOLD:AAG3895	BIOUG03700-A06	626[0n]	2	NA	0	Yes	NA	NA	NA	18-Jun-2012	Forda	I	Banff NP	museum voucher	Biodiversity Institute of Ontario	10 pit fall traps|June 15-20|mostly cloudy and 16C when site was dismantled	BIOUG03700-A06	L#12BIOBUS-0453	BIOUG03700-A06	BIOUG	Biodiversity Institute of Ontario	Arthropoda	Insecta	Hemiptera	Aphididae	Eriosomatinae	NA	Forda	NA	NA	NA	NA	CollectionsID	CollectionsID	NA	S	I	Banff NP	10 pit fall traps|June 15-20|mostly cloudy and 16C when site was dismantled	museum voucher	NA	NA	NA	NA	BIOBus 2012
SSBAA	SSBAA5356-12	BIOUG03700-A04	L#12BIOBUS-0453	BOLD:AAG3895	BIOUG03700-A04	614[0n]	1	NA	0	No	NA	NA	NA	18-Jun-2012	Forda	I	Banff NP	museum voucher	Biodiversity Institute of Ontario	10 pit fall traps|June 15-20|mostly cloudy and 16C when site was dismantled	BIOUG03700-A04	L#12BIOBUS-0453	BIOUG03700-A04	BIOUG	Biodiversity Institute of Ontario	Arthropoda	Insecta	Hemiptera	Aphididae	Eriosomatinae	NA	Forda	NA	NA	NA	NA	CollectionsID	CollectionsID	NA	S	I	Banff NP	10 pit fall traps|June 15-20|mostly cloudy and 16C when site was dismantled	museum voucher	NA	NA	NA	NA	BIOBus 2012
RFBAE	RFBAE557-09	CNC#HEM063484	2009EM-0344	BOLD:AAI4161	CNC#HEM063484	658[0n]	2	HM432522	0	Yes	NA	NA	NA	09-Jul-2009	Chaitophorus	NA	ex Populus x acuminata	NA	Canadian National Collection of Insects, Arachnids and Nematodes	NA	CNC#HEM063484	2009EM-0344	CNC#HEM063484	NA	Canadian National Collection of Insects, Arachnids and Nematodes	Arthropoda	Insecta	Hemiptera	Aphididae	Chaitophorinae	NA	Chaitophorus	NA	NA	NA	NA	NA	NA	NA	NA	NA	ex Populus x acuminata	NA	NA	NA	NA	NA	NA	E. Maw, R. G. Foottit, K. Floate
RFBAE	RFBAE465-09	CNC#HEM063485	2009EM-0345	BOLD:AAA9944	CNC#HEM063485	588[0n]	2	GU668409	0	Yes	NA	NA	NA	09-Jul-2009	Thecabius	NA	ex Populus x acuminata	NA	Canadian National Collection of Insects, Arachnids and Nematodes	NA	CNC#HEM063485	2009EM-0345	CNC#HEM063485	NA	Canadian National Collection of Insects, Arachnids and Nematodes	Arthropoda	Insecta	Hemiptera	Aphididae	Eriosomatinae	NA	Thecabius	NA	NA	NA	NA	NA	NA	NA	NA	NA	ex Populus x acuminata	NA	NA	NA	NA	NA	NA	E. Maw, R. G. Foottit, K. Floate
RFBAE	RFBAE470-09	CNC#HEM063496	2009EM-0356	BOLD:AAI3666	CNC#HEM063496	602[0n]	2	HM432521	0	Yes	NA	NA	NA	09-Jul-2009	Capitophorus	NA	ex Shepherdia argentea	NA	Canadian National Collection of Insects, Arachnids and Nematodes	NA	CNC#HEM063496	2009EM-0356	CNC#HEM063496	NA	Canadian National Collection of Insects, Arachnids and Nematodes	Arthropoda	Insecta	Hemiptera	Aphididae	Aphidinae	NA	Capitophorus	NA	NA	NA	NA	NA	NA	NA	NA	NA	ex Shepherdia argentea	NA	NA	NA	NA	NA	NA	E. Maw, R. G. Foottit, K. Floate
RFBAE	RFBAE474-09	CNC#HEM063503	2009EM-0363	BOLD:AAA9944	CNC#HEM063503	624[0n]	2	GU668403	0	Yes	NA	NA	NA	09-Jul-2009	Thecabius	NA	ex Populus balsamifera	NA	Canadian National Collection of Insects, Arachnids and Nematodes	NA	CNC#HEM063503	2009EM-0363	CNC#HEM063503	NA	Canadian National Collection of Insects, Arachnids and Nematodes	Arthropoda	Insecta	Hemiptera	Aphididae	Eriosomatinae	NA	Thecabius	NA	NA	NA	NA	NA	NA	NA	NA	NA	ex Populus balsamifera	NA	NA	NA	NA	NA	NA	E. Maw, R. G. Foottit, K. Floate
RFBAE	RFBAE385-09	CNC#HEM063326	2009EM-0188	BOLD:AAI2070	CNC#HEM063326	658[0n]	2	HM432514	0	Yes	NA	NA	NA	03-Jul-2009	Iziphya	NA	NA	NA	Canadian National Collection of Insects, Arachnids and Nematodes	NA	CNC#HEM063326	2009EM-0188	CNC#HEM063326	NA	Canadian National Collection of Insects, Arachnids and Nematodes	Arthropoda	Insecta	Hemiptera	Aphididae	Saltusaphidinae	NA	Iziphya	NA	NA	NA	NA	NA	NA	NA	NA	NA	NA	NA	NA	NA	NA	NA	NA	E. Maw
RFBAE	RFBAE391-09	CNC#HEM063340	2009EM-0201	BOLD:AAI2716	CNC#HEM063340	641[0n]	2	GU668371	0	Yes	NA	NA	NA	03-Jul-2009	Pleotrichophorus	NA	ex Artemisia frigida	NA	Canadian National Collection of Insects, Arachnids and Nematodes	NA	CNC#HEM063340	2009EM-0201	CNC#HEM063340	NA	Canadian National Collection of Insects, Arachnids and Nematodes	Arthropoda	Insecta	Hemiptera	Aphididae	Aphidinae	NA	Pleotrichophorus	NA	NA	NA	NA	NA	NA	NA	NA	NA	ex Artemisia frigida	NA	NA	NA	NA	NA	NA	E. Maw
RFBAE	RFBAE549-09	CNC#HEM063411	2009EM-0273	BOLD:AAI4157	CNC#HEM063411	658[0n]	2	GU668440	0	Yes	NA	NA	NA	06-Jul-2009	Chaitophorus	NA	ex Salix	NA	Canadian National Collection of Insects, Arachnids and Nematodes	NA	CNC#HEM063411	2009EM-0273	CNC#HEM063411	NA	Canadian National Collection of Insects, Arachnids and Nematodes	Arthropoda	Insecta	Hemiptera	Aphididae	Chaitophorinae	NA	Chaitophorus	NA	NA	NA	NA	NA	NA	NA	NA	NA	ex Salix	NA	NA	NA	NA	NA	NA	E. Maw, R. G. Foottit
RFBAE	RFBAE392-09	CNC#HEM063342	2009EM-0203	BOLD:AAA9944	CNC#HEM063342	580[0n]	2	GU668407	0	Yes	NA	NA	NA	04-Jul-2009	Thecabius	NA	ex Populus balsamifera	NA	Canadian National Collection of Insects, Arachnids and Nematodes	NA	CNC#HEM063342	2009EM-0203	CNC#HEM063342	NA	Canadian National Collection of Insects, Arachnids and Nematodes	Arthropoda	Insecta	Hemiptera	Aphididae	Eriosomatinae	NA	Thecabius	NA	NA	NA	NA	NA	NA	NA	NA	NA	ex Populus balsamifera	NA	NA	NA	NA	NA	NA	E. Maw, R. G. Foottit
RFBAE	RFBAE387-09	CNC#HEM063328	2009EM-0190	BOLD:ACF2671	CNC#HEM063328	658[0n]	2	HM432515	0	Yes	NA	NA	NA	03-Jul-2009	Aphis	NA	ex Astragalus	NA	Canadian National Collection of Insects, Arachnids and Nematodes	NA	CNC#HEM063328	2009EM-0190	CNC#HEM063328	NA	Canadian National Collection of Insects, Arachnids and Nematodes	Arthropoda	Insecta	Hemiptera	Aphididae	Aphidinae	NA	Aphis	NA	NA	NA	NA	NA	NA	NA	NA	NA	ex Astragalus	NA	NA	NA	NA	NA	NA	H. Caracamo, E. Maw
RFBAE	RFBAE442-09	CNC#HEM063451	2009EM-0311	BOLD:AAH2858	CNC#HEM063451	557[0n]	2	GU668421	0	Yes	NA	NA	NA	08-Jul-2009	Mindarus	NA	ex Abies	NA	Canadian National Collection of Insects, Arachnids and Nematodes	NA	CNC#HEM063451	2009EM-0311	CNC#HEM063451	NA	Canadian National Collection of Insects, Arachnids and Nematodes	Arthropoda	Insecta	Hemiptera	Aphididae	Mindarinae	NA	Mindarus	NA	NA	NA	NA	NA	NA	NA	NA	NA	ex Abies	NA	NA	NA	NA	NA	NA	E. Maw, R. G. Foottit
RFBAE	RFBAE402-09	CNC#HEM063369	2009EM-0231	BOLD:AAI4337	CNC#HEM063369	627[0n]	2	GU668316	0	Yes	NA	NA	NA	05-Jul-2009	Aphis	NA	ex Artemisia cana	NA	Canadian National Collection of Insects, Arachnids and Nematodes	NA	CNC#HEM063369	2009EM-0231	CNC#HEM063369	NA	Canadian National Collection of Insects, Arachnids and Nematodes	Arthropoda	Insecta	Hemiptera	Aphididae	Aphidinae	NA	Aphis	NA	NA	NA	NA	NA	Zyxaphis	NA	NA	NA	ex Artemisia cana	NA	NA	NA	NA	NA	NA	E. Maw, R. G. Foottit
CNWBD	CNWBD533-13	BIOUG04653-A02	GMP#00438	BOLD:AAN8289	BIOUG04653-A02	564[0n]	1	NA	0	No	NA	NA	NA	16-Aug-2012	Empoasca	NA	Wood Buffalo National Park	museum voucher	Biodiversity Institute of Ontario	Collected from August 10 to 16 2012	BIOUG04653-A02	GMP#00438	BIOUG04653-A02	BIOUG	Biodiversity Institute of Ontario	Arthropoda	Insecta	Hemiptera	Cicadellidae	Typhlocybinae	NA	Empoasca	NA	NA	NA	NA	NA	CollectionsID	NA	NA	NA	Wood Buffalo National Park	Collected from August 10 to 16 2012	museum voucher	NA	NA	NA	NA	Nicole Labine
CNWBD	CNWBD534-13	BIOUG04653-A03	GMP#00438	BOLD:AAN8289	BIOUG04653-A03	576[0n]	1	NA	0	No	NA	NA	NA	16-Aug-2012	Empoasca	NA	Wood Buffalo National Park	museum voucher	Biodiversity Institute of Ontario	Collected from August 10 to 16 2012	BIOUG04653-A03	GMP#00438	BIOUG04653-A03	BIOUG	Biodiversity Institute of Ontario	Arthropoda	Insecta	Hemiptera	Cicadellidae	Typhlocybinae	NA	Empoasca	NA	NA	NA	NA	NA	CollectionsID	NA	NA	NA	Wood Buffalo National Park	Collected from August 10 to 16 2012	museum voucher	NA	NA	NA	NA	Nicole Labine
CNWBD	CNWBD535-13	BIOUG04653-A04	GMP#00438	BOLD:AAV0159	BIOUG04653-A04	552[0n]	1	NA	0	No	NA	NA	NA	16-Aug-2012	Empoasca	NA	Wood Buffalo National Park	museum voucher	Biodiversity Institute of Ontario	Collected from August 10 to 16 2012	BIOUG04653-A04	GMP#00438	BIOUG04653-A04	BIOUG	Biodiversity Institute of Ontario	Arthropoda	Insecta	Hemiptera	Cicadellidae	Typhlocybinae	NA	Empoasca	NA	NA	NA	NA	NA	CollectionsID	NA	NA	NA	Wood Buffalo National Park	Collected from August 10 to 16 2012	museum voucher	NA	NA	NA	NA	Nicole Labine
SSBAA	SSBAA5368-12	BIOUG03700-B04	L#12BIOBUS-0453	BOLD:AAG3895	BIOUG03700-B04	634[0n]	2	NA	0	Yes	NA	NA	NA	18-Jun-2012	Forda	I	Banff NP	museum voucher	Biodiversity Institute of Ontario	10 pit fall traps|June 15-20|mostly cloudy and 16C when site was dismantled	BIOUG03700-B04	L#12BIOBUS-0453	BIOUG03700-B04	BIOUG	Biodiversity Institute of Ontario	Arthropoda	Insecta	Hemiptera	Aphididae	Eriosomatinae	NA	Forda	NA	NA	NA	NA	CollectionsID	CollectionsID	NA	S	I	Banff NP	10 pit fall traps|June 15-20|mostly cloudy and 16C when site was dismantled	museum voucher	NA	NA	NA	NA	BIOBus 2012
SSBAA	SSBAA5369-12	BIOUG03700-B05	L#12BIOBUS-0453	BOLD:AAG3895	BIOUG03700-B05	516[0n]	2	NA	0	Yes	NA	NA	NA	18-Jun-2012	Hemiptera	I	Banff NP	museum voucher	Biodiversity Institute of Ontario	10 pit fall traps|June 15-20|mostly cloudy and 16C when site was dismantled	BIOUG03700-B05	L#12BIOBUS-0453	BIOUG03700-B05	BIOUG	Biodiversity Institute of Ontario	Arthropoda	Insecta	Hemiptera	NA	NA	NA	NA	NA	NA	NA	NA	NA	NA	NA	S	I	Banff NP	10 pit fall traps|June 15-20|mostly cloudy and 16C when site was dismantled	museum voucher	NA	NA	NA	NA	BIOBus 2012
CNWBD	CNWBD541-13	BIOUG04653-A10	GMP#00438	BOLD:ABA5771	BIOUG04653-A10	552[0n]	1	NA	0	No	NA	NA	NA	16-Aug-2012	Empoasca	NA	Wood Buffalo National Park	museum voucher	Biodiversity Institute of Ontario	Collected from August 10 to 16 2012	BIOUG04653-A10	GMP#00438	BIOUG04653-A10	BIOUG	Biodiversity Institute of Ontario	Arthropoda	Insecta	Hemiptera	Cicadellidae	Typhlocybinae	NA	Empoasca	NA	NA	NA	NA	NA	CollectionsID	NA	NA	NA	Wood Buffalo National Park	Collected from August 10 to 16 2012	museum voucher	NA	NA	NA	NA	Nicole Labine
RFBAE	RFBAE592-09	CNC#HEM063554	2009EM-0414	BOLD:AAA9944	CNC#HEM063554	658[0n]	2	GU668577	0	Yes	NA	NA	NA	10-Jul-2009	Thecabius	NA	ex Populus balsamifera	NA	Canadian National Collection of Insects, Arachnids and Nematodes	NA	CNC#HEM063554	2009EM-0414	CNC#HEM063554	NA	Canadian National Collection of Insects, Arachnids and Nematodes	Arthropoda	Insecta	Hemiptera	Aphididae	Eriosomatinae	NA	Thecabius	NA	NA	NA	NA	NA	NA	NA	NA	NA	ex Populus balsamifera	NA	NA	NA	NA	NA	NA	K. Floate, R. G. Foottit, E. Maw
RFBAE	RFBAE665-09	CNC#HEM063649	2009EM-0513	BOLD:AAI3794	CNC#HEM063649	658[0n]	2	GU668524	0	Yes	NA	NA	NA	14-Jul-2009	Cepegillettea	NA	ex Betula glandulosa	NA	Canadian National Collection of Insects, Arachnids and Nematodes	NA	CNC#HEM063649	2009EM-0513	CNC#HEM063649	NA	Canadian National Collection of Insects, Arachnids and Nematodes	Arthropoda	Insecta	Hemiptera	Aphididae	Calaphidinae	NA	Cepegillettea	NA	NA	NA	NA	NA	NA	NA	NA	NA	ex Betula glandulosa	NA	NA	NA	NA	NA	NA	E. Maw, R. G. Foottit
RFBAE	RFBAE573-09	CNC#HEM063510	2009EM-0370	BOLD:AAG0889	CNC#HEM063510	658[0n]	2	GU668593	0	Yes	NA	NA	NA	09-Jul-2009	Pseudoepameibaphis	NA	ex Artemisia cana	NA	Canadian National Collection of Insects, Arachnids and Nematodes	NA	CNC#HEM063510	2009EM-0370	CNC#HEM063510	NA	Canadian National Collection of Insects, Arachnids and Nematodes	Arthropoda	Insecta	Hemiptera	Aphididae	Aphidinae	NA	Pseudoepameibaphis	NA	NA	NA	NA	NA	NA	NA	NA	NA	ex Artemisia cana	NA	NA	NA	NA	NA	NA	E. Maw, R. G. Foottit, K. Floate
RFBAE	RFBAE596-09	CNC#HEM063559	2009EM-0419	BOLD:AAA9944	CNC#HEM063559	658[0n]	2	GU668573	0	Yes	NA	NA	NA	10-Jul-2009	Thecabius	NA	ex Populus balsamifera	NA	Canadian National Collection of Insects, Arachnids and Nematodes	NA	CNC#HEM063559	2009EM-0419	CNC#HEM063559	NA	Canadian National Collection of Insects, Arachnids and Nematodes	Arthropoda	Insecta	Hemiptera	Aphididae	Eriosomatinae	NA	Thecabius	NA	NA	NA	NA	NA	NA	NA	NA	NA	ex Populus balsamifera	NA	NA	NA	NA	NA	NA	R.G. Foottit, K. Floate, E. Maw
RFBAE	RFBAE635-09	CNC#HEM063613	2009EM-0478	BOLD:AAD9329	CNC#HEM063613	658[0n]	2	GU668548	0	Yes	NA	NA	NA	13-Jul-2009	Chaitophorus	NA	ex Salix interior	NA	Canadian National Collection of Insects, Arachnids and Nematodes	NA	CNC#HEM063613	2009EM-0478	CNC#HEM063613	NA	Canadian National Collection of Insects, Arachnids and Nematodes	Arthropoda	Insecta	Hemiptera	Aphididae	Chaitophorinae	NA	Chaitophorus	NA	NA	NA	NA	NA	NA	NA	NA	NA	ex Salix interior	NA	NA	NA	NA	NA	NA	E. Maw, R. G. Foottit
RFBAE	RFBAE630-09	CNC#HEM063608	2009EM-0473a	BOLD:AAD9329	CNC#HEM063608	658[0n]	2	GU668550	0	Yes	NA	NA	NA	13-Jul-2009	Chaitophorus	NA	ex Salix bebbiana	NA	Canadian National Collection of Insects, Arachnids and Nematodes	NA	CNC#HEM063608	2009EM-0473a	CNC#HEM063608	NA	Canadian National Collection of Insects, Arachnids and Nematodes	Arthropoda	Insecta	Hemiptera	Aphididae	Chaitophorinae	NA	Chaitophorus	NA	NA	NA	NA	NA	NA	NA	NA	NA	ex Salix bebbiana	NA	NA	NA	NA	NA	NA	E. Maw, R. G. Foottit
RFBAE	RFBAE656-09	CNC#HEM063639	2009EM-0504	BOLD:AAI4157	CNC#HEM063639	658[0n]	2	GU668531	0	Yes	NA	NA	NA	14-Jul-2009	Chaitophorus	NA	ex Salix	NA	Canadian National Collection of Insects, Arachnids and Nematodes	NA	CNC#HEM063639	2009EM-0504	CNC#HEM063639	NA	Canadian National Collection of Insects, Arachnids and Nematodes	Arthropoda	Insecta	Hemiptera	Aphididae	Chaitophorinae	NA	Chaitophorus	NA	NA	NA	NA	NA	NA	NA	NA	NA	ex Salix	NA	NA	NA	NA	NA	NA	E. Maw, R. G. Foottit
RFBAE	RFBAE657-09	CNC#HEM063640	2009EM-0504A	BOLD:AAI4157	CNC#HEM063640	658[0n]	2	GU668528	0	Yes	NA	NA	NA	14-Jul-2009	Chaitophorus	NA	ex Salix	NA	Canadian National Collection of Insects, Arachnids and Nematodes	NA	CNC#HEM063640	2009EM-0504A	CNC#HEM063640	NA	Canadian National Collection of Insects, Arachnids and Nematodes	Arthropoda	Insecta	Hemiptera	Aphididae	Chaitophorinae	NA	Chaitophorus	NA	NA	NA	NA	NA	NA	NA	NA	NA	ex Salix	NA	NA	NA	NA	NA	NA	E. Maw, R. G. Foottit
SSBAA	SSBAA5377-12	BIOUG03700-C01	L#12BIOBUS-0453	BOLD:ACC6534	BIOUG03700-C01	615[0n]	2	NA	1	Yes	NA	NA	NA	18-Jun-2012	Empoasca	A	Banff NP	museum voucher	Biodiversity Institute of Ontario	10 pit fall traps|June 15-20|mostly cloudy and 16C when site was dismantled	BIOUG03700-C01	L#12BIOBUS-0453	BIOUG03700-C01	BIOUG	Biodiversity Institute of Ontario	Arthropoda	Insecta	Hemiptera	Cicadellidae	Typhlocybinae	NA	Empoasca	NA	NA	NA	NA	Bold ID Engine	NA	NA	S	A	Banff NP	10 pit fall traps|June 15-20|mostly cloudy and 16C when site was dismantled	museum voucher	NA	NA	NA	NA	BIOBus 2012
CNWBD	CNWBD546-13	BIOUG04653-B03	GMP#00438	BOLD:AAG8687	BIOUG04653-B03	549[0n]	1	NA	0	No	NA	NA	NA	16-Aug-2012	Empoasca (Kybos) sp.	NA	Wood Buffalo National Park	museum voucher	Biodiversity Institute of Ontario	Collected from August 10 to 16 2012	BIOUG04653-B03	GMP#00438	BIOUG04653-B03	BIOUG	Biodiversity Institute of Ontario	Arthropoda	Insecta	Hemiptera	Cicadellidae	Typhlocybinae	NA	Empoasca	Empoasca (Kybos) sp.	NA	NA	NA	NA	CollectionsID	NA	NA	NA	Wood Buffalo National Park	Collected from August 10 to 16 2012	museum voucher	NA	NA	NA	NA	Nicole Labine
CNWBD	CNWBD547-13	BIOUG04653-B04	GMP#00438	BOLD:AAG8687	BIOUG04653-B04	585[0n]	1	NA	0	No	NA	NA	NA	16-Aug-2012	Empoasca (Kybos) sp.	NA	Wood Buffalo National Park	museum voucher	Biodiversity Institute of Ontario	Collected from August 10 to 16 2012	BIOUG04653-B04	GMP#00438	BIOUG04653-B04	BIOUG	Biodiversity Institute of Ontario	Arthropoda	Insecta	Hemiptera	Cicadellidae	Typhlocybinae	NA	Empoasca	Empoasca (Kybos) sp.	NA	NA	NA	NA	CollectionsID	NA	NA	NA	Wood Buffalo National Park	Collected from August 10 to 16 2012	museum voucher	NA	NA	NA	NA	Nicole Labine
CNWBD	CNWBD545-13	BIOUG04653-B02	GMP#00438	BOLD:AAG8687	BIOUG04653-B02	564[0n]	1	NA	0	No	NA	NA	NA	16-Aug-2012	Empoasca (Kybos) sp.	NA	Wood Buffalo National Park	museum voucher	Biodiversity Institute of Ontario	Collected from August 10 to 16 2012	BIOUG04653-B02	GMP#00438	BIOUG04653-B02	BIOUG	Biodiversity Institute of Ontario	Arthropoda	Insecta	Hemiptera	Cicadellidae	Typhlocybinae	NA	Empoasca	Empoasca (Kybos) sp.	NA	NA	NA	NA	CollectionsID	NA	NA	NA	Wood Buffalo National Park	Collected from August 10 to 16 2012	museum voucher	NA	NA	NA	NA	Nicole Labine
CNWBD	CNWBD551-13	BIOUG04653-B08	GMP#00438	BOLD:AAV0166	BIOUG04653-B08	552[0n]	1	NA	0	No	NA	NA	NA	16-Aug-2012	Empoasca	NA	Wood Buffalo National Park	museum voucher	Biodiversity Institute of Ontario	Collected from August 10 to 16 2012	BIOUG04653-B08	GMP#00438	BIOUG04653-B08	BIOUG	Biodiversity Institute of Ontario	Arthropoda	Insecta	Hemiptera	Cicadellidae	Typhlocybinae	NA	Empoasca	NA	NA	NA	NA	NA	CollectionsID	NA	NA	NA	Wood Buffalo National Park	Collected from August 10 to 16 2012	museum voucher	NA	NA	NA	NA	Nicole Labine
SSBAA	SSBAA2091-12	BIOUG03523-A01	L#12BIOBUS-0452	BOLD:ACC5159	BIOUG03523-A01	635[0n]	1	NA	1	No	NA	NA	NA	18-Jun-2012	Miridae	I	Banff NP	museum voucher	Biodiversity Institute of Ontario	2 malaise traps|June 15-20|mostly cloudy and 16C when site was dismantled|June 18, 1 malaise trap collapsed at back	BIOUG03523-A01	L#12BIOBUS-0452	BIOUG03523-A01	BIOUG	Biodiversity Institute of Ontario	Arthropoda	Insecta	Hemiptera	Miridae	NA	NA	NA	NA	NA	NA	NA	Bold ID Engine	NA	NA	S	I	Banff NP	2 malaise traps|June 15-20|mostly cloudy and 16C when site was dismantled|June 18, 1 malaise trap collapsed at back	museum voucher	NA	NA	NA	NA	BIOBus 2012
SSBAA	SSBAA2117-12	BIOUG03523-C03	L#12BIOBUS-0449	BOLD:ACC5219	BIOUG03523-C03	615[0n]	1	NA	0	No	NA	NA	NA	18-Jun-2012	Nearctaphis	A	Banff NP	museum voucher	Biodiversity Institute of Ontario	10 pan traps|June 15-20|mostly cloudy and 16C when site was dismantled	BIOUG03523-C03	L#12BIOBUS-0449	BIOUG03523-C03	BIOUG	Biodiversity Institute of Ontario	Arthropoda	Insecta	Hemiptera	Aphididae	Aphidinae	NA	Nearctaphis	NA	NA	NA	NA	Bold ID Engine	NA	NA	S	A	Banff NP	10 pan traps|June 15-20|mostly cloudy and 16C when site was dismantled	museum voucher	NA	NA	NA	NA	BIOBus 2012
SSBAA	SSBAA2129-12	BIOUG03523-D03	L#12BIOBUS-0449	BOLD:AAV0263	BIOUG03523-D03	615[0n]	1	NA	1	No	NA	NA	NA	18-Jun-2012	Cicadellidae	I	Banff NP	museum voucher	Biodiversity Institute of Ontario	10 pan traps|June 15-20|mostly cloudy and 16C when site was dismantled	BIOUG03523-D03	L#12BIOBUS-0449	BIOUG03523-D03	BIOUG	Biodiversity Institute of Ontario	Arthropoda	Insecta	Hemiptera	Cicadellidae	NA	NA	NA	NA	NA	NA	NA	Bold ID Engine	NA	NA	S	I	Banff NP	10 pan traps|June 15-20|mostly cloudy and 16C when site was dismantled	museum voucher	NA	NA	NA	NA	BIOBus 2012
RFPB	RFPB073-09	CNC#HEM063090.4	SG7d	BOLD:ABX6182	CNC:HEM:063090	652[0n]	2	GU667348	0	Yes	NA	NA	NA	18-Jul-2008	Pemphigus sp. B RGF-2010	NA	ex Populus	NA	Canadian National Collection of Insects, Arachnids and Nematodes	NA	CNC#HEM063090.4	SG7d	CNC:HEM:063090	HEM	Canadian National Collection of Insects, Arachnids and Nematodes	Arthropoda	Insecta	Hemiptera	Aphididae	Eriosomatinae	NA	Pemphigus	Pemphigus sp. B RGF-2010	NA	NA	NA	NA	NA	NA	NA	NA	ex Populus	NA	NA	NA	NA	NA	NA	Floate, Kevin
SSBAA	SSBAA2158-12	BIOUG03523-F08	L#12BIOBUS-0449	BOLD:ACC5187	BIOUG03523-F08	631[0n]	1	NA	1	No	NA	NA	NA	18-Jun-2012	Hemiptera	A	Banff NP	museum voucher	Biodiversity Institute of Ontario	10 pan traps|June 15-20|mostly cloudy and 16C when site was dismantled	BIOUG03523-F08	L#12BIOBUS-0449	BIOUG03523-F08	BIOUG	Biodiversity Institute of Ontario	Arthropoda	Insecta	Hemiptera	NA	NA	NA	NA	NA	NA	NA	NA	NA	NA	NA	S	A	Banff NP	10 pan traps|June 15-20|mostly cloudy and 16C when site was dismantled	museum voucher	NA	NA	NA	NA	BIOBus 2012
CNWLE	CNWLE169-12	BIOUG03380-F07	GMP#00283	BOLD:AAN8289	BIOUG03380-F07	624[0n]	1	NA	0	No	NA	NA	NA	17-Jul-2012	Empoasca	NA	Waterton Lakes National Park	museum voucher	Biodiversity Institute of Ontario	Collected from July 10 to 17 2012, bear issues, hence the gap in dates: trap moved to new location	BIOUG03380-F07	GMP#00283	BIOUG03380-F07	BIOUG	Biodiversity Institute of Ontario	Arthropoda	Insecta	Hemiptera	Cicadellidae	Typhlocybinae	NA	Empoasca	NA	NA	NA	NA	NA	CollectionsID	NA	S	NA	Waterton Lakes National Park	Collected from July 10 to 17 2012, bear issues, hence the gap in dates: trap moved to new location	museum voucher	NA	NA	NA	NA	Emma Sylvester
CNWLE	CNWLE180-12	BIOUG03380-G06	GMP#00283	BOLD:AAG8687	BIOUG03380-G06	629[0n]	1	NA	0	No	NA	NA	NA	17-Jul-2012	Empoasca (Kybos) sp.	NA	Waterton Lakes National Park	museum voucher	Biodiversity Institute of Ontario	Collected from July 10 to 17 2012, bear issues, hence the gap in dates: trap moved to new location	BIOUG03380-G06	GMP#00283	BIOUG03380-G06	BIOUG	Biodiversity Institute of Ontario	Arthropoda	Insecta	Hemiptera	Cicadellidae	Typhlocybinae	NA	Empoasca	Empoasca (Kybos) sp.	NA	NA	NA	NA	CollectionsID	NA	S	NA	Waterton Lakes National Park	Collected from July 10 to 17 2012, bear issues, hence the gap in dates: trap moved to new location	museum voucher	NA	NA	NA	NA	Emma Sylvester
CNWLE	CNWLE186-12	BIOUG03380-G12	GMP#00283	BOLD:AAG8687	BIOUG03380-G12	618[0n]	1	NA	0	No	NA	NA	NA	17-Jul-2012	Empoasca (Kybos) sp.	NA	Waterton Lakes National Park	museum voucher	Biodiversity Institute of Ontario	Collected from July 10 to 17 2012, bear issues, hence the gap in dates: trap moved to new location	BIOUG03380-G12	GMP#00283	BIOUG03380-G12	BIOUG	Biodiversity Institute of Ontario	Arthropoda	Insecta	Hemiptera	Cicadellidae	Typhlocybinae	NA	Empoasca	Empoasca (Kybos) sp.	NA	NA	NA	NA	CollectionsID	NA	S	NA	Waterton Lakes National Park	Collected from July 10 to 17 2012, bear issues, hence the gap in dates: trap moved to new location	museum voucher	NA	NA	NA	NA	Emma Sylvester
RDBAB	RDBAB602-07	CNC#HEM040091	2001EM-0911	BOLD:AAI3794	CNC#HEM040091	658[0n]	2	NA	1	Yes	NA	NA	NA	11-Aug-2001	Cepegillettea	NA	ex Betula nana	NA	Canadian National Collection of Insects, Arachnids and Nematodes	NA	CNC#HEM040091	2001EM-0911	CNC#HEM040091	NA	Canadian National Collection of Insects, Arachnids and Nematodes	Arthropoda	Insecta	Hemiptera	Aphididae	Calaphidinae	NA	Cepegillettea	NA	NA	NA	NA	NA	NA	NA	C	NA	ex Betula nana	NA	NA	NA	NA	NA	NA	E. Maw, R.G. Foottit
SSJAF	SSJAF5025-13	BIOUG09208-A10	L#12BIOBUS-1108	BOLD:ABV2593	BIOUG09208-A10	572[0n]	1	NA	0	No	NA	NA	NA	21-Jul-2012	Essigella	NA	Jasper NP	museum voucher	Biodiversity Institute of Ontario	1 intercept trap|July 16-21|overcast|16C	BIOUG09208-A10	L#12BIOBUS-1108	BIOUG09208-A10	BIOUG	Biodiversity Institute of Ontario	Arthropoda	Insecta	Hemiptera	Aphididae	Lachninae	NA	Essigella	NA	NA	NA	NA	NA	BOLD ID Engine	NA	NA	NA	Jasper NP	1 intercept trap|July 16-21|overcast|16C	museum voucher	NA	NA	NA	NA	BIOBus 2012
CNBAE	CNBAE034-12	BIOUG04029-F12	GMP#00374	BOLD:AAN5445	BIOUG04029-F12	633[0n]	1	NA	0	No	NA	NA	NA	12-Sep-2012	Typhlocybinae	NA	Banff National Park	museum voucher	Biodiversity Institute of Ontario	Collected from September 2 to 12 2012	BIOUG04029-F12	GMP#00374	BIOUG04029-F12	BIOUG	Biodiversity Institute of Ontario	Arthropoda	Insecta	Hemiptera	Cicadellidae	Typhlocybinae	NA	NA	NA	NA	NA	NA	NA	CollectionsID	NA	NA	NA	Banff National Park	Collected from September 2 to 12 2012	museum voucher	NA	NA	NA	NA	Gill
RFPB	RDBA921-06	CNC#HEM005834	CHP-26g	BOLD:ABX6182	CNC:HEM:005834-7	658[0n]	2	HM064608	0	Yes	NA	NA	NA	29-Jun-2001	Pemphigus sp. B RGF-2010	NA	ex Populus balsamifera	NA	Canadian National Collection of Insects, Arachnids and Nematodes	NA	CNC#HEM005834	CHP-26g	CNC:HEM:005834-7	HEM	Canadian National Collection of Insects, Arachnids and Nematodes	Arthropoda	Insecta	Hemiptera	Aphididae	Eriosomatinae	NA	Pemphigus	Pemphigus sp. B RGF-2010	NA	NA	NA	NA	NA	NA	C	NA	ex Populus balsamifera	NA	NA	NA	NA	NA	NA	Floate, Kevin
RFADL	RDBA672-06	CNC#HEM010125	95EM-0262	BOLD:AAY3650	CNC#HEM010125	658[0n]	2	FJ502613	0	Yes	NA	NA	NA	29-Jun-1995	Pineus nr. coloradensis	NA	ex Picea glauca	NA	Canadian National Collection of Insects, Arachnids and Nematodes	NA	CNC#HEM010125	95EM-0262	CNC#HEM010125	NA	Canadian National Collection of Insects, Arachnids and Nematodes	Arthropoda	Insecta	Hemiptera	Adelgidae	Pineinae	NA	Pineus	Pineus nr. coloradensis	NA	NA	NA	NA	NA	NA	C	NA	ex Picea glauca	NA	NA	NA	NA	NA	NA	E. Maw
CNBAE	CNBAE030-12	BIOUG04029-F08	GMP#00374	BOLD:AAN8289	BIOUG04029-F08	619[0n]	1	NA	0	No	NA	NA	NA	12-Sep-2012	Empoasca	NA	Banff National Park	museum voucher	Biodiversity Institute of Ontario	Collected from September 2 to 12 2012	BIOUG04029-F08	GMP#00374	BIOUG04029-F08	BIOUG	Biodiversity Institute of Ontario	Arthropoda	Insecta	Hemiptera	Cicadellidae	Typhlocybinae	NA	Empoasca	NA	NA	NA	NA	NA	CollectionsID	NA	NA	NA	Banff National Park	Collected from September 2 to 12 2012	museum voucher	NA	NA	NA	NA	Gill
CNBAE	CNBAE031-12	BIOUG04029-F09	GMP#00374	BOLD:AAN8289	BIOUG04029-F09	630[0n]	1	NA	0	No	NA	NA	NA	12-Sep-2012	Empoasca	NA	Banff National Park	museum voucher	Biodiversity Institute of Ontario	Collected from September 2 to 12 2012	BIOUG04029-F09	GMP#00374	BIOUG04029-F09	BIOUG	Biodiversity Institute of Ontario	Arthropoda	Insecta	Hemiptera	Cicadellidae	Typhlocybinae	NA	Empoasca	NA	NA	NA	NA	NA	CollectionsID	NA	NA	NA	Banff National Park	Collected from September 2 to 12 2012	museum voucher	NA	NA	NA	NA	Gill
CNBAE	CNBAE032-12	BIOUG04029-F10	GMP#00374	BOLD:AAN8289	BIOUG04029-F10	627[0n]	1	NA	0	No	NA	NA	NA	12-Sep-2012	Empoasca	NA	Banff National Park	museum voucher	Biodiversity Institute of Ontario	Collected from September 2 to 12 2012	BIOUG04029-F10	GMP#00374	BIOUG04029-F10	BIOUG	Biodiversity Institute of Ontario	Arthropoda	Insecta	Hemiptera	Cicadellidae	Typhlocybinae	NA	Empoasca	NA	NA	NA	NA	NA	CollectionsID	NA	NA	NA	Banff National Park	Collected from September 2 to 12 2012	museum voucher	NA	NA	NA	NA	Gill
CNBAE	CNBAE035-12	BIOUG04029-G01	GMP#00374	BOLD:AAN8289	BIOUG04029-G01	614[0n]	1	NA	0	No	NA	NA	NA	12-Sep-2012	Empoasca	NA	Banff National Park	museum voucher	Biodiversity Institute of Ontario	Collected from September 2 to 12 2012	BIOUG04029-G01	GMP#00374	BIOUG04029-G01	BIOUG	Biodiversity Institute of Ontario	Arthropoda	Insecta	Hemiptera	Cicadellidae	Typhlocybinae	NA	Empoasca	NA	NA	NA	NA	NA	CollectionsID	NA	NA	NA	Banff National Park	Collected from September 2 to 12 2012	museum voucher	NA	NA	NA	NA	Gill
CNBAE	CNBAE036-12	BIOUG04029-G02	GMP#00374	BOLD:AAN8289	BIOUG04029-G02	627[0n]	1	NA	0	No	NA	NA	NA	12-Sep-2012	Empoasca	NA	Banff National Park	museum voucher	Biodiversity Institute of Ontario	Collected from September 2 to 12 2012	BIOUG04029-G02	GMP#00374	BIOUG04029-G02	BIOUG	Biodiversity Institute of Ontario	Arthropoda	Insecta	Hemiptera	Cicadellidae	Typhlocybinae	NA	Empoasca	NA	NA	NA	NA	NA	CollectionsID	NA	NA	NA	Banff National Park	Collected from September 2 to 12 2012	museum voucher	NA	NA	NA	NA	Gill
CNBAE	CNBAE038-12	BIOUG04029-G04	GMP#00374	BOLD:AAN8289	BIOUG04029-G04	628[0n]	1	NA	0	No	NA	NA	NA	12-Sep-2012	Empoasca	NA	Banff National Park	museum voucher	Biodiversity Institute of Ontario	Collected from September 2 to 12 2012	BIOUG04029-G04	GMP#00374	BIOUG04029-G04	BIOUG	Biodiversity Institute of Ontario	Arthropoda	Insecta	Hemiptera	Cicadellidae	Typhlocybinae	NA	Empoasca	NA	NA	NA	NA	NA	CollectionsID	NA	NA	NA	Banff National Park	Collected from September 2 to 12 2012	museum voucher	NA	NA	NA	NA	Gill
CNBAE	CNBAE044-12	BIOUG04029-G10	GMP#00374	BOLD:AAN8429	BIOUG04029-G10	633[0n]	1	NA	0	No	NA	NA	NA	12-Sep-2012	Hemiptera	NA	Banff National Park	museum voucher	Biodiversity Institute of Ontario	Collected from September 2 to 12 2012	BIOUG04029-G10	GMP#00374	BIOUG04029-G10	BIOUG	Biodiversity Institute of Ontario	Arthropoda	Insecta	Hemiptera	NA	NA	NA	NA	NA	NA	NA	NA	NA	NA	NA	NA	NA	Banff National Park	Collected from September 2 to 12 2012	museum voucher	NA	NA	NA	NA	Gill
CNWLE	CNWLE165-12	BIOUG03380-F03	GMP#00283	BOLD:AAV0227	BIOUG03380-F03	603[3n]	1	NA	0	No	NA	NA	NA	17-Jul-2012	Hemiptera	NA	Waterton Lakes National Park	museum voucher	Biodiversity Institute of Ontario	Collected from July 10 to 17 2012, bear issues, hence the gap in dates: trap moved to new location	BIOUG03380-F03	GMP#00283	BIOUG03380-F03	BIOUG	Biodiversity Institute of Ontario	Arthropoda	Insecta	Hemiptera	NA	NA	NA	NA	NA	NA	NA	NA	NA	NA	NA	S	NA	Waterton Lakes National Park	Collected from July 10 to 17 2012, bear issues, hence the gap in dates: trap moved to new location	museum voucher	NA	NA	NA	NA	Emma Sylvester
CNWLE	CNWLE166-12	BIOUG03380-F04	GMP#00283	BOLD:AAN8289	BIOUG03380-F04	632[0n]	1	NA	0	No	NA	NA	NA	17-Jul-2012	Empoasca	NA	Waterton Lakes National Park	museum voucher	Biodiversity Institute of Ontario	Collected from July 10 to 17 2012, bear issues, hence the gap in dates: trap moved to new location	BIOUG03380-F04	GMP#00283	BIOUG03380-F04	BIOUG	Biodiversity Institute of Ontario	Arthropoda	Insecta	Hemiptera	Cicadellidae	Typhlocybinae	NA	Empoasca	NA	NA	NA	NA	NA	CollectionsID	NA	S	NA	Waterton Lakes National Park	Collected from July 10 to 17 2012, bear issues, hence the gap in dates: trap moved to new location	museum voucher	NA	NA	NA	NA	Emma Sylvester
CNWLE	CNWLE177-12	BIOUG03380-G03	GMP#00283	BOLD:ACI8676	BIOUG03380-G03	627[0n]	1	NA	1	No	NA	NA	NA	17-Jul-2012	Hemiptera	NA	Waterton Lakes National Park	museum voucher	Biodiversity Institute of Ontario	Collected from July 10 to 17 2012, bear issues, hence the gap in dates: trap moved to new location	BIOUG03380-G03	GMP#00283	BIOUG03380-G03	BIOUG	Biodiversity Institute of Ontario	Arthropoda	Insecta	Hemiptera	NA	NA	NA	NA	NA	NA	NA	NA	NA	NA	NA	S	NA	Waterton Lakes National Park	Collected from July 10 to 17 2012, bear issues, hence the gap in dates: trap moved to new location	museum voucher	NA	NA	NA	NA	Emma Sylvester
CNWLE	CNWLE183-12	BIOUG03380-G09	GMP#00283	BOLD:AAN8289	BIOUG03380-G09	628[2n]	1	NA	0	No	NA	NA	NA	17-Jul-2012	Empoasca	NA	Waterton Lakes National Park	museum voucher	Biodiversity Institute of Ontario	Collected from July 10 to 17 2012, bear issues, hence the gap in dates: trap moved to new location	BIOUG03380-G09	GMP#00283	BIOUG03380-G09	BIOUG	Biodiversity Institute of Ontario	Arthropoda	Insecta	Hemiptera	Cicadellidae	Typhlocybinae	NA	Empoasca	NA	NA	NA	NA	NA	CollectionsID	NA	S	NA	Waterton Lakes National Park	Collected from July 10 to 17 2012, bear issues, hence the gap in dates: trap moved to new location	museum voucher	NA	NA	NA	NA	Emma Sylvester
CNWLE	CNWLE159-12	BIOUG03380-E09	GMP#00283	BOLD:AAV0227	BIOUG03380-E09	592[1n]	1	NA	0	No	NA	NA	NA	17-Jul-2012	Hemiptera	NA	Waterton Lakes National Park	museum voucher	Biodiversity Institute of Ontario	Collected from July 10 to 17 2012, bear issues, hence the gap in dates: trap moved to new location	BIOUG03380-E09	GMP#00283	BIOUG03380-E09	BIOUG	Biodiversity Institute of Ontario	Arthropoda	Insecta	Hemiptera	NA	NA	NA	NA	NA	NA	NA	NA	NA	NA	NA	S	NA	Waterton Lakes National Park	Collected from July 10 to 17 2012, bear issues, hence the gap in dates: trap moved to new location	museum voucher	NA	NA	NA	NA	Emma Sylvester
RFBAE	RFBAE629-09	CNC#HEM063607	2009EM-0473	BOLD:AAD9329	CNC#HEM063607	658[0n]	2	GU668553	0	Yes	NA	NA	NA	13-Jul-2009	Chaitophorus	NA	ex Salix bebbiana	NA	Canadian National Collection of Insects, Arachnids and Nematodes	NA	CNC#HEM063607	2009EM-0473	CNC#HEM063607	NA	Canadian National Collection of Insects, Arachnids and Nematodes	Arthropoda	Insecta	Hemiptera	Aphididae	Chaitophorinae	NA	Chaitophorus	NA	NA	NA	NA	NA	NA	NA	NA	NA	ex Salix bebbiana	NA	NA	NA	NA	NA	NA	E. Maw, R. G. Foottit
RFPB	RDBA906-06	CNC#HEM050683	WP-02b	BOLD:ABX6182	CNC:HEM:050683-2	658[0n]	2	HM064603	0	Yes	NA	NA	NA	10-Jun-2001	Pemphigus sp. B RGF-2010	NA	ex Populus sp.	NA	Canadian National Collection of Insects, Arachnids and Nematodes	NA	CNC#HEM050683	WP-02b	CNC:HEM:050683-2	HEM	Canadian National Collection of Insects, Arachnids and Nematodes	Arthropoda	Insecta	Hemiptera	Aphididae	Eriosomatinae	NA	Pemphigus	Pemphigus sp. B RGF-2010	NA	NA	NA	NA	NA	NA	NA	NA	ex Populus sp.	NA	NA	NA	NA	NA	NA	Floate, Kevin
RFPB	RDBA907-06	CNC#HEM050682	WP-01c	BOLD:ABX6182	CNC:HEM:050682-3	655[1n]	2	HM064604	0	Yes	NA	NA	NA	10-Jun-2001	Pemphigus sp. B RGF-2010	NA	ex Populus sp.	NA	Canadian National Collection of Insects, Arachnids and Nematodes	NA	CNC#HEM050682	WP-01c	CNC:HEM:050682-3	HEM	Canadian National Collection of Insects, Arachnids and Nematodes	Arthropoda	Insecta	Hemiptera	Aphididae	Eriosomatinae	NA	Pemphigus	Pemphigus sp. B RGF-2010	NA	NA	NA	NA	NA	NA	NA	NA	ex Populus sp.	NA	NA	NA	NA	NA	NA	Floate, Kevin
RFPB	RDBA910-06	CNC#HEM050695	KIM-04b	BOLD:ABX6182	CNC:HEM:050695-2	658[0n]	2	HM064605	0	Yes	NA	NA	NA	08-Jun-2001	Pemphigus sp. B RGF-2010	NA	ex Populus sp.	NA	Canadian National Collection of Insects, Arachnids and Nematodes	NA	CNC#HEM050695	KIM-04b	CNC:HEM:050695-2	HEM	Canadian National Collection of Insects, Arachnids and Nematodes	Arthropoda	Insecta	Hemiptera	Aphididae	Eriosomatinae	NA	Pemphigus	Pemphigus sp. B RGF-2010	NA	NA	NA	NA	NA	NA	NA	NA	ex Populus sp.	NA	NA	NA	NA	NA	NA	Floate, Kevin
RFPB	RDBA919-06	CNC#HEM050715	CHP-03a	BOLD:ABX6182	CNC:HEM:050715-1	658[0n]	2	HM064606	0	Yes	NA	NA	NA	29-Jun-2001	Pemphigus sp. B RGF-2010	NA	ex Populus sp.	NA	Canadian National Collection of Insects, Arachnids and Nematodes	NA	CNC#HEM050715	CHP-03a	CNC:HEM:050715-1	HEM	Canadian National Collection of Insects, Arachnids and Nematodes	Arthropoda	Insecta	Hemiptera	Aphididae	Eriosomatinae	NA	Pemphigus	Pemphigus sp. B RGF-2010	NA	NA	NA	NA	NA	NA	NA	NA	ex Populus sp.	NA	NA	NA	NA	NA	NA	Floate, Kevin
RFPB	RDBA920-06	CNC#HEM050716	CHP-12a	BOLD:ABX6182	CNC:HEM:050716-1	658[0n]	2	HM064607	0	Yes	NA	NA	NA	29-Jun-2001	Pemphigus sp. B RGF-2010	NA	ex Populus sp.	NA	Canadian National Collection of Insects, Arachnids and Nematodes	NA	CNC#HEM050716	CHP-12a	CNC:HEM:050716-1	HEM	Canadian National Collection of Insects, Arachnids and Nematodes	Arthropoda	Insecta	Hemiptera	Aphididae	Eriosomatinae	NA	Pemphigus	Pemphigus sp. B RGF-2010	NA	NA	NA	NA	NA	NA	NA	NA	ex Populus sp.	NA	NA	NA	NA	NA	NA	Floate, Kevin
RFPB	RDBA922-06	CNC#HEM050722	CHP-11a	BOLD:ABX6182	CNC:HEM:050722-1	658[0n]	2	HM064609	0	Yes	NA	NA	NA	29-Jun-2001	Pemphigus sp. B RGF-2010	NA	ex Populus sp.	NA	Canadian National Collection of Insects, Arachnids and Nematodes	NA	CNC#HEM050722	CHP-11a	CNC:HEM:050722-1	HEM	Canadian National Collection of Insects, Arachnids and Nematodes	Arthropoda	Insecta	Hemiptera	Aphididae	Eriosomatinae	NA	Pemphigus	Pemphigus sp. B RGF-2010	NA	NA	NA	NA	NA	NA	NA	NA	ex Populus sp.	NA	NA	NA	NA	NA	NA	Floate, Kevin
CNEIH	CNEIH388-13	BIOUG04359-G10	GMP#00423	BOLD:AAI3919	BIOUG04359-G10	631[0n]	1	NA	0	No	NA	NA	NA	14-Sep-2012	Calaphidinae	NA	Elk Island National Park	museum voucher	Biodiversity Institute of Ontario	Collected from August 31 to September 14 2012	BIOUG04359-G10	GMP#00423	BIOUG04359-G10	BIOUG	Biodiversity Institute of Ontario	Arthropoda	Insecta	Hemiptera	Aphididae	Calaphidinae	NA	NA	NA	NA	NA	NA	NA	CollectionsID	NA	NA	NA	Elk Island National Park	Collected from August 31 to September 14 2012	museum voucher	NA	NA	NA	NA	Brett Sarchuk
RFKSQ	RFBAE428-09	CNC#HEM063417A	2009EM-0279A	BOLD:ABZ4434	CNC#HEM063417	658[0n]	2	GU668417	0	Yes	NA	NA	NA	06-Jul-2009	Pemphigus sp. 5	NA	ex Populus deltoides	NA	Canadian National Collection of Insects, Arachnids and Nematodes	NA	CNC#HEM063417A	2009EM-0279A	CNC#HEM063417	NA	Canadian National Collection of Insects, Arachnids and Nematodes	Arthropoda	Insecta	Hemiptera	Aphididae	Eriosomatinae	NA	Pemphigus	Pemphigus sp. 5	NA	NA	NA	NA	NA	NA	NA	NA	ex Populus deltoides	NA	NA	NA	NA	NA	NA	K. Floate, R. G. Foottit, E. Maw
CNEIH	CNEIH348-13	BIOUG04359-D06	GMP#00423	BOLD:AAI3919	BIOUG04359-D06	630[0n]	1	NA	0	No	NA	NA	NA	14-Sep-2012	Calaphidinae	NA	Elk Island National Park	museum voucher	Biodiversity Institute of Ontario	Collected from August 31 to September 14 2012	BIOUG04359-D06	GMP#00423	BIOUG04359-D06	BIOUG	Biodiversity Institute of Ontario	Arthropoda	Insecta	Hemiptera	Aphididae	Calaphidinae	NA	NA	NA	NA	NA	NA	NA	CollectionsID	NA	NA	NA	Elk Island National Park	Collected from August 31 to September 14 2012	museum voucher	NA	NA	NA	NA	Brett Sarchuk
CNEIH	CNEIH354-13	BIOUG04359-D12	GMP#00423	BOLD:AAY6736	BIOUG04359-D12	630[0n]	1	NA	0	No	NA	NA	NA	14-Sep-2012	Empoasca	NA	Elk Island National Park	museum voucher	Biodiversity Institute of Ontario	Collected from August 31 to September 14 2012	BIOUG04359-D12	GMP#00423	BIOUG04359-D12	BIOUG	Biodiversity Institute of Ontario	Arthropoda	Insecta	Hemiptera	Cicadellidae	Typhlocybinae	NA	Empoasca	NA	NA	NA	NA	NA	CollectionsID	NA	NA	NA	Elk Island National Park	Collected from August 31 to September 14 2012	museum voucher	NA	NA	NA	NA	Brett Sarchuk
CNEIH	CNEIH359-13	BIOUG04359-E05	GMP#00423	BOLD:AAY6736	BIOUG04359-E05	624[0n]	1	NA	0	No	NA	NA	NA	14-Sep-2012	Hemiptera	NA	Elk Island National Park	museum voucher	Biodiversity Institute of Ontario	Collected from August 31 to September 14 2012	BIOUG04359-E05	GMP#00423	BIOUG04359-E05	BIOUG	Biodiversity Institute of Ontario	Arthropoda	Insecta	Hemiptera	NA	NA	NA	NA	NA	NA	NA	NA	NA	NA	NA	NA	NA	Elk Island National Park	Collected from August 31 to September 14 2012	museum voucher	NA	NA	NA	NA	Brett Sarchuk
HCNC	HCNC953-09	CNC-HEM-1428	CNC-HEM-1428	BOLD:AAJ6687	CNC:HEM:1428	642[0n]	2	HQ106358	1	Yes	NA	NA	NA	31-Aug-2003	Sigara sp.	A	NA	NA	Canadian National Collection of Insects, Arachnids and Nematodes	NA	CNC-HEM-1428	CNC-HEM-1428	CNC:HEM:1428	HEM	Canadian National Collection of Insects, Arachnids and Nematodes	Arthropoda	Insecta	Hemiptera	Corixidae	Corixinae	NA	Sigara	Sigara sp.	NA	C. N. C. Curators	NA	NA	NA	NA	S	A	NA	NA	NA	NA	NA	NA	NA	M. Alperyn
CNWBD	CNWBD245-13	BIOUG04646-C06	GMP#00438	BOLD:AAN8289	BIOUG04646-C06	625[0n]	1	NA	0	No	NA	NA	NA	16-Aug-2012	Empoasca	NA	Wood Buffalo National Park	museum voucher	Biodiversity Institute of Ontario	Collected from August 10 to 16 2012	BIOUG04646-C06	GMP#00438	BIOUG04646-C06	BIOUG	Biodiversity Institute of Ontario	Arthropoda	Insecta	Hemiptera	Cicadellidae	Typhlocybinae	NA	Empoasca	NA	NA	NA	NA	NA	CollectionsID	NA	NA	NA	Wood Buffalo National Park	Collected from August 10 to 16 2012	museum voucher	NA	NA	NA	NA	Nicole Labine
CNEIH	CNEIH362-13	BIOUG04359-E08	GMP#00423	BOLD:ABA5875	BIOUG04359-E08	629[0n]	1	NA	0	No	NA	NA	NA	14-Sep-2012	Empoasca	NA	Elk Island National Park	museum voucher	Biodiversity Institute of Ontario	Collected from August 31 to September 14 2012	BIOUG04359-E08	GMP#00423	BIOUG04359-E08	BIOUG	Biodiversity Institute of Ontario	Arthropoda	Insecta	Hemiptera	Cicadellidae	Typhlocybinae	NA	Empoasca	NA	NA	NA	NA	NA	CollectionsID	NA	NA	NA	Elk Island National Park	Collected from August 31 to September 14 2012	museum voucher	NA	NA	NA	NA	Brett Sarchuk
CNEIH	CNEIH364-13	BIOUG04359-E10	GMP#00423	BOLD:ACD9596	BIOUG04359-E10	635[0n]	1	NA	1	No	NA	NA	NA	14-Sep-2012	Hemiptera	NA	Elk Island National Park	museum voucher	Biodiversity Institute of Ontario	Collected from August 31 to September 14 2012	BIOUG04359-E10	GMP#00423	BIOUG04359-E10	BIOUG	Biodiversity Institute of Ontario	Arthropoda	Insecta	Hemiptera	NA	NA	NA	NA	NA	NA	NA	NA	NA	NA	NA	NA	NA	Elk Island National Park	Collected from August 31 to September 14 2012	museum voucher	NA	NA	NA	NA	Brett Sarchuk
CNEIH	CNEIH367-13	BIOUG04359-F01	GMP#00423	BOLD:ABA5875	BIOUG04359-F01	621[0n]	1	NA	0	No	NA	NA	NA	14-Sep-2012	Empoasca	NA	Elk Island National Park	museum voucher	Biodiversity Institute of Ontario	Collected from August 31 to September 14 2012	BIOUG04359-F01	GMP#00423	BIOUG04359-F01	BIOUG	Biodiversity Institute of Ontario	Arthropoda	Insecta	Hemiptera	Cicadellidae	Typhlocybinae	NA	Empoasca	NA	NA	NA	NA	NA	CollectionsID	NA	NA	NA	Elk Island National Park	Collected from August 31 to September 14 2012	museum voucher	NA	NA	NA	NA	Brett Sarchuk
CNEIH	CNEIH373-13	BIOUG04359-F07	GMP#00423	BOLD:AAV0243	BIOUG04359-F07	621[0n]	1	NA	0	No	NA	NA	NA	14-Sep-2012	Hemiptera	NA	Elk Island National Park	museum voucher	Biodiversity Institute of Ontario	Collected from August 31 to September 14 2012	BIOUG04359-F07	GMP#00423	BIOUG04359-F07	BIOUG	Biodiversity Institute of Ontario	Arthropoda	Insecta	Hemiptera	NA	NA	NA	NA	NA	NA	NA	NA	NA	NA	NA	NA	NA	Elk Island National Park	Collected from August 31 to September 14 2012	museum voucher	NA	NA	NA	NA	Brett Sarchuk
CNEIH	CNEIH375-13	BIOUG04359-F09	GMP#00423	BOLD:AAI3919	BIOUG04359-F09	617[0n]	1	NA	0	No	NA	NA	NA	14-Sep-2012	Calaphidinae	NA	Elk Island National Park	museum voucher	Biodiversity Institute of Ontario	Collected from August 31 to September 14 2012	BIOUG04359-F09	GMP#00423	BIOUG04359-F09	BIOUG	Biodiversity Institute of Ontario	Arthropoda	Insecta	Hemiptera	Aphididae	Calaphidinae	NA	NA	NA	NA	NA	NA	NA	CollectionsID	NA	NA	NA	Elk Island National Park	Collected from August 31 to September 14 2012	museum voucher	NA	NA	NA	NA	Brett Sarchuk
CNEIH	CNEIH379-13	BIOUG04359-G01	GMP#00423	BOLD:AAG8850	BIOUG04359-G01	630[0n]	1	NA	0	No	NA	NA	NA	14-Sep-2012	Empoasca	NA	Elk Island National Park	museum voucher	Biodiversity Institute of Ontario	Collected from August 31 to September 14 2012	BIOUG04359-G01	GMP#00423	BIOUG04359-G01	BIOUG	Biodiversity Institute of Ontario	Arthropoda	Insecta	Hemiptera	Cicadellidae	Typhlocybinae	NA	Empoasca	NA	NA	NA	NA	NA	CollectionsID	NA	NA	NA	Elk Island National Park	Collected from August 31 to September 14 2012	museum voucher	NA	NA	NA	NA	Brett Sarchuk
CNEIH	CNEIH380-13	BIOUG04359-G02	GMP#00423	BOLD:AAY6736	BIOUG04359-G02	630[0n]	1	NA	0	No	NA	NA	NA	14-Sep-2012	Hemiptera	NA	Elk Island National Park	museum voucher	Biodiversity Institute of Ontario	Collected from August 31 to September 14 2012	BIOUG04359-G02	GMP#00423	BIOUG04359-G02	BIOUG	Biodiversity Institute of Ontario	Arthropoda	Insecta	Hemiptera	NA	NA	NA	NA	NA	NA	NA	NA	NA	NA	NA	NA	NA	Elk Island National Park	Collected from August 31 to September 14 2012	museum voucher	NA	NA	NA	NA	Brett Sarchuk
CNEIH	CNEIH383-13	BIOUG04359-G05	GMP#00423	BOLD:AAG8850	BIOUG04359-G05	630[0n]	1	NA	0	No	NA	NA	NA	14-Sep-2012	Empoasca	NA	Elk Island National Park	museum voucher	Biodiversity Institute of Ontario	Collected from August 31 to September 14 2012	BIOUG04359-G05	GMP#00423	BIOUG04359-G05	BIOUG	Biodiversity Institute of Ontario	Arthropoda	Insecta	Hemiptera	Cicadellidae	Typhlocybinae	NA	Empoasca	NA	NA	NA	NA	NA	CollectionsID	NA	NA	NA	Elk Island National Park	Collected from August 31 to September 14 2012	museum voucher	NA	NA	NA	NA	Brett Sarchuk
CNEIH	CNEIH384-13	BIOUG04359-G06	GMP#00423	BOLD:AAG8689	BIOUG04359-G06	482[0n]	1	NA	0	No	NA	NA	NA	14-Sep-2012	Cacopsylla	NA	Elk Island National Park	museum voucher	Biodiversity Institute of Ontario	Collected from August 31 to September 14 2012	BIOUG04359-G06	GMP#00423	BIOUG04359-G06	BIOUG	Biodiversity Institute of Ontario	Arthropoda	Insecta	Hemiptera	Psyllidae	NA	NA	Cacopsylla	NA	NA	NA	NA	NA	CollectionsID	NA	NA	NA	Elk Island National Park	Collected from August 31 to September 14 2012	museum voucher	NA	NA	NA	NA	Brett Sarchuk
CNEIH	CNEIH385-13	BIOUG04359-G07	GMP#00423	BOLD:AAI3919	BIOUG04359-G07	617[0n]	1	NA	0	No	NA	NA	NA	14-Sep-2012	Calaphidinae	NA	Elk Island National Park	museum voucher	Biodiversity Institute of Ontario	Collected from August 31 to September 14 2012	BIOUG04359-G07	GMP#00423	BIOUG04359-G07	BIOUG	Biodiversity Institute of Ontario	Arthropoda	Insecta	Hemiptera	Aphididae	Calaphidinae	NA	NA	NA	NA	NA	NA	NA	CollectionsID	NA	NA	NA	Elk Island National Park	Collected from August 31 to September 14 2012	museum voucher	NA	NA	NA	NA	Brett Sarchuk
CNEIH	CNEIH386-13	BIOUG04359-G08	GMP#00423	BOLD:AAI4199	BIOUG04359-G08	634[0n]	1	NA	1	No	NA	NA	NA	14-Sep-2012	Ceruraphis	NA	Elk Island National Park	museum voucher	Biodiversity Institute of Ontario	Collected from August 31 to September 14 2012	BIOUG04359-G08	GMP#00423	BIOUG04359-G08	BIOUG	Biodiversity Institute of Ontario	Arthropoda	Insecta	Hemiptera	Aphididae	Aphidinae	NA	Ceruraphis	NA	NA	NA	NA	NA	CollectionsID	NA	NA	NA	Elk Island National Park	Collected from August 31 to September 14 2012	museum voucher	NA	NA	NA	NA	Brett Sarchuk
CNEIH	CNEIH390-13	BIOUG04359-G12	GMP#00423	BOLD:ABA5875	BIOUG04359-G12	622[0n]	1	NA	0	No	NA	NA	NA	14-Sep-2012	Empoasca	NA	Elk Island National Park	museum voucher	Biodiversity Institute of Ontario	Collected from August 31 to September 14 2012	BIOUG04359-G12	GMP#00423	BIOUG04359-G12	BIOUG	Biodiversity Institute of Ontario	Arthropoda	Insecta	Hemiptera	Cicadellidae	Typhlocybinae	NA	Empoasca	NA	NA	NA	NA	NA	CollectionsID	NA	NA	NA	Elk Island National Park	Collected from August 31 to September 14 2012	museum voucher	NA	NA	NA	NA	Brett Sarchuk
CNEIH	CNEIH392-13	BIOUG04359-H02	GMP#00423	BOLD:AAI3919	BIOUG04359-H02	611[0n]	1	NA	0	No	NA	NA	NA	14-Sep-2012	Calaphidinae	NA	Elk Island National Park	museum voucher	Biodiversity Institute of Ontario	Collected from August 31 to September 14 2012	BIOUG04359-H02	GMP#00423	BIOUG04359-H02	BIOUG	Biodiversity Institute of Ontario	Arthropoda	Insecta	Hemiptera	Aphididae	Calaphidinae	NA	NA	NA	NA	NA	NA	NA	CollectionsID	NA	NA	NA	Elk Island National Park	Collected from August 31 to September 14 2012	museum voucher	NA	NA	NA	NA	Brett Sarchuk
CNEIH	CNEIH396-13	BIOUG04359-H06	GMP#00423	BOLD:AAI3919	BIOUG04359-H06	584[0n]	1	NA	0	No	NA	NA	NA	14-Sep-2012	Calaphidinae	NA	Elk Island National Park	museum voucher	Biodiversity Institute of Ontario	Collected from August 31 to September 14 2012	BIOUG04359-H06	GMP#00423	BIOUG04359-H06	BIOUG	Biodiversity Institute of Ontario	Arthropoda	Insecta	Hemiptera	Aphididae	Calaphidinae	NA	NA	NA	NA	NA	NA	NA	CollectionsID	NA	NA	NA	Elk Island National Park	Collected from August 31 to September 14 2012	museum voucher	NA	NA	NA	NA	Brett Sarchuk
CNEIH	CNEIH398-13	BIOUG04359-H08	GMP#00423	BOLD:AAI3919	BIOUG04359-H08	637[0n]	1	NA	0	No	NA	NA	NA	14-Sep-2012	Calaphidinae	NA	Elk Island National Park	museum voucher	Biodiversity Institute of Ontario	Collected from August 31 to September 14 2012	BIOUG04359-H08	GMP#00423	BIOUG04359-H08	BIOUG	Biodiversity Institute of Ontario	Arthropoda	Insecta	Hemiptera	Aphididae	Calaphidinae	NA	NA	NA	NA	NA	NA	NA	CollectionsID	NA	NA	NA	Elk Island National Park	Collected from August 31 to September 14 2012	museum voucher	NA	NA	NA	NA	Brett Sarchuk
CNEIH	CNEIH400-13	BIOUG04359-H10	GMP#00423	BOLD:ACD9515	BIOUG04359-H10	642[0n]	1	NA	0	No	NA	NA	NA	14-Sep-2012	Hemiptera	NA	Elk Island National Park	museum voucher	Biodiversity Institute of Ontario	Collected from August 31 to September 14 2012	BIOUG04359-H10	GMP#00423	BIOUG04359-H10	BIOUG	Biodiversity Institute of Ontario	Arthropoda	Insecta	Hemiptera	NA	NA	NA	NA	NA	NA	NA	NA	NA	NA	NA	NA	NA	Elk Island National Park	Collected from August 31 to September 14 2012	museum voucher	NA	NA	NA	NA	Brett Sarchuk
CNEIH	CNEIH401-13	BIOUG04359-H11	GMP#00423	BOLD:ACA9543	BIOUG04359-H11	617[0n]	1	NA	0	No	NA	NA	NA	14-Sep-2012	Hemiptera	NA	Elk Island National Park	museum voucher	Biodiversity Institute of Ontario	Collected from August 31 to September 14 2012	BIOUG04359-H11	GMP#00423	BIOUG04359-H11	BIOUG	Biodiversity Institute of Ontario	Arthropoda	Insecta	Hemiptera	NA	NA	NA	NA	NA	NA	NA	NA	NA	NA	NA	NA	NA	Elk Island National Park	Collected from August 31 to September 14 2012	museum voucher	NA	NA	NA	NA	Brett Sarchuk
BBHCN	BBHCN1006-10	10BBCHEM-0882	L#PC2010JP-155	BOLD:AAV0235	10BBCHEM-0882	658[0n]	2	NA	1	Yes	NA	NA	NA	28-Jun-2010	Hemiptera	NA	Jasper	NA	Biodiversity Institute of Ontario	Set from June 25-28 Malaise Trap	10BBCHEM-0882	L#PC2010JP-155	10BBCHEM-0882	BIOUG	Biodiversity Institute of Ontario	Arthropoda	Insecta	Hemiptera	NA	NA	NA	NA	NA	NA	NA	NA	NA	NA	NA	S	NA	Jasper	Set from June 25-28 Malaise Trap	NA	NA	NA	NA	NA	BIObus 2010
BBHCN	BBHCN1007-10	10BBCHEM-0883	L#PC2010JP-155	BOLD:AAV0226	10BBCHEM-0883	658[0n]	2	NA	1	Yes	NA	NA	NA	28-Jun-2010	Empoasca sp.	NA	Jasper	NA	Biodiversity Institute of Ontario	Set from June 25-28 Malaise Trap	10BBCHEM-0883	L#PC2010JP-155	10BBCHEM-0883	BIOUG	Biodiversity Institute of Ontario	Arthropoda	Insecta	Hemiptera	Cicadellidae	Typhlocybinae	NA	Empoasca	Empoasca sp.	NA	James N. Zahniser	zahniser@uiuc.edu	NA	NA	NA	S	NA	Jasper	Set from June 25-28 Malaise Trap	NA	NA	NA	NA	NA	BIObus 2010
BBHCN	BBHCN1008-10	10BBCHEM-0884	L#PC2010JP-155	BOLD:AAV0235	10BBCHEM-0884	658[0n]	2	NA	1	Yes	NA	NA	NA	28-Jun-2010	Hemiptera	NA	Jasper	NA	Biodiversity Institute of Ontario	Set from June 25-28 Malaise Trap	10BBCHEM-0884	L#PC2010JP-155	10BBCHEM-0884	BIOUG	Biodiversity Institute of Ontario	Arthropoda	Insecta	Hemiptera	NA	NA	NA	NA	NA	NA	NA	NA	NA	NA	NA	S	NA	Jasper	Set from June 25-28 Malaise Trap	NA	NA	NA	NA	NA	BIObus 2010
CNWBD	CNWBD256-13	BIOUG04646-D05	GMP#00438	BOLD:ACF0321	BIOUG04646-D05	615[0n]	1	NA	1	No	NA	NA	NA	16-Aug-2012	Hemiptera	NA	Wood Buffalo National Park	museum voucher	Biodiversity Institute of Ontario	Collected from August 10 to 16 2012	BIOUG04646-D05	GMP#00438	BIOUG04646-D05	BIOUG	Biodiversity Institute of Ontario	Arthropoda	Insecta	Hemiptera	NA	NA	NA	NA	NA	NA	NA	NA	NA	NA	NA	NA	NA	Wood Buffalo National Park	Collected from August 10 to 16 2012	museum voucher	NA	NA	NA	NA	Nicole Labine
CNWBD	CNWBD250-13	BIOUG04646-C11	GMP#00438	BOLD:AAV0166	BIOUG04646-C11	624[0n]	1	NA	0	No	NA	NA	NA	16-Aug-2012	Empoasca	NA	Wood Buffalo National Park	museum voucher	Biodiversity Institute of Ontario	Collected from August 10 to 16 2012	BIOUG04646-C11	GMP#00438	BIOUG04646-C11	BIOUG	Biodiversity Institute of Ontario	Arthropoda	Insecta	Hemiptera	Cicadellidae	Typhlocybinae	NA	Empoasca	NA	NA	NA	NA	NA	CollectionsID	NA	NA	NA	Wood Buffalo National Park	Collected from August 10 to 16 2012	museum voucher	NA	NA	NA	NA	Nicole Labine
CNWBD	CNWBD269-13	BIOUG04646-E06	GMP#00438	BOLD:ACE0138	BIOUG04646-E06	635[0n]	1	NA	1	No	NA	NA	NA	16-Aug-2012	Hemiptera	NA	Wood Buffalo National Park	museum voucher	Biodiversity Institute of Ontario	Collected from August 10 to 16 2012	BIOUG04646-E06	GMP#00438	BIOUG04646-E06	BIOUG	Biodiversity Institute of Ontario	Arthropoda	Insecta	Hemiptera	NA	NA	NA	NA	NA	NA	NA	NA	NA	NA	NA	NA	NA	Wood Buffalo National Park	Collected from August 10 to 16 2012	museum voucher	NA	NA	NA	NA	Nicole Labine
SSWLF	SSWLF919-13	BIOUG09214-H09	L#12BIOBUS-1517	BOLD:AAV0243	BIOUG09214-H09	583[0n]	1	NA	0	No	NA	NA	NA	06-Aug-2012	Cicadellidae	NA	Waterton Lakes NP	museum voucher	Biodiversity Institute of Ontario	standard 5 minute sweeping (1)|mostly sunny, 24C|4 sweepers	BIOUG09214-H09	L#12BIOBUS-1517	BIOUG09214-H09	BIOUG	Biodiversity Institute of Ontario	Arthropoda	Insecta	Hemiptera	Cicadellidae	NA	NA	NA	NA	NA	NA	NA	NA	BOLD ID Engine	NA	NA	NA	Waterton Lakes NP	standard 5 minute sweeping (1)|mostly sunny, 24C|4 sweepers	museum voucher	NA	NA	NA	NA	BIOBus 2012
CNWBD	CNWBD276-13	BIOUG04646-F01	GMP#00438	BOLD:AAG8687	BIOUG04646-F01	624[0n]	1	NA	0	No	NA	NA	NA	16-Aug-2012	Empoasca (Kybos) sp.	NA	Wood Buffalo National Park	museum voucher	Biodiversity Institute of Ontario	Collected from August 10 to 16 2012	BIOUG04646-F01	GMP#00438	BIOUG04646-F01	BIOUG	Biodiversity Institute of Ontario	Arthropoda	Insecta	Hemiptera	Cicadellidae	Typhlocybinae	NA	Empoasca	Empoasca (Kybos) sp.	NA	NA	NA	NA	CollectionsID	NA	NA	NA	Wood Buffalo National Park	Collected from August 10 to 16 2012	museum voucher	NA	NA	NA	NA	Nicole Labine
CNWBD	CNWBD275-13	BIOUG04646-E12	GMP#00438	BOLD:ABA5771	BIOUG04646-E12	632[0n]	1	NA	0	No	NA	NA	NA	16-Aug-2012	Empoasca	NA	Wood Buffalo National Park	museum voucher	Biodiversity Institute of Ontario	Collected from August 10 to 16 2012	BIOUG04646-E12	GMP#00438	BIOUG04646-E12	BIOUG	Biodiversity Institute of Ontario	Arthropoda	Insecta	Hemiptera	Cicadellidae	Typhlocybinae	NA	Empoasca	NA	NA	NA	NA	NA	CollectionsID	NA	NA	NA	Wood Buffalo National Park	Collected from August 10 to 16 2012	museum voucher	NA	NA	NA	NA	Nicole Labine
CNWBD	CNWBD303-13	BIOUG04646-H04	GMP#00438	BOLD:AAN8289	BIOUG04646-H04	624[0n]	1	NA	0	No	NA	NA	NA	16-Aug-2012	Empoasca	NA	Wood Buffalo National Park	museum voucher	Biodiversity Institute of Ontario	Collected from August 10 to 16 2012	BIOUG04646-H04	GMP#00438	BIOUG04646-H04	BIOUG	Biodiversity Institute of Ontario	Arthropoda	Insecta	Hemiptera	Cicadellidae	Typhlocybinae	NA	Empoasca	NA	NA	NA	NA	NA	CollectionsID	NA	NA	NA	Wood Buffalo National Park	Collected from August 10 to 16 2012	museum voucher	NA	NA	NA	NA	Nicole Labine
CNWBD	CNWBD301-13	BIOUG04646-H02	GMP#00438	BOLD:AAN8289	BIOUG04646-H02	629[0n]	1	NA	0	No	NA	NA	NA	16-Aug-2012	Empoasca	NA	Wood Buffalo National Park	museum voucher	Biodiversity Institute of Ontario	Collected from August 10 to 16 2012	BIOUG04646-H02	GMP#00438	BIOUG04646-H02	BIOUG	Biodiversity Institute of Ontario	Arthropoda	Insecta	Hemiptera	Cicadellidae	Typhlocybinae	NA	Empoasca	NA	NA	NA	NA	NA	CollectionsID	NA	NA	NA	Wood Buffalo National Park	Collected from August 10 to 16 2012	museum voucher	NA	NA	NA	NA	Nicole Labine
CNWBD	CNWBD299-13	BIOUG04646-G12	GMP#00438	BOLD:AAV0166	BIOUG04646-G12	627[0n]	1	NA	0	No	NA	NA	NA	16-Aug-2012	Empoasca	NA	Wood Buffalo National Park	museum voucher	Biodiversity Institute of Ontario	Collected from August 10 to 16 2012	BIOUG04646-G12	GMP#00438	BIOUG04646-G12	BIOUG	Biodiversity Institute of Ontario	Arthropoda	Insecta	Hemiptera	Cicadellidae	Typhlocybinae	NA	Empoasca	NA	NA	NA	NA	NA	CollectionsID	NA	NA	NA	Wood Buffalo National Park	Collected from August 10 to 16 2012	museum voucher	NA	NA	NA	NA	Nicole Labine
CNWBD	CNWBD296-13	BIOUG04646-G09	GMP#00438	BOLD:ABA5771	BIOUG04646-G09	625[0n]	1	NA	0	No	NA	NA	NA	16-Aug-2012	Empoasca	NA	Wood Buffalo National Park	museum voucher	Biodiversity Institute of Ontario	Collected from August 10 to 16 2012	BIOUG04646-G09	GMP#00438	BIOUG04646-G09	BIOUG	Biodiversity Institute of Ontario	Arthropoda	Insecta	Hemiptera	Cicadellidae	Typhlocybinae	NA	Empoasca	NA	NA	NA	NA	NA	CollectionsID	NA	NA	NA	Wood Buffalo National Park	Collected from August 10 to 16 2012	museum voucher	NA	NA	NA	NA	Nicole Labine
CNWBD	CNWBD295-13	BIOUG04646-G08	GMP#00438	BOLD:AAV0166	BIOUG04646-G08	611[0n]	1	NA	0	No	NA	NA	NA	16-Aug-2012	Empoasca	NA	Wood Buffalo National Park	museum voucher	Biodiversity Institute of Ontario	Collected from August 10 to 16 2012	BIOUG04646-G08	GMP#00438	BIOUG04646-G08	BIOUG	Biodiversity Institute of Ontario	Arthropoda	Insecta	Hemiptera	Cicadellidae	Typhlocybinae	NA	Empoasca	NA	NA	NA	NA	NA	CollectionsID	NA	NA	NA	Wood Buffalo National Park	Collected from August 10 to 16 2012	museum voucher	NA	NA	NA	NA	Nicole Labine
CNWBD	CNWBD293-13	BIOUG04646-G06	GMP#00438	BOLD:AAV0166	BIOUG04646-G06	625[0n]	1	NA	0	No	NA	NA	NA	16-Aug-2012	Empoasca	NA	Wood Buffalo National Park	museum voucher	Biodiversity Institute of Ontario	Collected from August 10 to 16 2012	BIOUG04646-G06	GMP#00438	BIOUG04646-G06	BIOUG	Biodiversity Institute of Ontario	Arthropoda	Insecta	Hemiptera	Cicadellidae	Typhlocybinae	NA	Empoasca	NA	NA	NA	NA	NA	CollectionsID	NA	NA	NA	Wood Buffalo National Park	Collected from August 10 to 16 2012	museum voucher	NA	NA	NA	NA	Nicole Labine
CNWBD	CNWBD292-13	BIOUG04646-G05	GMP#00438	BOLD:AAV0166	BIOUG04646-G05	627[0n]	1	NA	0	No	NA	NA	NA	16-Aug-2012	Empoasca	NA	Wood Buffalo National Park	museum voucher	Biodiversity Institute of Ontario	Collected from August 10 to 16 2012	BIOUG04646-G05	GMP#00438	BIOUG04646-G05	BIOUG	Biodiversity Institute of Ontario	Arthropoda	Insecta	Hemiptera	Cicadellidae	Typhlocybinae	NA	Empoasca	NA	NA	NA	NA	NA	CollectionsID	NA	NA	NA	Wood Buffalo National Park	Collected from August 10 to 16 2012	museum voucher	NA	NA	NA	NA	Nicole Labine
CNWBD	CNWBD289-13	BIOUG04646-G02	GMP#00438	BOLD:AAV0166	BIOUG04646-G02	624[0n]	1	NA	0	No	NA	NA	NA	16-Aug-2012	Empoasca	NA	Wood Buffalo National Park	museum voucher	Biodiversity Institute of Ontario	Collected from August 10 to 16 2012	BIOUG04646-G02	GMP#00438	BIOUG04646-G02	BIOUG	Biodiversity Institute of Ontario	Arthropoda	Insecta	Hemiptera	Cicadellidae	Typhlocybinae	NA	Empoasca	NA	NA	NA	NA	NA	CollectionsID	NA	NA	NA	Wood Buffalo National Park	Collected from August 10 to 16 2012	museum voucher	NA	NA	NA	NA	Nicole Labine
CNWBD	CNWBD287-13	BIOUG04646-F12	GMP#00438	BOLD:AAV0166	BIOUG04646-F12	631[0n]	1	NA	0	No	NA	NA	NA	16-Aug-2012	Empoasca	NA	Wood Buffalo National Park	museum voucher	Biodiversity Institute of Ontario	Collected from August 10 to 16 2012	BIOUG04646-F12	GMP#00438	BIOUG04646-F12	BIOUG	Biodiversity Institute of Ontario	Arthropoda	Insecta	Hemiptera	Cicadellidae	Typhlocybinae	NA	Empoasca	NA	NA	NA	NA	NA	CollectionsID	NA	NA	NA	Wood Buffalo National Park	Collected from August 10 to 16 2012	museum voucher	NA	NA	NA	NA	Nicole Labine
CNWBD	CNWBD286-13	BIOUG04646-F11	GMP#00438	BOLD:AAV0159	BIOUG04646-F11	625[0n]	1	NA	0	No	NA	NA	NA	16-Aug-2012	Empoasca	NA	Wood Buffalo National Park	museum voucher	Biodiversity Institute of Ontario	Collected from August 10 to 16 2012	BIOUG04646-F11	GMP#00438	BIOUG04646-F11	BIOUG	Biodiversity Institute of Ontario	Arthropoda	Insecta	Hemiptera	Cicadellidae	Typhlocybinae	NA	Empoasca	NA	NA	NA	NA	NA	CollectionsID	NA	NA	NA	Wood Buffalo National Park	Collected from August 10 to 16 2012	museum voucher	NA	NA	NA	NA	Nicole Labine
CNWBD	CNWBD285-13	BIOUG04646-F10	GMP#00438	BOLD:AAV0166	BIOUG04646-F10	627[0n]	1	NA	0	No	NA	NA	NA	16-Aug-2012	Empoasca	NA	Wood Buffalo National Park	museum voucher	Biodiversity Institute of Ontario	Collected from August 10 to 16 2012	BIOUG04646-F10	GMP#00438	BIOUG04646-F10	BIOUG	Biodiversity Institute of Ontario	Arthropoda	Insecta	Hemiptera	Cicadellidae	Typhlocybinae	NA	Empoasca	NA	NA	NA	NA	NA	CollectionsID	NA	NA	NA	Wood Buffalo National Park	Collected from August 10 to 16 2012	museum voucher	NA	NA	NA	NA	Nicole Labine
CNWBD	CNWBD284-13	BIOUG04646-F09	GMP#00438	BOLD:AAV0159	BIOUG04646-F09	625[0n]	1	NA	0	No	NA	NA	NA	16-Aug-2012	Empoasca	NA	Wood Buffalo National Park	museum voucher	Biodiversity Institute of Ontario	Collected from August 10 to 16 2012	BIOUG04646-F09	GMP#00438	BIOUG04646-F09	BIOUG	Biodiversity Institute of Ontario	Arthropoda	Insecta	Hemiptera	Cicadellidae	Typhlocybinae	NA	Empoasca	NA	NA	NA	NA	NA	CollectionsID	NA	NA	NA	Wood Buffalo National Park	Collected from August 10 to 16 2012	museum voucher	NA	NA	NA	NA	Nicole Labine
CNWBD	CNWBD282-13	BIOUG04646-F07	GMP#00438	BOLD:AAV0166	BIOUG04646-F07	622[0n]	1	NA	0	No	NA	NA	NA	16-Aug-2012	Empoasca	NA	Wood Buffalo National Park	museum voucher	Biodiversity Institute of Ontario	Collected from August 10 to 16 2012	BIOUG04646-F07	GMP#00438	BIOUG04646-F07	BIOUG	Biodiversity Institute of Ontario	Arthropoda	Insecta	Hemiptera	Cicadellidae	Typhlocybinae	NA	Empoasca	NA	NA	NA	NA	NA	CollectionsID	NA	NA	NA	Wood Buffalo National Park	Collected from August 10 to 16 2012	museum voucher	NA	NA	NA	NA	Nicole Labine
CNWBD	CNWBD302-13	BIOUG04646-H03	GMP#00438	BOLD:AAG8687	BIOUG04646-H03	627[0n]	1	NA	0	No	NA	NA	NA	16-Aug-2012	Empoasca (Kybos) sp.	NA	Wood Buffalo National Park	museum voucher	Biodiversity Institute of Ontario	Collected from August 10 to 16 2012	BIOUG04646-H03	GMP#00438	BIOUG04646-H03	BIOUG	Biodiversity Institute of Ontario	Arthropoda	Insecta	Hemiptera	Cicadellidae	Typhlocybinae	NA	Empoasca	Empoasca (Kybos) sp.	NA	NA	NA	NA	CollectionsID	NA	NA	NA	Wood Buffalo National Park	Collected from August 10 to 16 2012	museum voucher	NA	NA	NA	NA	Nicole Labine
CNWBD	CNWBD281-13	BIOUG04646-F06	GMP#00438	BOLD:AAG8687	BIOUG04646-F06	625[0n]	1	NA	0	No	NA	NA	NA	16-Aug-2012	Empoasca (Kybos) sp.	NA	Wood Buffalo National Park	museum voucher	Biodiversity Institute of Ontario	Collected from August 10 to 16 2012	BIOUG04646-F06	GMP#00438	BIOUG04646-F06	BIOUG	Biodiversity Institute of Ontario	Arthropoda	Insecta	Hemiptera	Cicadellidae	Typhlocybinae	NA	Empoasca	Empoasca (Kybos) sp.	NA	NA	NA	NA	CollectionsID	NA	NA	NA	Wood Buffalo National Park	Collected from August 10 to 16 2012	museum voucher	NA	NA	NA	NA	Nicole Labine
CNWBD	CNWBD290-13	BIOUG04646-G03	GMP#00438	BOLD:AAG8687	BIOUG04646-G03	614[0n]	1	NA	0	No	NA	NA	NA	16-Aug-2012	Empoasca (Kybos) sp.	NA	Wood Buffalo National Park	museum voucher	Biodiversity Institute of Ontario	Collected from August 10 to 16 2012	BIOUG04646-G03	GMP#00438	BIOUG04646-G03	BIOUG	Biodiversity Institute of Ontario	Arthropoda	Insecta	Hemiptera	Cicadellidae	Typhlocybinae	NA	Empoasca	Empoasca (Kybos) sp.	NA	NA	NA	NA	CollectionsID	NA	NA	NA	Wood Buffalo National Park	Collected from August 10 to 16 2012	museum voucher	NA	NA	NA	NA	Nicole Labine
SSBAA	SSBAA2185-12	BIOUG03523-H11	L#12BIOBUS-0449	BOLD:AAG3894	BIOUG03523-H11	611[0n]	1	NA	1	No	NA	NA	NA	18-Jun-2012	Tetraneura	I	Banff NP	museum voucher	Biodiversity Institute of Ontario	10 pan traps|June 15-20|mostly cloudy and 16C when site was dismantled	BIOUG03523-H11	L#12BIOBUS-0449	BIOUG03523-H11	BIOUG	Biodiversity Institute of Ontario	Arthropoda	Insecta	Hemiptera	Aphididae	Eriosomatinae	NA	Tetraneura	NA	NA	NA	NA	NA	CollectionsID	NA	S	I	Banff NP	10 pan traps|June 15-20|mostly cloudy and 16C when site was dismantled	museum voucher	NA	NA	NA	NA	BIOBus 2012
SSBAA	SSBAA2179-12	BIOUG03523-H05	L#12BIOBUS-0449	BOLD:AAG3895	BIOUG03523-H05	607[0n]	1	NA	0	No	NA	NA	NA	18-Jun-2012	Forda	I	Banff NP	museum voucher	Biodiversity Institute of Ontario	10 pan traps|June 15-20|mostly cloudy and 16C when site was dismantled	BIOUG03523-H05	L#12BIOBUS-0449	BIOUG03523-H05	BIOUG	Biodiversity Institute of Ontario	Arthropoda	Insecta	Hemiptera	Aphididae	Eriosomatinae	NA	Forda	NA	NA	NA	NA	CollectionsID	CollectionsID	NA	S	I	Banff NP	10 pan traps|June 15-20|mostly cloudy and 16C when site was dismantled	museum voucher	NA	NA	NA	NA	BIOBus 2012
SSBAA	SSBAA2173-12	BIOUG03523-G11	L#12BIOBUS-0449	BOLD:ACC5187	BIOUG03523-G11	629[0n]	1	NA	0	No	NA	NA	NA	18-Jun-2012	Hemiptera	A	Banff NP	museum voucher	Biodiversity Institute of Ontario	10 pan traps|June 15-20|mostly cloudy and 16C when site was dismantled	BIOUG03523-G11	L#12BIOBUS-0449	BIOUG03523-G11	BIOUG	Biodiversity Institute of Ontario	Arthropoda	Insecta	Hemiptera	NA	NA	NA	NA	NA	NA	NA	NA	NA	NA	NA	S	A	Banff NP	10 pan traps|June 15-20|mostly cloudy and 16C when site was dismantled	museum voucher	NA	NA	NA	NA	BIOBus 2012
SSBAA	SSBAA2161-12	BIOUG03523-F11	L#12BIOBUS-0449	BOLD:AAG3895	BIOUG03523-F11	622[0n]	1	NA	0	No	NA	NA	NA	18-Jun-2012	Forda	I	Banff NP	museum voucher	Biodiversity Institute of Ontario	10 pan traps|June 15-20|mostly cloudy and 16C when site was dismantled	BIOUG03523-F11	L#12BIOBUS-0449	BIOUG03523-F11	BIOUG	Biodiversity Institute of Ontario	Arthropoda	Insecta	Hemiptera	Aphididae	Eriosomatinae	NA	Forda	NA	NA	NA	NA	CollectionsID	CollectionsID	NA	S	I	Banff NP	10 pan traps|June 15-20|mostly cloudy and 16C when site was dismantled	museum voucher	NA	NA	NA	NA	BIOBus 2012
SSBAA	SSBAA2160-12	BIOUG03523-F10	L#12BIOBUS-0449	BOLD:ACC5187	BIOUG03523-F10	629[0n]	1	NA	1	No	NA	NA	NA	18-Jun-2012	Hemiptera	A	Banff NP	museum voucher	Biodiversity Institute of Ontario	10 pan traps|June 15-20|mostly cloudy and 16C when site was dismantled	BIOUG03523-F10	L#12BIOBUS-0449	BIOUG03523-F10	BIOUG	Biodiversity Institute of Ontario	Arthropoda	Insecta	Hemiptera	NA	NA	NA	NA	NA	NA	NA	NA	NA	NA	NA	S	A	Banff NP	10 pan traps|June 15-20|mostly cloudy and 16C when site was dismantled	museum voucher	NA	NA	NA	NA	BIOBus 2012
SSBAA	SSBAA2138-12	BIOUG03523-D12	L#12BIOBUS-0449	BOLD:AAG3895	BIOUG03523-D12	607[0n]	1	NA	0	No	NA	NA	NA	18-Jun-2012	Forda	I	Banff NP	museum voucher	Biodiversity Institute of Ontario	10 pan traps|June 15-20|mostly cloudy and 16C when site was dismantled	BIOUG03523-D12	L#12BIOBUS-0449	BIOUG03523-D12	BIOUG	Biodiversity Institute of Ontario	Arthropoda	Insecta	Hemiptera	Aphididae	Eriosomatinae	NA	Forda	NA	NA	NA	NA	CollectionsID	CollectionsID	NA	S	I	Banff NP	10 pan traps|June 15-20|mostly cloudy and 16C when site was dismantled	museum voucher	NA	NA	NA	NA	BIOBus 2012
SSBAA	SSBAA2135-12	BIOUG03523-D09	L#12BIOBUS-0449	BOLD:AAG3895	BIOUG03523-D09	607[0n]	1	NA	0	No	NA	NA	NA	18-Jun-2012	Forda	I	Banff NP	museum voucher	Biodiversity Institute of Ontario	10 pan traps|June 15-20|mostly cloudy and 16C when site was dismantled	BIOUG03523-D09	L#12BIOBUS-0449	BIOUG03523-D09	BIOUG	Biodiversity Institute of Ontario	Arthropoda	Insecta	Hemiptera	Aphididae	Eriosomatinae	NA	Forda	NA	NA	NA	NA	CollectionsID	CollectionsID	NA	S	I	Banff NP	10 pan traps|June 15-20|mostly cloudy and 16C when site was dismantled	museum voucher	NA	NA	NA	NA	BIOBus 2012
SSBAA	SSBAA2128-12	BIOUG03523-D02	L#12BIOBUS-0449	BOLD:AAG3895	BIOUG03523-D02	614[0n]	1	NA	0	No	NA	NA	NA	18-Jun-2012	Forda	I	Banff NP	museum voucher	Biodiversity Institute of Ontario	10 pan traps|June 15-20|mostly cloudy and 16C when site was dismantled	BIOUG03523-D02	L#12BIOBUS-0449	BIOUG03523-D02	BIOUG	Biodiversity Institute of Ontario	Arthropoda	Insecta	Hemiptera	Aphididae	Eriosomatinae	NA	Forda	NA	NA	NA	NA	CollectionsID	CollectionsID	NA	S	I	Banff NP	10 pan traps|June 15-20|mostly cloudy and 16C when site was dismantled	museum voucher	NA	NA	NA	NA	BIOBus 2012
SSBAA	SSBAA2118-12	BIOUG03523-C04	L#12BIOBUS-0449	BOLD:ACC5219	BIOUG03523-C04	621[0n]	1	NA	1	No	NA	NA	NA	18-Jun-2012	Nearctaphis	A	Banff NP	museum voucher	Biodiversity Institute of Ontario	10 pan traps|June 15-20|mostly cloudy and 16C when site was dismantled	BIOUG03523-C04	L#12BIOBUS-0449	BIOUG03523-C04	BIOUG	Biodiversity Institute of Ontario	Arthropoda	Insecta	Hemiptera	Aphididae	Aphidinae	NA	Nearctaphis	NA	NA	NA	NA	Bold ID Engine	NA	NA	S	A	Banff NP	10 pan traps|June 15-20|mostly cloudy and 16C when site was dismantled	museum voucher	NA	NA	NA	NA	BIOBus 2012
RFBAG	RFBAG105-11	CNC#HEM010096	95EM-0235	BOLD:AAH2857	CNC#HEM010096	658[0n]	2	NA	0	Yes	NA	NA	NA	27-Jun-1995	Aphidinae	NA	ex Rosa acicularis	NA	Canadian National Collection of Insects, Arachnids and Nematodes	NA	CNC#HEM010096	95EM-0235	CNC#HEM010096	CNC	Canadian National Collection of Insects, Arachnids and Nematodes	Arthropoda	Insecta	Hemiptera	Aphididae	Aphidinae	NA	NA	NA	NA	Eric Maw	eric.maw@agr.gc.ca	NA	NA	NA	NA	NA	ex Rosa acicularis	NA	NA	NA	NA	NA	NA	E. Maw
RFBAG	RFBAG108-11	CNC#HEM010105	95EM-0244	BOLD:AAZ2163	CNC#HEM010105	658[0n]	2	NA	0	Yes	NA	NA	NA	27-Jun-1995	Aphididae	NA	ex Festuca /Bromus	NA	Canadian National Collection of Insects, Arachnids and Nematodes	NA	CNC#HEM010105	95EM-0244	CNC#HEM010105	CNC	Canadian National Collection of Insects, Arachnids and Nematodes	Arthropoda	Insecta	Hemiptera	Aphididae	NA	NA	NA	NA	NA	Eric Maw	eric.maw@agr.gc.ca	NA	NA	NA	NA	NA	ex Festuca /Bromus	NA	NA	NA	NA	NA	NA	E. Maw
CNEIH	CNEIH341-13	BIOUG04359-C11	GMP#00423	BOLD:ABA5875	BIOUG04359-C11	631[0n]	1	NA	0	No	NA	NA	NA	14-Sep-2012	Empoasca	NA	Elk Island National Park	museum voucher	Biodiversity Institute of Ontario	Collected from August 31 to September 14 2012	BIOUG04359-C11	GMP#00423	BIOUG04359-C11	BIOUG	Biodiversity Institute of Ontario	Arthropoda	Insecta	Hemiptera	Cicadellidae	Typhlocybinae	NA	Empoasca	NA	NA	NA	NA	NA	CollectionsID	NA	NA	NA	Elk Island National Park	Collected from August 31 to September 14 2012	museum voucher	NA	NA	NA	NA	Brett Sarchuk
CNEIH	CNEIH344-13	BIOUG04359-D02	GMP#00423	BOLD:AAG8687	BIOUG04359-D02	628[0n]	1	NA	0	No	NA	NA	NA	14-Sep-2012	Empoasca (Kybos) sp.	NA	Elk Island National Park	museum voucher	Biodiversity Institute of Ontario	Collected from August 31 to September 14 2012	BIOUG04359-D02	GMP#00423	BIOUG04359-D02	BIOUG	Biodiversity Institute of Ontario	Arthropoda	Insecta	Hemiptera	Cicadellidae	Typhlocybinae	NA	Empoasca	Empoasca (Kybos) sp.	NA	NA	NA	NA	CollectionsID	NA	NA	NA	Elk Island National Park	Collected from August 31 to September 14 2012	museum voucher	NA	NA	NA	NA	Brett Sarchuk
CNEIH	CNEIH345-13	BIOUG04359-D03	GMP#00423	BOLD:AAV0226	BIOUG04359-D03	629[0n]	1	NA	0	No	NA	NA	NA	14-Sep-2012	Empoasca	NA	Elk Island National Park	museum voucher	Biodiversity Institute of Ontario	Collected from August 31 to September 14 2012	BIOUG04359-D03	GMP#00423	BIOUG04359-D03	BIOUG	Biodiversity Institute of Ontario	Arthropoda	Insecta	Hemiptera	Cicadellidae	Typhlocybinae	NA	Empoasca	NA	NA	NA	NA	NA	CollectionsID	NA	NA	NA	Elk Island National Park	Collected from August 31 to September 14 2012	museum voucher	NA	NA	NA	NA	Brett Sarchuk
CNEIH	CNEIH351-13	BIOUG04359-D09	GMP#00423	BOLD:AAN8285	BIOUG04359-D09	532[5n]	1	NA	0	No	NA	NA	NA	14-Sep-2012	Arboridia	NA	Elk Island National Park	museum voucher	Biodiversity Institute of Ontario	Collected from August 31 to September 14 2012	BIOUG04359-D09	GMP#00423	BIOUG04359-D09	BIOUG	Biodiversity Institute of Ontario	Arthropoda	Insecta	Hemiptera	Cicadellidae	Typhlocybinae	NA	Arboridia	NA	NA	NA	NA	NA	CollectionsID	NA	NA	NA	Elk Island National Park	Collected from August 31 to September 14 2012	museum voucher	NA	NA	NA	NA	Brett Sarchuk
CNEIH	CNEIH352-13	BIOUG04359-D10	GMP#00423	BOLD:AAY6736	BIOUG04359-D10	622[0n]	1	NA	0	No	NA	NA	NA	14-Sep-2012	Hemiptera	NA	Elk Island National Park	museum voucher	Biodiversity Institute of Ontario	Collected from August 31 to September 14 2012	BIOUG04359-D10	GMP#00423	BIOUG04359-D10	BIOUG	Biodiversity Institute of Ontario	Arthropoda	Insecta	Hemiptera	NA	NA	NA	NA	NA	NA	NA	NA	NA	NA	NA	NA	NA	Elk Island National Park	Collected from August 31 to September 14 2012	museum voucher	NA	NA	NA	NA	Brett Sarchuk
CNEIH	CNEIH355-13	BIOUG04359-E01	GMP#00423	BOLD:ABA5875	BIOUG04359-E01	629[0n]	1	NA	0	No	NA	NA	NA	14-Sep-2012	Empoasca	NA	Elk Island National Park	museum voucher	Biodiversity Institute of Ontario	Collected from August 31 to September 14 2012	BIOUG04359-E01	GMP#00423	BIOUG04359-E01	BIOUG	Biodiversity Institute of Ontario	Arthropoda	Insecta	Hemiptera	Cicadellidae	Typhlocybinae	NA	Empoasca	NA	NA	NA	NA	NA	CollectionsID	NA	NA	NA	Elk Island National Park	Collected from August 31 to September 14 2012	museum voucher	NA	NA	NA	NA	Brett Sarchuk
CNEIH	CNEIH357-13	BIOUG04359-E03	GMP#00423	BOLD:AAV0226	BIOUG04359-E03	624[0n]	1	NA	0	No	NA	NA	NA	14-Sep-2012	Empoasca	NA	Elk Island National Park	museum voucher	Biodiversity Institute of Ontario	Collected from August 31 to September 14 2012	BIOUG04359-E03	GMP#00423	BIOUG04359-E03	BIOUG	Biodiversity Institute of Ontario	Arthropoda	Insecta	Hemiptera	Cicadellidae	Typhlocybinae	NA	Empoasca	NA	NA	NA	NA	NA	CollectionsID	NA	NA	NA	Elk Island National Park	Collected from August 31 to September 14 2012	museum voucher	NA	NA	NA	NA	Brett Sarchuk
SSWLF	SSWLF914-13	BIOUG09214-H04	L#12BIOBUS-1517	BOLD:AAV0243	BIOUG09214-H04	559[0n]	1	NA	0	No	NA	NA	NA	06-Aug-2012	Cicadellidae	NA	Waterton Lakes NP	museum voucher	Biodiversity Institute of Ontario	standard 5 minute sweeping (1)|mostly sunny, 24C|4 sweepers	BIOUG09214-H04	L#12BIOBUS-1517	BIOUG09214-H04	BIOUG	Biodiversity Institute of Ontario	Arthropoda	Insecta	Hemiptera	Cicadellidae	NA	NA	NA	NA	NA	NA	NA	NA	BOLD ID Engine	NA	NA	NA	Waterton Lakes NP	standard 5 minute sweeping (1)|mostly sunny, 24C|4 sweepers	museum voucher	NA	NA	NA	NA	BIOBus 2012
CNWBE	CNWBE419-13	BIOUG05847-A05	GMP#00431	BOLD:AAN8289	BIOUG05847-A05	525[0n]	1	NA	0	No	NA	NA	NA	11-Jun-2012	Empoasca	NA	Wood Buffalo National Park	museum voucher	Biodiversity Institute of Ontario	Collected from May 31 to June 7 2012, dry week, very little precipitaton, hot dry air	BIOUG05847-A05	GMP#00431	BIOUG05847-A05	BIOUG	Biodiversity Institute of Ontario	Arthropoda	Insecta	Hemiptera	Cicadellidae	Typhlocybinae	NA	Empoasca	NA	NA	NA	NA	NA	CollectionsID	NA	NA	NA	Wood Buffalo National Park	Collected from May 31 to June 7 2012, dry week, very little precipitaton, hot dry air	museum voucher	NA	NA	NA	NA	Nicole Labine
CNWBE	CNWBE437-13	BIOUG05847-B11	GMP#00431	BOLD:AAV0159	BIOUG05847-B11	548[0n]	1	NA	0	No	NA	NA	NA	07-Jun-2012	Empoasca	NA	Wood Buffalo National Park	museum voucher	Biodiversity Institute of Ontario	Collected from May 31 to June 7 2012, dry week, very little precipitaton, hot dry air	BIOUG05847-B11	GMP#00431	BIOUG05847-B11	BIOUG	Biodiversity Institute of Ontario	Arthropoda	Insecta	Hemiptera	Cicadellidae	Typhlocybinae	NA	Empoasca	NA	NA	NA	NA	NA	CollectionsID	NA	NA	NA	Wood Buffalo National Park	Collected from May 31 to June 7 2012, dry week, very little precipitaton, hot dry air	museum voucher	NA	NA	NA	NA	Nicole Labine
CNWBE	CNWBE439-13	BIOUG05847-C01	GMP#00431	BOLD:ACI4680	BIOUG05847-C01	558[0n]	1	NA	0	No	NA	NA	NA	11-Jun-2012	Hemiptera	NA	Wood Buffalo National Park	museum voucher	Biodiversity Institute of Ontario	Collected from May 31 to June 7 2012, dry week, very little precipitaton, hot dry air	BIOUG05847-C01	GMP#00431	BIOUG05847-C01	BIOUG	Biodiversity Institute of Ontario	Arthropoda	Insecta	Hemiptera	NA	NA	NA	NA	NA	NA	NA	NA	NA	NA	NA	NA	NA	Wood Buffalo National Park	Collected from May 31 to June 7 2012, dry week, very little precipitaton, hot dry air	museum voucher	NA	NA	NA	NA	Nicole Labine
CNWBE	CNWBE422-13	BIOUG05847-A08	GMP#00431	BOLD:AAV0159	BIOUG05847-A08	565[0n]	1	NA	0	No	NA	NA	NA	11-Jun-2012	Empoasca	NA	Wood Buffalo National Park	museum voucher	Biodiversity Institute of Ontario	Collected from May 31 to June 7 2012, dry week, very little precipitaton, hot dry air	BIOUG05847-A08	GMP#00431	BIOUG05847-A08	BIOUG	Biodiversity Institute of Ontario	Arthropoda	Insecta	Hemiptera	Cicadellidae	Typhlocybinae	NA	Empoasca	NA	NA	NA	NA	NA	CollectionsID	NA	NA	NA	Wood Buffalo National Park	Collected from May 31 to June 7 2012, dry week, very little precipitaton, hot dry air	museum voucher	NA	NA	NA	NA	Nicole Labine
CNWBE	CNWBE421-13	BIOUG05847-A07	GMP#00431	BOLD:AAN8289	BIOUG05847-A07	566[0n]	1	NA	0	No	NA	NA	NA	11-Jun-2012	Empoasca	NA	Wood Buffalo National Park	museum voucher	Biodiversity Institute of Ontario	Collected from May 31 to June 7 2012, dry week, very little precipitaton, hot dry air	BIOUG05847-A07	GMP#00431	BIOUG05847-A07	BIOUG	Biodiversity Institute of Ontario	Arthropoda	Insecta	Hemiptera	Cicadellidae	Typhlocybinae	NA	Empoasca	NA	NA	NA	NA	NA	CollectionsID	NA	NA	NA	Wood Buffalo National Park	Collected from May 31 to June 7 2012, dry week, very little precipitaton, hot dry air	museum voucher	NA	NA	NA	NA	Nicole Labine
CNWBE	CNWBE428-13	BIOUG05847-B02	GMP#00431	BOLD:AAN8289	BIOUG05847-B02	580[0n]	1	NA	0	No	NA	NA	NA	07-Jun-2012	Empoasca	NA	Wood Buffalo National Park	museum voucher	Biodiversity Institute of Ontario	Collected from May 31 to June 7 2012, dry week, very little precipitaton, hot dry air	BIOUG05847-B02	GMP#00431	BIOUG05847-B02	BIOUG	Biodiversity Institute of Ontario	Arthropoda	Insecta	Hemiptera	Cicadellidae	Typhlocybinae	NA	Empoasca	NA	NA	NA	NA	NA	CollectionsID	NA	NA	NA	Wood Buffalo National Park	Collected from May 31 to June 7 2012, dry week, very little precipitaton, hot dry air	museum voucher	NA	NA	NA	NA	Nicole Labine
CNWBE	CNWBE432-13	BIOUG05847-B06	GMP#00431	BOLD:AAN8289	BIOUG05847-B06	551[1n]	1	NA	0	No	NA	NA	NA	11-Jun-2012	Empoasca	NA	Wood Buffalo National Park	museum voucher	Biodiversity Institute of Ontario	Collected from May 31 to June 7 2012, dry week, very little precipitaton, hot dry air	BIOUG05847-B06	GMP#00431	BIOUG05847-B06	BIOUG	Biodiversity Institute of Ontario	Arthropoda	Insecta	Hemiptera	Cicadellidae	Typhlocybinae	NA	Empoasca	NA	NA	NA	NA	NA	CollectionsID	NA	NA	NA	Wood Buffalo National Park	Collected from May 31 to June 7 2012, dry week, very little precipitaton, hot dry air	museum voucher	NA	NA	NA	NA	Nicole Labine
CNWBE	CNWBE417-13	BIOUG05847-A03	GMP#00431	BOLD:AAN8289	BIOUG05847-A03	571[0n]	1	NA	0	No	NA	NA	NA	11-Jun-2012	Empoasca	NA	Wood Buffalo National Park	museum voucher	Biodiversity Institute of Ontario	Collected from May 31 to June 7 2012, dry week, very little precipitaton, hot dry air	BIOUG05847-A03	GMP#00431	BIOUG05847-A03	BIOUG	Biodiversity Institute of Ontario	Arthropoda	Insecta	Hemiptera	Cicadellidae	Typhlocybinae	NA	Empoasca	NA	NA	NA	NA	NA	CollectionsID	NA	NA	NA	Wood Buffalo National Park	Collected from May 31 to June 7 2012, dry week, very little precipitaton, hot dry air	museum voucher	NA	NA	NA	NA	Nicole Labine
CNWBE	CNWBE434-13	BIOUG05847-B08	GMP#00431	BOLD:AAN8289	BIOUG05847-B08	564[0n]	1	NA	0	No	NA	NA	NA	11-Jun-2012	Empoasca	NA	Wood Buffalo National Park	museum voucher	Biodiversity Institute of Ontario	Collected from May 31 to June 7 2012, dry week, very little precipitaton, hot dry air	BIOUG05847-B08	GMP#00431	BIOUG05847-B08	BIOUG	Biodiversity Institute of Ontario	Arthropoda	Insecta	Hemiptera	Cicadellidae	Typhlocybinae	NA	Empoasca	NA	NA	NA	NA	NA	CollectionsID	NA	NA	NA	Wood Buffalo National Park	Collected from May 31 to June 7 2012, dry week, very little precipitaton, hot dry air	museum voucher	NA	NA	NA	NA	Nicole Labine
CNWBE	CNWBE429-13	BIOUG05847-B03	GMP#00431	BOLD:AAN8289	BIOUG05847-B03	583[0n]	1	NA	0	No	NA	NA	NA	11-Jun-2012	Empoasca	NA	Wood Buffalo National Park	museum voucher	Biodiversity Institute of Ontario	Collected from May 31 to June 7 2012, dry week, very little precipitaton, hot dry air	BIOUG05847-B03	GMP#00431	BIOUG05847-B03	BIOUG	Biodiversity Institute of Ontario	Arthropoda	Insecta	Hemiptera	Cicadellidae	Typhlocybinae	NA	Empoasca	NA	NA	NA	NA	NA	CollectionsID	NA	NA	NA	Wood Buffalo National Park	Collected from May 31 to June 7 2012, dry week, very little precipitaton, hot dry air	museum voucher	NA	NA	NA	NA	Nicole Labine
CNWBE	CNWBE427-13	BIOUG05847-B01	GMP#00431	BOLD:AAN8289	BIOUG05847-B01	565[0n]	1	NA	0	No	NA	NA	NA	11-Jun-2012	Empoasca	NA	Wood Buffalo National Park	museum voucher	Biodiversity Institute of Ontario	Collected from May 31 to June 7 2012, dry week, very little precipitaton, hot dry air	BIOUG05847-B01	GMP#00431	BIOUG05847-B01	BIOUG	Biodiversity Institute of Ontario	Arthropoda	Insecta	Hemiptera	Cicadellidae	Typhlocybinae	NA	Empoasca	NA	NA	NA	NA	NA	CollectionsID	NA	NA	NA	Wood Buffalo National Park	Collected from May 31 to June 7 2012, dry week, very little precipitaton, hot dry air	museum voucher	NA	NA	NA	NA	Nicole Labine
CNWBE	CNWBE426-13	BIOUG05847-A12	GMP#00431	BOLD:AAV0166	BIOUG05847-A12	533[0n]	1	NA	0	No	NA	NA	NA	11-Jun-2012	Empoasca	NA	Wood Buffalo National Park	museum voucher	Biodiversity Institute of Ontario	Collected from May 31 to June 7 2012, dry week, very little precipitaton, hot dry air	BIOUG05847-A12	GMP#00431	BIOUG05847-A12	BIOUG	Biodiversity Institute of Ontario	Arthropoda	Insecta	Hemiptera	Cicadellidae	Typhlocybinae	NA	Empoasca	NA	NA	NA	NA	NA	CollectionsID	NA	NA	NA	Wood Buffalo National Park	Collected from May 31 to June 7 2012, dry week, very little precipitaton, hot dry air	museum voucher	NA	NA	NA	NA	Nicole Labine
CNWBE	CNWBE415-13	BIOUG05847-A01	GMP#00431	BOLD:AAV0166	BIOUG05847-A01	527[0n]	1	NA	0	No	NA	NA	NA	11-Jun-2012	Empoasca	NA	Wood Buffalo National Park	museum voucher	Biodiversity Institute of Ontario	Collected from May 31 to June 7 2012, dry week, very little precipitaton, hot dry air	BIOUG05847-A01	GMP#00431	BIOUG05847-A01	BIOUG	Biodiversity Institute of Ontario	Arthropoda	Insecta	Hemiptera	Cicadellidae	Typhlocybinae	NA	Empoasca	NA	NA	NA	NA	NA	CollectionsID	NA	NA	NA	Wood Buffalo National Park	Collected from May 31 to June 7 2012, dry week, very little precipitaton, hot dry air	museum voucher	NA	NA	NA	NA	Nicole Labine
CNWBE	CNWBE433-13	BIOUG05847-B07	GMP#00431	BOLD:AAV0166	BIOUG05847-B07	529[0n]	1	NA	0	No	NA	NA	NA	07-Jun-2012	Empoasca	NA	Wood Buffalo National Park	museum voucher	Biodiversity Institute of Ontario	Collected from May 31 to June 7 2012, dry week, very little precipitaton, hot dry air	BIOUG05847-B07	GMP#00431	BIOUG05847-B07	BIOUG	Biodiversity Institute of Ontario	Arthropoda	Insecta	Hemiptera	Cicadellidae	Typhlocybinae	NA	Empoasca	NA	NA	NA	NA	NA	CollectionsID	NA	NA	NA	Wood Buffalo National Park	Collected from May 31 to June 7 2012, dry week, very little precipitaton, hot dry air	museum voucher	NA	NA	NA	NA	Nicole Labine
SSJAB	SSJAB2237-13	BIOUG05232-H05	L#12BIOBUS-0299	BOLD:AAV0259	BIOUG05232-H05	478[0n]	1	NA	0	No	NA	NA	NA	14-Jun-2012	Endria	A	Jasper NP	museum voucher	Biodiversity Institute of Ontario	10 pan traps|June 8-14	BIOUG05232-H05	L#12BIOBUS-0299	BIOUG05232-H05	BIOUG	Biodiversity Institute of Ontario	Arthropoda	Insecta	Hemiptera	Cicadellidae	NA	NA	Endria	NA	NA	NA	NA	NA	CollectionsID	NA	S	A	Jasper NP	10 pan traps|June 8-14	museum voucher	NA	NA	NA	NA	BIOBus 2012
SSJAB	SSJAB2239-13	BIOUG05232-H07	L#12BIOBUS-0299	BOLD:AAZ8501	BIOUG05232-H07	501[0n]	1	NA	0	No	NA	NA	NA	14-Jun-2012	Aleyrodidae	A	Jasper NP	museum voucher	Biodiversity Institute of Ontario	10 pan traps|June 8-14	BIOUG05232-H07	L#12BIOBUS-0299	BIOUG05232-H07	BIOUG	Biodiversity Institute of Ontario	Arthropoda	Insecta	Hemiptera	Aleyrodidae	NA	NA	NA	NA	NA	NA	NA	NA	CollectionsID	NA	S	A	Jasper NP	10 pan traps|June 8-14	museum voucher	NA	NA	NA	NA	BIOBus 2012
CNWLH	CNWLH016-12	BIOUG04325-C05	GMP#00289	BOLD:AAG8687	BIOUG04325-C05	612[0n]	1	NA	0	No	NA	NA	NA	04-Sep-2012	Empoasca (Kybos) sp.	NA	Waterton Lakes National Park	museum voucher	Biodiversity Institute of Ontario	Collected from August 28 to September 4 2012	BIOUG04325-C05	GMP#00289	BIOUG04325-C05	BIOUG	Biodiversity Institute of Ontario	Arthropoda	Insecta	Hemiptera	Cicadellidae	Typhlocybinae	NA	Empoasca	Empoasca (Kybos) sp.	NA	NA	NA	NA	CollectionsID	NA	S	NA	Waterton Lakes National Park	Collected from August 28 to September 4 2012	museum voucher	NA	NA	NA	NA	Barb Johnston
CNWLH	CNWLH019-12	BIOUG04325-C08	GMP#00289	BOLD:AAN8289	BIOUG04325-C08	624[0n]	1	NA	0	No	NA	NA	NA	04-Sep-2012	Empoasca	NA	Waterton Lakes National Park	museum voucher	Biodiversity Institute of Ontario	Collected from August 28 to September 4 2012	BIOUG04325-C08	GMP#00289	BIOUG04325-C08	BIOUG	Biodiversity Institute of Ontario	Arthropoda	Insecta	Hemiptera	Cicadellidae	Typhlocybinae	NA	Empoasca	NA	NA	NA	NA	NA	CollectionsID	NA	S	NA	Waterton Lakes National Park	Collected from August 28 to September 4 2012	museum voucher	NA	NA	NA	NA	Barb Johnston
CNWLH	CNWLH027-12	BIOUG04325-D04	GMP#00289	BOLD:AAI7346	BIOUG04325-D04	633[0n]	1	NA	1	No	NA	NA	NA	04-Sep-2012	Cedoaphis sp. A rgf-2008	NA	Waterton Lakes National Park	museum voucher	Biodiversity Institute of Ontario	Collected from August 28 to September 4 2012	BIOUG04325-D04	GMP#00289	BIOUG04325-D04	BIOUG	Biodiversity Institute of Ontario	Arthropoda	Insecta	Hemiptera	Aphididae	Aphidinae	NA	Cedoaphis	Cedoaphis sp. A rgf-2008	NA	NA	NA	NA	CollectionsID	NA	S	NA	Waterton Lakes National Park	Collected from August 28 to September 4 2012	museum voucher	NA	NA	NA	NA	Barb Johnston
CNWLH	CNWLH033-12	BIOUG04325-D10	GMP#00289	BOLD:AAN8289	BIOUG04325-D10	628[0n]	1	NA	0	No	NA	NA	NA	04-Sep-2012	Empoasca	NA	Waterton Lakes National Park	museum voucher	Biodiversity Institute of Ontario	Collected from August 28 to September 4 2012	BIOUG04325-D10	GMP#00289	BIOUG04325-D10	BIOUG	Biodiversity Institute of Ontario	Arthropoda	Insecta	Hemiptera	Cicadellidae	Typhlocybinae	NA	Empoasca	NA	NA	NA	NA	NA	CollectionsID	NA	S	NA	Waterton Lakes National Park	Collected from August 28 to September 4 2012	museum voucher	NA	NA	NA	NA	Barb Johnston
CNWLH	CNWLH039-12	BIOUG04325-E04	GMP#00289	BOLD:ABY1336	BIOUG04325-E04	614[0n]	1	NA	0	No	NA	NA	NA	04-Sep-2012	Hemiptera	NA	Waterton Lakes National Park	museum voucher	Biodiversity Institute of Ontario	Collected from August 28 to September 4 2012	BIOUG04325-E04	GMP#00289	BIOUG04325-E04	BIOUG	Biodiversity Institute of Ontario	Arthropoda	Insecta	Hemiptera	NA	NA	NA	NA	NA	NA	NA	NA	NA	NA	NA	S	NA	Waterton Lakes National Park	Collected from August 28 to September 4 2012	museum voucher	NA	NA	NA	NA	Barb Johnston
BBHCN	BBHCN448-10	10BBCHEM-0324	L#PC2010EI-128	BOLD:ABA8100	10BBCHEM-0324	658[0n]	4	NA	1	Yes	NA	NA	NA	11-Aug-2010	Hemiptera	NA	Elk Island	NA	Biodiversity Institute of Ontario	Set from Aug 8-11 Malaise Trap	10BBCHEM-0324	L#PC2010EI-128	10BBCHEM-0324	BIOUG	Biodiversity Institute of Ontario	Arthropoda	Insecta	Hemiptera	NA	NA	NA	NA	NA	NA	NA	NA	NA	NA	NA	S	NA	Elk Island	Set from Aug 8-11 Malaise Trap	NA	NA	NA	NA	NA	BIObus 2010
BBHCN	BBHCN515-10	10BBCHEM-0391	L#PC2010EI-078	BOLD:AAY6736	10BBCHEM-0391	658[0n]	4	NA	1	Yes	NA	NA	NA	10-Aug-2010	Hemiptera	NA	Elk Island	NA	Biodiversity Institute of Ontario	Partly cloudy | Freehand Sampling	10BBCHEM-0391	L#PC2010EI-078	10BBCHEM-0391	BIOUG	Biodiversity Institute of Ontario	Arthropoda	Insecta	Hemiptera	NA	NA	NA	NA	NA	NA	NA	NA	NA	NA	NA	S	NA	Elk Island	Partly cloudy | Freehand Sampling	NA	NA	NA	NA	NA	BIObus 2010
CNEIF	CNEIF1056-12	BIOUG04097-A03	GMP#00419	BOLD:AAI3919	BIOUG04097-A03	583[0n]	1	NA	0	No	NA	NA	NA	10-Aug-2012	Calaphidinae	NA	Elk Island National Park	DNAtissue voucher only	Biodiversity Institute of Ontario	Collected from August 3 to 10 2012	BIOUG04097-A03	GMP#00419	BIOUG04097-A03	BIOUG	Biodiversity Institute of Ontario	Arthropoda	Insecta	Hemiptera	Aphididae	Calaphidinae	NA	NA	NA	NA	NA	NA	NA	CollectionsID	NA	S	NA	Elk Island National Park	Collected from August 3 to 10 2012	DNAtissue voucher only	NA	NA	NA	NA	Stephanie Church
CNEIF	CNEIF1067-12	BIOUG04097-B02	GMP#00419	BOLD:AAI3919	BIOUG04097-B02	634[0n]	1	NA	0	No	NA	NA	NA	10-Aug-2012	Calaphidinae	NA	Elk Island National Park	DNAtissue voucher only	Biodiversity Institute of Ontario	Collected from August 3 to 10 2012	BIOUG04097-B02	GMP#00419	BIOUG04097-B02	BIOUG	Biodiversity Institute of Ontario	Arthropoda	Insecta	Hemiptera	Aphididae	Calaphidinae	NA	NA	NA	NA	NA	NA	NA	CollectionsID	NA	S	NA	Elk Island National Park	Collected from August 3 to 10 2012	DNAtissue voucher only	NA	NA	NA	NA	Stephanie Church
CNEIF	CNEIF1094-12	BIOUG04097-D05	GMP#00419	BOLD:ACA9910	BIOUG04097-D05	349[0n]	1	NA	0	No	NA	NA	NA	10-Aug-2012	Hemiptera	NA	Elk Island National Park	museum voucher	Biodiversity Institute of Ontario	Collected from August 3 to 10 2012	BIOUG04097-D05	GMP#00419	BIOUG04097-D05	BIOUG	Biodiversity Institute of Ontario	Arthropoda	Insecta	Hemiptera	NA	NA	NA	NA	NA	NA	NA	NA	NA	NA	NA	S	NA	Elk Island National Park	Collected from August 3 to 10 2012	museum voucher	NA	NA	NA	NA	Stephanie Church
CNEIF	CNEIF1107-12	BIOUG04097-E06	GMP#00419	BOLD:AAI3919	BIOUG04097-E06	611[1n]	1	NA	0	No	NA	NA	NA	10-Aug-2012	Calaphidinae	NA	Elk Island National Park	museum voucher	Biodiversity Institute of Ontario	Collected from August 3 to 10 2012	BIOUG04097-E06	GMP#00419	BIOUG04097-E06	BIOUG	Biodiversity Institute of Ontario	Arthropoda	Insecta	Hemiptera	Aphididae	Calaphidinae	NA	NA	NA	NA	NA	NA	NA	CollectionsID	NA	S	NA	Elk Island National Park	Collected from August 3 to 10 2012	museum voucher	NA	NA	NA	NA	Stephanie Church
CNEIF	CNEIF1115-12	BIOUG04097-F02	GMP#00419	BOLD:AAI3919	BIOUG04097-F02	622[0n]	1	NA	0	No	NA	NA	NA	10-Aug-2012	Calaphidinae	NA	Elk Island National Park	museum voucher	Biodiversity Institute of Ontario	Collected from August 3 to 10 2012	BIOUG04097-F02	GMP#00419	BIOUG04097-F02	BIOUG	Biodiversity Institute of Ontario	Arthropoda	Insecta	Hemiptera	Aphididae	Calaphidinae	NA	NA	NA	NA	NA	NA	NA	CollectionsID	NA	S	NA	Elk Island National Park	Collected from August 3 to 10 2012	museum voucher	NA	NA	NA	NA	Stephanie Church
CNEIF	CNEIF1124-12	BIOUG04097-F11	GMP#00419	BOLD:AAN8289	BIOUG04097-F11	625[0n]	1	NA	0	No	NA	NA	NA	10-Aug-2012	Empoasca	NA	Elk Island National Park	museum voucher	Biodiversity Institute of Ontario	Collected from August 3 to 10 2012	BIOUG04097-F11	GMP#00419	BIOUG04097-F11	BIOUG	Biodiversity Institute of Ontario	Arthropoda	Insecta	Hemiptera	Cicadellidae	Typhlocybinae	NA	Empoasca	NA	NA	NA	NA	NA	CollectionsID	NA	S	NA	Elk Island National Park	Collected from August 3 to 10 2012	museum voucher	NA	NA	NA	NA	Stephanie Church
CNEIF	CNEIF1130-12	BIOUG04097-G05	GMP#00419	BOLD:ACF1908	BIOUG04097-G05	628[0n]	1	NA	0	No	NA	NA	NA	10-Aug-2012	Hemiptera	NA	Elk Island National Park	museum voucher	Biodiversity Institute of Ontario	Collected from August 3 to 10 2012	BIOUG04097-G05	GMP#00419	BIOUG04097-G05	BIOUG	Biodiversity Institute of Ontario	Arthropoda	Insecta	Hemiptera	NA	NA	NA	NA	NA	NA	NA	NA	NA	NA	NA	S	NA	Elk Island National Park	Collected from August 3 to 10 2012	museum voucher	NA	NA	NA	NA	Stephanie Church
CNWLI	CNWLI310-12	BIOUG04470-A03	GMP#00291	BOLD:ABA5763	BIOUG04470-A03	614[0n]	1	NA	0	No	NA	NA	NA	18-Sep-2012	Empoasca	NA	Waterton Lakes National Park	museum voucher	Biodiversity Institute of Ontario	Collected from September 11 to 18 2012	BIOUG04470-A03	GMP#00291	BIOUG04470-A03	BIOUG	Biodiversity Institute of Ontario	Arthropoda	Insecta	Hemiptera	Cicadellidae	Typhlocybinae	NA	Empoasca	NA	NA	NA	NA	NA	CollectionsID	NA	S	NA	Waterton Lakes National Park	Collected from September 11 to 18 2012	museum voucher	NA	NA	NA	NA	Barb Johnston
CNWLI	CNWLI311-12	BIOUG04470-A04	GMP#00291	BOLD:ABA5763	BIOUG04470-A04	613[0n]	1	NA	0	No	NA	NA	NA	18-Sep-2012	Empoasca	NA	Waterton Lakes National Park	museum voucher	Biodiversity Institute of Ontario	Collected from September 11 to 18 2012	BIOUG04470-A04	GMP#00291	BIOUG04470-A04	BIOUG	Biodiversity Institute of Ontario	Arthropoda	Insecta	Hemiptera	Cicadellidae	Typhlocybinae	NA	Empoasca	NA	NA	NA	NA	NA	CollectionsID	NA	S	NA	Waterton Lakes National Park	Collected from September 11 to 18 2012	museum voucher	NA	NA	NA	NA	Barb Johnston
CNEIA	CNEIA1922-12	BIOUG03055-A01	GMP#00409	BOLD:AAY6736	BIOUG03055-A01	593[0n]	1	NA	0	No	NA	NA	NA	01-Jun-2012	Hemiptera	NA	Elk Island National Park	NA	Biodiversity Institute of Ontario	Collected from May 25 to June 1 2012	BIOUG03055-A01	GMP#00409	BIOUG03055-A01	BIOUG	Biodiversity Institute of Ontario	Arthropoda	Insecta	Hemiptera	NA	NA	NA	NA	NA	NA	NA	NA	NA	NA	NA	NA	NA	Elk Island National Park	Collected from May 25 to June 1 2012	NA	NA	NA	NA	NA	Stephanie Church
CNEIA	CNEIA1924-12	BIOUG03055-A03	GMP#00409	BOLD:ABA5800	BIOUG03055-A03	632[0n]	1	NA	0	No	NA	NA	NA	05-Jun-2012	Hemiptera	NA	Elk Island National Park	NA	Biodiversity Institute of Ontario	Collected from May 25 to June 1 2012	BIOUG03055-A03	GMP#00409	BIOUG03055-A03	BIOUG	Biodiversity Institute of Ontario	Arthropoda	Insecta	Hemiptera	NA	NA	NA	NA	NA	NA	NA	NA	NA	NA	NA	NA	NA	Elk Island National Park	Collected from May 25 to June 1 2012	NA	NA	NA	NA	NA	Stephanie Church
CNEIA	CNEIA1925-12	BIOUG03055-A04	GMP#00409	BOLD:ACA9543	BIOUG03055-A04	619[0n]	1	NA	1	No	NA	NA	NA	05-Jun-2012	Hemiptera	NA	Elk Island National Park	NA	Biodiversity Institute of Ontario	Collected from May 25 to June 1 2012	BIOUG03055-A04	GMP#00409	BIOUG03055-A04	BIOUG	Biodiversity Institute of Ontario	Arthropoda	Insecta	Hemiptera	NA	NA	NA	NA	NA	NA	NA	NA	NA	NA	NA	NA	NA	Elk Island National Park	Collected from May 25 to June 1 2012	NA	NA	NA	NA	NA	Stephanie Church
CNEIA	CNEIA1926-12	BIOUG03055-A05	GMP#00409	BOLD:ABA5800	BIOUG03055-A05	616[0n]	1	NA	0	No	NA	NA	NA	05-Jun-2012	Hemiptera	NA	Elk Island National Park	NA	Biodiversity Institute of Ontario	Collected from May 25 to June 1 2012	BIOUG03055-A05	GMP#00409	BIOUG03055-A05	BIOUG	Biodiversity Institute of Ontario	Arthropoda	Insecta	Hemiptera	NA	NA	NA	NA	NA	NA	NA	NA	NA	NA	NA	NA	NA	Elk Island National Park	Collected from May 25 to June 1 2012	NA	NA	NA	NA	NA	Stephanie Church
CNEIA	CNEIA1927-12	BIOUG03055-A06	GMP#00409	BOLD:ABV2644	BIOUG03055-A06	607[5n]	1	NA	0	No	NA	NA	NA	01-Jun-2012	Erythroneura	NA	Elk Island National Park	NA	Biodiversity Institute of Ontario	Collected from May 25 to June 1 2012	BIOUG03055-A06	GMP#00409	BIOUG03055-A06	BIOUG	Biodiversity Institute of Ontario	Arthropoda	Insecta	Hemiptera	Cicadellidae	Typhlocybinae	NA	Erythroneura	NA	NA	NA	NA	NA	CollectionsID	NA	NA	NA	Elk Island National Park	Collected from May 25 to June 1 2012	NA	NA	NA	NA	NA	Stephanie Church
CNEIA	CNEIA1928-12	BIOUG03055-A07	GMP#00409	BOLD:AAY6736	BIOUG03055-A07	625[0n]	1	NA	0	No	NA	NA	NA	05-Jun-2012	Hemiptera	NA	Elk Island National Park	NA	Biodiversity Institute of Ontario	Collected from May 25 to June 1 2012	BIOUG03055-A07	GMP#00409	BIOUG03055-A07	BIOUG	Biodiversity Institute of Ontario	Arthropoda	Insecta	Hemiptera	NA	NA	NA	NA	NA	NA	NA	NA	NA	NA	NA	NA	NA	Elk Island National Park	Collected from May 25 to June 1 2012	NA	NA	NA	NA	NA	Stephanie Church
CNEIA	CNEIA1930-12	BIOUG03055-A09	GMP#00409	BOLD:AAI3919	BIOUG03055-A09	618[0n]	1	NA	0	No	NA	NA	NA	05-Jun-2012	Calaphidinae	NA	Elk Island National Park	NA	Biodiversity Institute of Ontario	Collected from May 25 to June 1 2012	BIOUG03055-A09	GMP#00409	BIOUG03055-A09	BIOUG	Biodiversity Institute of Ontario	Arthropoda	Insecta	Hemiptera	Aphididae	Calaphidinae	NA	NA	NA	NA	NA	NA	NA	CollectionsID	NA	NA	NA	Elk Island National Park	Collected from May 25 to June 1 2012	NA	NA	NA	NA	NA	Stephanie Church
CNEIA	CNEIA1931-12	BIOUG03055-A10	GMP#00409	BOLD:ABA5800	BIOUG03055-A10	632[0n]	1	NA	0	No	NA	NA	NA	01-Jun-2012	Hemiptera	NA	Elk Island National Park	NA	Biodiversity Institute of Ontario	Collected from May 25 to June 1 2012	BIOUG03055-A10	GMP#00409	BIOUG03055-A10	BIOUG	Biodiversity Institute of Ontario	Arthropoda	Insecta	Hemiptera	NA	NA	NA	NA	NA	NA	NA	NA	NA	NA	NA	NA	NA	Elk Island National Park	Collected from May 25 to June 1 2012	NA	NA	NA	NA	NA	Stephanie Church
CNEIA	CNEIA1933-12	BIOUG03055-A12	GMP#00409	BOLD:AAN8289	BIOUG03055-A12	628[0n]	1	NA	0	No	NA	NA	NA	05-Jun-2012	Empoasca	NA	Elk Island National Park	NA	Biodiversity Institute of Ontario	Collected from May 25 to June 1 2012	BIOUG03055-A12	GMP#00409	BIOUG03055-A12	BIOUG	Biodiversity Institute of Ontario	Arthropoda	Insecta	Hemiptera	Cicadellidae	Typhlocybinae	NA	Empoasca	NA	NA	NA	NA	NA	CollectionsID	NA	NA	NA	Elk Island National Park	Collected from May 25 to June 1 2012	NA	NA	NA	NA	NA	Stephanie Church
CNEIA	CNEIA1936-12	BIOUG03055-B03	GMP#00409	BOLD:ABA5875	BIOUG03055-B03	632[0n]	1	NA	1	No	NA	NA	NA	05-Jun-2012	Empoasca	NA	Elk Island National Park	NA	Biodiversity Institute of Ontario	Collected from May 25 to June 1 2012	BIOUG03055-B03	GMP#00409	BIOUG03055-B03	BIOUG	Biodiversity Institute of Ontario	Arthropoda	Insecta	Hemiptera	Cicadellidae	Typhlocybinae	NA	Empoasca	NA	NA	NA	NA	NA	CollectionsID	NA	NA	NA	Elk Island National Park	Collected from May 25 to June 1 2012	NA	NA	NA	NA	NA	Stephanie Church
CNEIA	CNEIA1937-12	BIOUG03055-B04	GMP#00409	BOLD:AAY6736	BIOUG03055-B04	631[0n]	1	NA	0	No	NA	NA	NA	05-Jun-2012	Hemiptera	NA	Elk Island National Park	NA	Biodiversity Institute of Ontario	Collected from May 25 to June 1 2012	BIOUG03055-B04	GMP#00409	BIOUG03055-B04	BIOUG	Biodiversity Institute of Ontario	Arthropoda	Insecta	Hemiptera	NA	NA	NA	NA	NA	NA	NA	NA	NA	NA	NA	NA	NA	Elk Island National Park	Collected from May 25 to June 1 2012	NA	NA	NA	NA	NA	Stephanie Church
CNEIA	CNEIA1938-12	BIOUG03055-B05	GMP#00409	BOLD:AAY6736	BIOUG03055-B05	630[0n]	1	NA	0	No	NA	NA	NA	05-Jun-2012	Hemiptera	NA	Elk Island National Park	NA	Biodiversity Institute of Ontario	Collected from May 25 to June 1 2012	BIOUG03055-B05	GMP#00409	BIOUG03055-B05	BIOUG	Biodiversity Institute of Ontario	Arthropoda	Insecta	Hemiptera	NA	NA	NA	NA	NA	NA	NA	NA	NA	NA	NA	NA	NA	Elk Island National Park	Collected from May 25 to June 1 2012	NA	NA	NA	NA	NA	Stephanie Church
CNEIA	CNEIA1940-12	BIOUG03055-B07	GMP#00409	BOLD:AAY6736	BIOUG03055-B07	627[0n]	1	NA	0	No	NA	NA	NA	01-Jun-2012	Hemiptera	NA	Elk Island National Park	NA	Biodiversity Institute of Ontario	Collected from May 25 to June 1 2012	BIOUG03055-B07	GMP#00409	BIOUG03055-B07	BIOUG	Biodiversity Institute of Ontario	Arthropoda	Insecta	Hemiptera	NA	NA	NA	NA	NA	NA	NA	NA	NA	NA	NA	NA	NA	Elk Island National Park	Collected from May 25 to June 1 2012	NA	NA	NA	NA	NA	Stephanie Church
CNEIA	CNEIA1941-12	BIOUG03055-B08	GMP#00409	BOLD:ACD9515	BIOUG03055-B08	588[0n]	1	NA	1	No	NA	NA	NA	05-Jun-2012	Hemiptera	NA	Elk Island National Park	NA	Biodiversity Institute of Ontario	Collected from May 25 to June 1 2012	BIOUG03055-B08	GMP#00409	BIOUG03055-B08	BIOUG	Biodiversity Institute of Ontario	Arthropoda	Insecta	Hemiptera	NA	NA	NA	NA	NA	NA	NA	NA	NA	NA	NA	NA	NA	Elk Island National Park	Collected from May 25 to June 1 2012	NA	NA	NA	NA	NA	Stephanie Church
CNEIA	CNEIA1942-12	BIOUG03055-B09	GMP#00409	BOLD:ABA5875	BIOUG03055-B09	629[0n]	1	NA	0	No	NA	NA	NA	01-Jun-2012	Empoasca	NA	Elk Island National Park	NA	Biodiversity Institute of Ontario	Collected from May 25 to June 1 2012	BIOUG03055-B09	GMP#00409	BIOUG03055-B09	BIOUG	Biodiversity Institute of Ontario	Arthropoda	Insecta	Hemiptera	Cicadellidae	Typhlocybinae	NA	Empoasca	NA	NA	NA	NA	NA	CollectionsID	NA	NA	NA	Elk Island National Park	Collected from May 25 to June 1 2012	NA	NA	NA	NA	NA	Stephanie Church
CNEIA	CNEIA1944-12	BIOUG03055-B11	GMP#00409	BOLD:AAY6736	BIOUG03055-B11	625[0n]	1	NA	0	No	NA	NA	NA	05-Jun-2012	Hemiptera	NA	Elk Island National Park	NA	Biodiversity Institute of Ontario	Collected from May 25 to June 1 2012	BIOUG03055-B11	GMP#00409	BIOUG03055-B11	BIOUG	Biodiversity Institute of Ontario	Arthropoda	Insecta	Hemiptera	NA	NA	NA	NA	NA	NA	NA	NA	NA	NA	NA	NA	NA	Elk Island National Park	Collected from May 25 to June 1 2012	NA	NA	NA	NA	NA	Stephanie Church
CNEIA	CNEIA1947-12	BIOUG03055-C02	GMP#00409	BOLD:ACJ3757	BIOUG03055-C02	632[0n]	1	NA	1	No	NA	NA	NA	05-Jun-2012	Javesella	NA	Elk Island National Park	NA	Biodiversity Institute of Ontario	Collected from May 25 to June 1 2012	BIOUG03055-C02	GMP#00409	BIOUG03055-C02	BIOUG	Biodiversity Institute of Ontario	Arthropoda	Insecta	Hemiptera	Delphacidae	NA	NA	Javesella	NA	NA	NA	NA	NA	CollectionsID	NA	NA	NA	Elk Island National Park	Collected from May 25 to June 1 2012	NA	NA	NA	NA	NA	Stephanie Church
CNEIA	CNEIA1948-12	BIOUG03055-C03	GMP#00409	BOLD:ABA5800	BIOUG03055-C03	615[0n]	1	NA	0	No	NA	NA	NA	05-Jun-2012	Hemiptera	NA	Elk Island National Park	DNA/Tissue Vouchered only	Biodiversity Institute of Ontario	Collected from May 25 to June 1 2012	BIOUG03055-C03	GMP#00409	BIOUG03055-C03	BIOUG	Biodiversity Institute of Ontario	Arthropoda	Insecta	Hemiptera	NA	NA	NA	NA	NA	NA	NA	NA	NA	NA	NA	NA	NA	Elk Island National Park	Collected from May 25 to June 1 2012	DNA/Tissue Vouchered only	NA	NA	NA	NA	Stephanie Church
CNEIA	CNEIA1949-12	BIOUG03055-C04	GMP#00409	BOLD:AAI3919	BIOUG03055-C04	632[0n]	1	NA	0	No	NA	NA	NA	05-Jun-2012	Calaphidinae	NA	Elk Island National Park	NA	Biodiversity Institute of Ontario	Collected from May 25 to June 1 2012	BIOUG03055-C04	GMP#00409	BIOUG03055-C04	BIOUG	Biodiversity Institute of Ontario	Arthropoda	Insecta	Hemiptera	Aphididae	Calaphidinae	NA	NA	NA	NA	NA	NA	NA	CollectionsID	NA	NA	NA	Elk Island National Park	Collected from May 25 to June 1 2012	NA	NA	NA	NA	NA	Stephanie Church
CNEIA	CNEIA1951-12	BIOUG03055-C06	GMP#00409	BOLD:AAV0165	BIOUG03055-C06	621[0n]	1	NA	0	No	NA	NA	NA	05-Jun-2012	Empoasca	NA	Elk Island National Park	NA	Biodiversity Institute of Ontario	Collected from May 25 to June 1 2012	BIOUG03055-C06	GMP#00409	BIOUG03055-C06	BIOUG	Biodiversity Institute of Ontario	Arthropoda	Insecta	Hemiptera	Cicadellidae	Typhlocybinae	NA	Empoasca	NA	NA	NA	NA	NA	CollectionsID	NA	NA	NA	Elk Island National Park	Collected from May 25 to June 1 2012	NA	NA	NA	NA	NA	Stephanie Church
CNEIA	CNEIA1952-12	BIOUG03055-C07	GMP#00409	BOLD:AAY6736	BIOUG03055-C07	632[0n]	1	NA	0	No	NA	NA	NA	05-Jun-2012	Hemiptera	NA	Elk Island National Park	NA	Biodiversity Institute of Ontario	Collected from May 25 to June 1 2012	BIOUG03055-C07	GMP#00409	BIOUG03055-C07	BIOUG	Biodiversity Institute of Ontario	Arthropoda	Insecta	Hemiptera	NA	NA	NA	NA	NA	NA	NA	NA	NA	NA	NA	NA	NA	Elk Island National Park	Collected from May 25 to June 1 2012	NA	NA	NA	NA	NA	Stephanie Church
CNEIA	CNEIA1953-12	BIOUG03055-C08	GMP#00409	BOLD:ACA9543	BIOUG03055-C08	632[0n]	1	NA	0	No	NA	NA	NA	05-Jun-2012	Hemiptera	NA	Elk Island National Park	NA	Biodiversity Institute of Ontario	Collected from May 25 to June 1 2012	BIOUG03055-C08	GMP#00409	BIOUG03055-C08	BIOUG	Biodiversity Institute of Ontario	Arthropoda	Insecta	Hemiptera	NA	NA	NA	NA	NA	NA	NA	NA	NA	NA	NA	NA	NA	Elk Island National Park	Collected from May 25 to June 1 2012	NA	NA	NA	NA	NA	Stephanie Church
CNEIA	CNEIA1955-12	BIOUG03055-C10	GMP#00409	BOLD:AAY6736	BIOUG03055-C10	632[0n]	1	NA	0	No	NA	NA	NA	05-Jun-2012	Hemiptera	NA	Elk Island National Park	NA	Biodiversity Institute of Ontario	Collected from May 25 to June 1 2012	BIOUG03055-C10	GMP#00409	BIOUG03055-C10	BIOUG	Biodiversity Institute of Ontario	Arthropoda	Insecta	Hemiptera	NA	NA	NA	NA	NA	NA	NA	NA	NA	NA	NA	NA	NA	Elk Island National Park	Collected from May 25 to June 1 2012	NA	NA	NA	NA	NA	Stephanie Church
CNEIA	CNEIA1957-12	BIOUG03055-C12	GMP#00409	BOLD:ABA5800	BIOUG03055-C12	632[0n]	1	NA	0	No	NA	NA	NA	05-Jun-2012	Hemiptera	NA	Elk Island National Park	NA	Biodiversity Institute of Ontario	Collected from May 25 to June 1 2012	BIOUG03055-C12	GMP#00409	BIOUG03055-C12	BIOUG	Biodiversity Institute of Ontario	Arthropoda	Insecta	Hemiptera	NA	NA	NA	NA	NA	NA	NA	NA	NA	NA	NA	NA	NA	Elk Island National Park	Collected from May 25 to June 1 2012	NA	NA	NA	NA	NA	Stephanie Church
CNEIA	CNEIA1958-12	BIOUG03055-D01	GMP#00409	BOLD:ABA5763	BIOUG03055-D01	612[0n]	1	NA	0	No	NA	NA	NA	05-Jun-2012	Empoasca	NA	Elk Island National Park	NA	Biodiversity Institute of Ontario	Collected from May 25 to June 1 2012	BIOUG03055-D01	GMP#00409	BIOUG03055-D01	BIOUG	Biodiversity Institute of Ontario	Arthropoda	Insecta	Hemiptera	Cicadellidae	Typhlocybinae	NA	Empoasca	NA	NA	NA	NA	NA	CollectionsID	NA	NA	NA	Elk Island National Park	Collected from May 25 to June 1 2012	NA	NA	NA	NA	NA	Stephanie Church
CNEIA	CNEIA1960-12	BIOUG03055-D03	GMP#00409	BOLD:AAY6736	BIOUG03055-D03	621[0n]	1	NA	1	No	NA	NA	NA	05-Jun-2012	Hemiptera	NA	Elk Island National Park	NA	Biodiversity Institute of Ontario	Collected from May 25 to June 1 2012	BIOUG03055-D03	GMP#00409	BIOUG03055-D03	BIOUG	Biodiversity Institute of Ontario	Arthropoda	Insecta	Hemiptera	NA	NA	NA	NA	NA	NA	NA	NA	NA	NA	NA	NA	NA	Elk Island National Park	Collected from May 25 to June 1 2012	NA	NA	NA	NA	NA	Stephanie Church
CNEIA	CNEIA1962-12	BIOUG03055-D05	GMP#00409	BOLD:AAY6736	BIOUG03055-D05	621[0n]	1	NA	0	No	NA	NA	NA	05-Jun-2012	Hemiptera	NA	Elk Island National Park	NA	Biodiversity Institute of Ontario	Collected from May 25 to June 1 2012	BIOUG03055-D05	GMP#00409	BIOUG03055-D05	BIOUG	Biodiversity Institute of Ontario	Arthropoda	Insecta	Hemiptera	NA	NA	NA	NA	NA	NA	NA	NA	NA	NA	NA	NA	NA	Elk Island National Park	Collected from May 25 to June 1 2012	NA	NA	NA	NA	NA	Stephanie Church
CNEIA	CNEIA1963-12	BIOUG03055-D06	GMP#00409	BOLD:ABA5800	BIOUG03055-D06	614[0n]	1	NA	0	No	NA	NA	NA	05-Jun-2012	Hemiptera	NA	Elk Island National Park	NA	Biodiversity Institute of Ontario	Collected from May 25 to June 1 2012	BIOUG03055-D06	GMP#00409	BIOUG03055-D06	BIOUG	Biodiversity Institute of Ontario	Arthropoda	Insecta	Hemiptera	NA	NA	NA	NA	NA	NA	NA	NA	NA	NA	NA	NA	NA	Elk Island National Park	Collected from May 25 to June 1 2012	NA	NA	NA	NA	NA	Stephanie Church
CNEIA	CNEIA1964-12	BIOUG03055-D07	GMP#00409	BOLD:AAV0165	BIOUG03055-D07	630[0n]	1	NA	0	No	NA	NA	NA	05-Jun-2012	Empoasca	NA	Elk Island National Park	NA	Biodiversity Institute of Ontario	Collected from May 25 to June 1 2012	BIOUG03055-D07	GMP#00409	BIOUG03055-D07	BIOUG	Biodiversity Institute of Ontario	Arthropoda	Insecta	Hemiptera	Cicadellidae	Typhlocybinae	NA	Empoasca	NA	NA	NA	NA	NA	CollectionsID	NA	NA	NA	Elk Island National Park	Collected from May 25 to June 1 2012	NA	NA	NA	NA	NA	Stephanie Church
CNEIA	CNEIA1966-12	BIOUG03055-D09	GMP#00409	BOLD:ABV2644	BIOUG03055-D09	627[0n]	1	NA	0	No	NA	NA	NA	05-Jun-2012	Erythroneura	NA	Elk Island National Park	NA	Biodiversity Institute of Ontario	Collected from May 25 to June 1 2012	BIOUG03055-D09	GMP#00409	BIOUG03055-D09	BIOUG	Biodiversity Institute of Ontario	Arthropoda	Insecta	Hemiptera	Cicadellidae	Typhlocybinae	NA	Erythroneura	NA	NA	NA	NA	NA	CollectionsID	NA	NA	NA	Elk Island National Park	Collected from May 25 to June 1 2012	NA	NA	NA	NA	NA	Stephanie Church
CNEIA	CNEIA1967-12	BIOUG03055-D10	GMP#00409	BOLD:ABA5800	BIOUG03055-D10	632[0n]	1	NA	0	No	NA	NA	NA	05-Jun-2012	Hemiptera	NA	Elk Island National Park	NA	Biodiversity Institute of Ontario	Collected from May 25 to June 1 2012	BIOUG03055-D10	GMP#00409	BIOUG03055-D10	BIOUG	Biodiversity Institute of Ontario	Arthropoda	Insecta	Hemiptera	NA	NA	NA	NA	NA	NA	NA	NA	NA	NA	NA	NA	NA	Elk Island National Park	Collected from May 25 to June 1 2012	NA	NA	NA	NA	NA	Stephanie Church
CNEIA	CNEIA1968-12	BIOUG03055-D11	GMP#00409	BOLD:AAY6736	BIOUG03055-D11	622[0n]	1	NA	0	No	NA	NA	NA	05-Jun-2012	Hemiptera	NA	Elk Island National Park	NA	Biodiversity Institute of Ontario	Collected from May 25 to June 1 2012	BIOUG03055-D11	GMP#00409	BIOUG03055-D11	BIOUG	Biodiversity Institute of Ontario	Arthropoda	Insecta	Hemiptera	NA	NA	NA	NA	NA	NA	NA	NA	NA	NA	NA	NA	NA	Elk Island National Park	Collected from May 25 to June 1 2012	NA	NA	NA	NA	NA	Stephanie Church
CNEIA	CNEIA1969-12	BIOUG03055-D12	GMP#00409	BOLD:ABV2644	BIOUG03055-D12	626[1n]	1	NA	0	No	NA	NA	NA	05-Jun-2012	Erythroneura	NA	Elk Island National Park	NA	Biodiversity Institute of Ontario	Collected from May 25 to June 1 2012	BIOUG03055-D12	GMP#00409	BIOUG03055-D12	BIOUG	Biodiversity Institute of Ontario	Arthropoda	Insecta	Hemiptera	Cicadellidae	Typhlocybinae	NA	Erythroneura	NA	NA	NA	NA	NA	CollectionsID	NA	NA	NA	Elk Island National Park	Collected from May 25 to June 1 2012	NA	NA	NA	NA	NA	Stephanie Church
CNEIA	CNEIA1976-12	BIOUG03055-E07	GMP#00409	BOLD:AAI3919	BIOUG03055-E07	618[0n]	1	NA	0	No	NA	NA	NA	05-Jun-2012	Calaphidinae	NA	Elk Island National Park	NA	Biodiversity Institute of Ontario	Collected from May 25 to June 1 2012	BIOUG03055-E07	GMP#00409	BIOUG03055-E07	BIOUG	Biodiversity Institute of Ontario	Arthropoda	Insecta	Hemiptera	Aphididae	Calaphidinae	NA	NA	NA	NA	NA	NA	NA	CollectionsID	NA	NA	NA	Elk Island National Park	Collected from May 25 to June 1 2012	NA	NA	NA	NA	NA	Stephanie Church
CNEIA	CNEIA1977-12	BIOUG03055-E08	GMP#00409	BOLD:ABA5763	BIOUG03055-E08	632[0n]	1	NA	0	No	NA	NA	NA	05-Jun-2012	Empoasca	NA	Elk Island National Park	NA	Biodiversity Institute of Ontario	Collected from May 25 to June 1 2012	BIOUG03055-E08	GMP#00409	BIOUG03055-E08	BIOUG	Biodiversity Institute of Ontario	Arthropoda	Insecta	Hemiptera	Cicadellidae	Typhlocybinae	NA	Empoasca	NA	NA	NA	NA	NA	CollectionsID	NA	NA	NA	Elk Island National Park	Collected from May 25 to June 1 2012	NA	NA	NA	NA	NA	Stephanie Church
CNBAA	CNBAA353-12	BIOUG03160-A01	GMP#00366	BOLD:AAN8289	NA	621[0n]	1	NA	0	No	NA	NA	NA	06-Jul-2012	Empoasca	NA	Banff National Park	NA	Biodiversity Institute of Ontario	Collected from June 27 to July 6 2012	BIOUG03160-A01	GMP#00366	NA	BIOUG	Biodiversity Institute of Ontario	Arthropoda	Insecta	Hemiptera	Cicadellidae	Typhlocybinae	NA	Empoasca	NA	NA	NA	NA	NA	CollectionsID	NA	NA	NA	Banff National Park	Collected from June 27 to July 6 2012	NA	NA	NA	NA	NA	Whittington
CNBAA	CNBAA357-12	BIOUG03160-A05	GMP#00366	BOLD:AAV0227	NA	589[3n]	1	NA	0	No	NA	NA	NA	06-Jul-2012	Hemiptera	NA	Banff National Park	NA	Biodiversity Institute of Ontario	Collected from June 27 to July 6 2012	BIOUG03160-A05	GMP#00366	NA	BIOUG	Biodiversity Institute of Ontario	Arthropoda	Insecta	Hemiptera	NA	NA	NA	NA	NA	NA	NA	NA	NA	NA	NA	NA	NA	Banff National Park	Collected from June 27 to July 6 2012	NA	NA	NA	NA	NA	Whittington
CNEIB	CNEIB031-12	BIOUG03055-E09	GMP#00411	BOLD:ACA9543	BIOUG03055-E09	632[0n]	1	NA	1	No	NA	NA	NA	15-Jun-2012	Hemiptera	NA	Elk Island National Park	museum voucher	Biodiversity Institute of Ontario	Collected from June 8 to 15 2012	BIOUG03055-E09	GMP#00411	BIOUG03055-E09	BIOUG	Biodiversity Institute of Ontario	Arthropoda	Insecta	Hemiptera	NA	NA	NA	NA	NA	NA	NA	NA	NA	NA	NA	NA	NA	Elk Island National Park	Collected from June 8 to 15 2012	museum voucher	NA	NA	NA	NA	Stephanie Church
CNEIB	CNEIB034-12	BIOUG03055-E12	GMP#00411	BOLD:AAG8689	BIOUG03055-E12	632[0n]	1	NA	0	No	NA	NA	NA	15-Jun-2012	Cacopsylla	NA	Elk Island National Park	museum voucher	Biodiversity Institute of Ontario	Collected from June 8 to 15 2012	BIOUG03055-E12	GMP#00411	BIOUG03055-E12	BIOUG	Biodiversity Institute of Ontario	Arthropoda	Insecta	Hemiptera	Psyllidae	NA	NA	Cacopsylla	NA	NA	NA	NA	NA	CollectionsID	NA	NA	NA	Elk Island National Park	Collected from June 8 to 15 2012	museum voucher	NA	NA	NA	NA	Stephanie Church
CNEIB	CNEIB035-12	BIOUG03055-F01	GMP#00411	BOLD:AAG8689	BIOUG03055-F01	632[0n]	1	NA	0	No	NA	NA	NA	15-Jun-2012	Cacopsylla	NA	Elk Island National Park	museum voucher	Biodiversity Institute of Ontario	Collected from June 8 to 15 2012	BIOUG03055-F01	GMP#00411	BIOUG03055-F01	BIOUG	Biodiversity Institute of Ontario	Arthropoda	Insecta	Hemiptera	Psyllidae	NA	NA	Cacopsylla	NA	NA	NA	NA	NA	CollectionsID	NA	NA	NA	Elk Island National Park	Collected from June 8 to 15 2012	museum voucher	NA	NA	NA	NA	Stephanie Church
CNEIB	CNEIB036-12	BIOUG03055-F02	GMP#00411	BOLD:AAG8689	BIOUG03055-F02	632[0n]	1	NA	0	No	NA	NA	NA	15-Jun-2012	Cacopsylla	NA	Elk Island National Park	museum voucher	Biodiversity Institute of Ontario	Collected from June 8 to 15 2012	BIOUG03055-F02	GMP#00411	BIOUG03055-F02	BIOUG	Biodiversity Institute of Ontario	Arthropoda	Insecta	Hemiptera	Psyllidae	NA	NA	Cacopsylla	NA	NA	NA	NA	NA	CollectionsID	NA	NA	NA	Elk Island National Park	Collected from June 8 to 15 2012	museum voucher	NA	NA	NA	NA	Stephanie Church
CNEIB	CNEIB037-12	BIOUG03055-F03	GMP#00411	BOLD:AAG8689	BIOUG03055-F03	632[0n]	1	NA	0	No	NA	NA	NA	15-Jun-2012	Cacopsylla	NA	Elk Island National Park	museum voucher	Biodiversity Institute of Ontario	Collected from June 8 to 15 2012	BIOUG03055-F03	GMP#00411	BIOUG03055-F03	BIOUG	Biodiversity Institute of Ontario	Arthropoda	Insecta	Hemiptera	Psyllidae	NA	NA	Cacopsylla	NA	NA	NA	NA	NA	CollectionsID	NA	NA	NA	Elk Island National Park	Collected from June 8 to 15 2012	museum voucher	NA	NA	NA	NA	Stephanie Church
CNEIB	CNEIB049-12	BIOUG03055-G03	GMP#00411	BOLD:ACD9515	BIOUG03055-G03	558[0n]	1	NA	1	No	NA	NA	NA	15-Jun-2012	Hemiptera	NA	Elk Island National Park	museum voucher	Biodiversity Institute of Ontario	Collected from June 8 to 15 2012	BIOUG03055-G03	GMP#00411	BIOUG03055-G03	BIOUG	Biodiversity Institute of Ontario	Arthropoda	Insecta	Hemiptera	NA	NA	NA	NA	NA	NA	NA	NA	NA	NA	NA	NA	NA	Elk Island National Park	Collected from June 8 to 15 2012	museum voucher	NA	NA	NA	NA	Stephanie Church
CNEIB	CNEIB052-12	BIOUG03055-G06	GMP#00411	BOLD:AAG8689	BIOUG03055-G06	632[0n]	1	NA	0	No	NA	NA	NA	15-Jun-2012	Cacopsylla	NA	Elk Island National Park	museum voucher	Biodiversity Institute of Ontario	Collected from June 8 to 15 2012	BIOUG03055-G06	GMP#00411	BIOUG03055-G06	BIOUG	Biodiversity Institute of Ontario	Arthropoda	Insecta	Hemiptera	Psyllidae	NA	NA	Cacopsylla	NA	NA	NA	NA	NA	CollectionsID	NA	NA	NA	Elk Island National Park	Collected from June 8 to 15 2012	museum voucher	NA	NA	NA	NA	Stephanie Church
CNEIB	CNEIB059-12	BIOUG03055-H01	GMP#00411	BOLD:ACD9515	BIOUG03055-H01	588[0n]	1	NA	0	No	NA	NA	NA	15-Jun-2012	Hemiptera	NA	Elk Island National Park	museum voucher	Biodiversity Institute of Ontario	Collected from June 8 to 15 2012	BIOUG03055-H01	GMP#00411	BIOUG03055-H01	BIOUG	Biodiversity Institute of Ontario	Arthropoda	Insecta	Hemiptera	NA	NA	NA	NA	NA	NA	NA	NA	NA	NA	NA	NA	NA	Elk Island National Park	Collected from June 8 to 15 2012	museum voucher	NA	NA	NA	NA	Stephanie Church
CNEIB	CNEIB060-12	BIOUG03055-H02	GMP#00411	BOLD:AAY6736	BIOUG03055-H02	621[0n]	1	NA	0	No	NA	NA	NA	15-Jun-2012	Hemiptera	NA	Elk Island National Park	museum voucher	Biodiversity Institute of Ontario	Collected from June 8 to 15 2012	BIOUG03055-H02	GMP#00411	BIOUG03055-H02	BIOUG	Biodiversity Institute of Ontario	Arthropoda	Insecta	Hemiptera	NA	NA	NA	NA	NA	NA	NA	NA	NA	NA	NA	NA	NA	Elk Island National Park	Collected from June 8 to 15 2012	museum voucher	NA	NA	NA	NA	Stephanie Church
CNEIB	CNEIB062-12	BIOUG03055-H04	GMP#00411	BOLD:ACD9515	BIOUG03055-H04	588[0n]	1	NA	0	No	NA	NA	NA	15-Jun-2012	Hemiptera	NA	Elk Island National Park	museum voucher	Biodiversity Institute of Ontario	Collected from June 8 to 15 2012	BIOUG03055-H04	GMP#00411	BIOUG03055-H04	BIOUG	Biodiversity Institute of Ontario	Arthropoda	Insecta	Hemiptera	NA	NA	NA	NA	NA	NA	NA	NA	NA	NA	NA	NA	NA	Elk Island National Park	Collected from June 8 to 15 2012	museum voucher	NA	NA	NA	NA	Stephanie Church
CNEIB	CNEIB066-12	BIOUG03055-H08	GMP#00411	BOLD:AAG8689	BIOUG03055-H08	632[0n]	1	NA	0	No	NA	NA	NA	15-Jun-2012	Cacopsylla	NA	Elk Island National Park	museum voucher	Biodiversity Institute of Ontario	Collected from June 8 to 15 2012	BIOUG03055-H08	GMP#00411	BIOUG03055-H08	BIOUG	Biodiversity Institute of Ontario	Arthropoda	Insecta	Hemiptera	Psyllidae	NA	NA	Cacopsylla	NA	NA	NA	NA	NA	CollectionsID	NA	NA	NA	Elk Island National Park	Collected from June 8 to 15 2012	museum voucher	NA	NA	NA	NA	Stephanie Church
CNEIB	CNEIB068-12	BIOUG03055-H10	GMP#00411	BOLD:AAI3919	BIOUG03055-H10	632[0n]	1	NA	0	No	NA	NA	NA	15-Jun-2012	Calaphidinae	NA	Elk Island National Park	museum voucher	Biodiversity Institute of Ontario	Collected from June 8 to 15 2012	BIOUG03055-H10	GMP#00411	BIOUG03055-H10	BIOUG	Biodiversity Institute of Ontario	Arthropoda	Insecta	Hemiptera	Aphididae	Calaphidinae	NA	NA	NA	NA	NA	NA	NA	CollectionsID	NA	NA	NA	Elk Island National Park	Collected from June 8 to 15 2012	museum voucher	NA	NA	NA	NA	Stephanie Church
CNEIB	CNEIB850-12	BIOUG03158-D03	GMP#00411	BOLD:AAI3919	BIOUG03158-D03	628[0n]	1	NA	0	No	NA	NA	NA	15-Jun-2012	Calaphidinae	NA	Elk Island National Park	museum voucher	Biodiversity Institute of Ontario	Collected from June 8 to 15 2012	BIOUG03158-D03	GMP#00411	BIOUG03158-D03	BIOUG	Biodiversity Institute of Ontario	Arthropoda	Insecta	Hemiptera	Aphididae	Calaphidinae	NA	NA	NA	NA	NA	NA	NA	CollectionsID	NA	NA	NA	Elk Island National Park	Collected from June 8 to 15 2012	museum voucher	NA	NA	NA	NA	Stephanie Church
CNEIB	CNEIB039-12	BIOUG03055-F05	GMP#00411	BOLD:ACD9515	BIOUG03055-F05	558[0n]	1	NA	1	No	NA	NA	NA	15-Jun-2012	Hemiptera	NA	Elk Island National Park	museum voucher	Biodiversity Institute of Ontario	Collected from June 8 to 15 2012	BIOUG03055-F05	GMP#00411	BIOUG03055-F05	BIOUG	Biodiversity Institute of Ontario	Arthropoda	Insecta	Hemiptera	NA	NA	NA	NA	NA	NA	NA	NA	NA	NA	NA	NA	NA	Elk Island National Park	Collected from June 8 to 15 2012	museum voucher	NA	NA	NA	NA	Stephanie Church
CNEIB	CNEIB817-12	BIOUG03158-A06	GMP#00411	BOLD:ACD9515	BIOUG03158-A06	589[0n]	1	NA	0	No	NA	NA	NA	15-Jun-2012	Hemiptera	NA	Elk Island National Park	museum voucher	Biodiversity Institute of Ontario	Collected from June 8 to 15 2012	BIOUG03158-A06	GMP#00411	BIOUG03158-A06	BIOUG	Biodiversity Institute of Ontario	Arthropoda	Insecta	Hemiptera	NA	NA	NA	NA	NA	NA	NA	NA	NA	NA	NA	NA	NA	Elk Island National Park	Collected from June 8 to 15 2012	museum voucher	NA	NA	NA	NA	Stephanie Church
CNEIB	CNEIB819-12	BIOUG03158-A08	GMP#00411	BOLD:AAI3919	BIOUG03158-A08	628[0n]	1	NA	0	No	NA	NA	NA	15-Jun-2012	Calaphidinae	NA	Elk Island National Park	museum voucher	Biodiversity Institute of Ontario	Collected from June 8 to 15 2012	BIOUG03158-A08	GMP#00411	BIOUG03158-A08	BIOUG	Biodiversity Institute of Ontario	Arthropoda	Insecta	Hemiptera	Aphididae	Calaphidinae	NA	NA	NA	NA	NA	NA	NA	CollectionsID	NA	NA	NA	Elk Island National Park	Collected from June 8 to 15 2012	museum voucher	NA	NA	NA	NA	Stephanie Church
CNEIB	CNEIB820-12	BIOUG03158-A09	GMP#00411	BOLD:AAN8289	BIOUG03158-A09	632[0n]	1	NA	0	No	NA	NA	NA	15-Jun-2012	Empoasca	NA	Elk Island National Park	museum voucher	Biodiversity Institute of Ontario	Collected from June 8 to 15 2012	BIOUG03158-A09	GMP#00411	BIOUG03158-A09	BIOUG	Biodiversity Institute of Ontario	Arthropoda	Insecta	Hemiptera	Cicadellidae	Typhlocybinae	NA	Empoasca	NA	NA	NA	NA	NA	CollectionsID	NA	NA	NA	Elk Island National Park	Collected from June 8 to 15 2012	museum voucher	NA	NA	NA	NA	Stephanie Church
CNEIB	CNEIB821-12	BIOUG03158-A10	GMP#00411	BOLD:AAG8689	BIOUG03158-A10	439[0n]	1	NA	0	No	NA	NA	NA	15-Jun-2012	Cacopsylla	NA	Elk Island National Park	museum voucher	Biodiversity Institute of Ontario	Collected from June 8 to 15 2012	BIOUG03158-A10	GMP#00411	BIOUG03158-A10	BIOUG	Biodiversity Institute of Ontario	Arthropoda	Insecta	Hemiptera	Psyllidae	NA	NA	Cacopsylla	NA	NA	NA	NA	NA	CollectionsID	NA	NA	NA	Elk Island National Park	Collected from June 8 to 15 2012	museum voucher	NA	NA	NA	NA	Stephanie Church
CNEIB	CNEIB822-12	BIOUG03158-A11	GMP#00411	BOLD:AAG8689	BIOUG03158-A11	502[0n]	1	NA	0	No	NA	NA	NA	15-Jun-2012	Hemiptera	NA	Elk Island National Park	museum voucher	Biodiversity Institute of Ontario	Collected from June 8 to 15 2012	BIOUG03158-A11	GMP#00411	BIOUG03158-A11	BIOUG	Biodiversity Institute of Ontario	Arthropoda	Insecta	Hemiptera	NA	NA	NA	NA	NA	NA	NA	NA	NA	NA	NA	NA	NA	Elk Island National Park	Collected from June 8 to 15 2012	museum voucher	NA	NA	NA	NA	Stephanie Church
CNEIB	CNEIB824-12	BIOUG03158-B01	GMP#00411	BOLD:ACD9515	BIOUG03158-B01	561[0n]	1	NA	0	No	NA	NA	NA	15-Jun-2012	Hemiptera	NA	Elk Island National Park	museum voucher	Biodiversity Institute of Ontario	Collected from June 8 to 15 2012	BIOUG03158-B01	GMP#00411	BIOUG03158-B01	BIOUG	Biodiversity Institute of Ontario	Arthropoda	Insecta	Hemiptera	NA	NA	NA	NA	NA	NA	NA	NA	NA	NA	NA	NA	NA	Elk Island National Park	Collected from June 8 to 15 2012	museum voucher	NA	NA	NA	NA	Stephanie Church
CNEIB	CNEIB826-12	BIOUG03158-B03	GMP#00411	BOLD:AAI3919	BIOUG03158-B03	631[0n]	1	NA	0	No	NA	NA	NA	15-Jun-2012	Calaphidinae	NA	Elk Island National Park	museum voucher	Biodiversity Institute of Ontario	Collected from June 8 to 15 2012	BIOUG03158-B03	GMP#00411	BIOUG03158-B03	BIOUG	Biodiversity Institute of Ontario	Arthropoda	Insecta	Hemiptera	Aphididae	Calaphidinae	NA	NA	NA	NA	NA	NA	NA	CollectionsID	NA	NA	NA	Elk Island National Park	Collected from June 8 to 15 2012	museum voucher	NA	NA	NA	NA	Stephanie Church
CNEIB	CNEIB827-12	BIOUG03158-B04	GMP#00411	BOLD:AAI3919	BIOUG03158-B04	631[0n]	1	NA	0	No	NA	NA	NA	15-Jun-2012	Calaphidinae	NA	Elk Island National Park	museum voucher	Biodiversity Institute of Ontario	Collected from June 8 to 15 2012	BIOUG03158-B04	GMP#00411	BIOUG03158-B04	BIOUG	Biodiversity Institute of Ontario	Arthropoda	Insecta	Hemiptera	Aphididae	Calaphidinae	NA	NA	NA	NA	NA	NA	NA	CollectionsID	NA	NA	NA	Elk Island National Park	Collected from June 8 to 15 2012	museum voucher	NA	NA	NA	NA	Stephanie Church
CNEIB	CNEIB828-12	BIOUG03158-B05	GMP#00411	BOLD:AAV0228	BIOUG03158-B05	632[0n]	1	NA	1	No	NA	NA	NA	15-Jun-2012	Psyllidae	NA	Elk Island National Park	museum voucher	Biodiversity Institute of Ontario	Collected from June 8 to 15 2012	BIOUG03158-B05	GMP#00411	BIOUG03158-B05	BIOUG	Biodiversity Institute of Ontario	Arthropoda	Insecta	Hemiptera	Psyllidae	NA	NA	NA	NA	NA	NA	NA	NA	CollectionsID	NA	NA	NA	Elk Island National Park	Collected from June 8 to 15 2012	museum voucher	NA	NA	NA	NA	Stephanie Church
CNEIB	CNEIB833-12	BIOUG03158-B10	GMP#00411	BOLD:AAG8689	BIOUG03158-B10	632[0n]	1	NA	0	No	NA	NA	NA	15-Jun-2012	Cacopsylla	NA	Elk Island National Park	museum voucher	Biodiversity Institute of Ontario	Collected from June 8 to 15 2012	BIOUG03158-B10	GMP#00411	BIOUG03158-B10	BIOUG	Biodiversity Institute of Ontario	Arthropoda	Insecta	Hemiptera	Psyllidae	NA	NA	Cacopsylla	NA	NA	NA	NA	NA	CollectionsID	NA	NA	NA	Elk Island National Park	Collected from June 8 to 15 2012	museum voucher	NA	NA	NA	NA	Stephanie Church
CNEIB	CNEIB834-12	BIOUG03158-B11	GMP#00411	BOLD:AAI3919	BIOUG03158-B11	628[0n]	1	NA	0	No	NA	NA	NA	15-Jun-2012	Calaphidinae	NA	Elk Island National Park	museum voucher	Biodiversity Institute of Ontario	Collected from June 8 to 15 2012	BIOUG03158-B11	GMP#00411	BIOUG03158-B11	BIOUG	Biodiversity Institute of Ontario	Arthropoda	Insecta	Hemiptera	Aphididae	Calaphidinae	NA	NA	NA	NA	NA	NA	NA	CollectionsID	NA	NA	NA	Elk Island National Park	Collected from June 8 to 15 2012	museum voucher	NA	NA	NA	NA	Stephanie Church
CNEIB	CNEIB836-12	BIOUG03158-C01	GMP#00411	BOLD:AAI3919	BIOUG03158-C01	627[0n]	1	NA	0	No	NA	NA	NA	15-Jun-2012	Calaphidinae	NA	Elk Island National Park	museum voucher	Biodiversity Institute of Ontario	Collected from June 8 to 15 2012	BIOUG03158-C01	GMP#00411	BIOUG03158-C01	BIOUG	Biodiversity Institute of Ontario	Arthropoda	Insecta	Hemiptera	Aphididae	Calaphidinae	NA	NA	NA	NA	NA	NA	NA	CollectionsID	NA	NA	NA	Elk Island National Park	Collected from June 8 to 15 2012	museum voucher	NA	NA	NA	NA	Stephanie Church
CNEIB	CNEIB837-12	BIOUG03158-C02	GMP#00411	BOLD:AAI3919	BIOUG03158-C02	629[0n]	1	NA	0	No	NA	NA	NA	15-Jun-2012	Calaphidinae	NA	Elk Island National Park	museum voucher	Biodiversity Institute of Ontario	Collected from June 8 to 15 2012	BIOUG03158-C02	GMP#00411	BIOUG03158-C02	BIOUG	Biodiversity Institute of Ontario	Arthropoda	Insecta	Hemiptera	Aphididae	Calaphidinae	NA	NA	NA	NA	NA	NA	NA	CollectionsID	NA	NA	NA	Elk Island National Park	Collected from June 8 to 15 2012	museum voucher	NA	NA	NA	NA	Stephanie Church
CNEIB	CNEIB838-12	BIOUG03158-C03	GMP#00411	BOLD:AAI3919	BIOUG03158-C03	629[0n]	1	NA	0	No	NA	NA	NA	15-Jun-2012	Calaphidinae	NA	Elk Island National Park	museum voucher	Biodiversity Institute of Ontario	Collected from June 8 to 15 2012	BIOUG03158-C03	GMP#00411	BIOUG03158-C03	BIOUG	Biodiversity Institute of Ontario	Arthropoda	Insecta	Hemiptera	Aphididae	Calaphidinae	NA	NA	NA	NA	NA	NA	NA	CollectionsID	NA	NA	NA	Elk Island National Park	Collected from June 8 to 15 2012	museum voucher	NA	NA	NA	NA	Stephanie Church
CNEIB	CNEIB840-12	BIOUG03158-C05	GMP#00411	BOLD:AAG8689	BIOUG03158-C05	632[0n]	1	NA	0	No	NA	NA	NA	15-Jun-2012	Cacopsylla	NA	Elk Island National Park	museum voucher	Biodiversity Institute of Ontario	Collected from June 8 to 15 2012	BIOUG03158-C05	GMP#00411	BIOUG03158-C05	BIOUG	Biodiversity Institute of Ontario	Arthropoda	Insecta	Hemiptera	Psyllidae	NA	NA	Cacopsylla	NA	NA	NA	NA	NA	CollectionsID	NA	NA	NA	Elk Island National Park	Collected from June 8 to 15 2012	museum voucher	NA	NA	NA	NA	Stephanie Church
CNEIB	CNEIB845-12	BIOUG03158-C10	GMP#00411	BOLD:AAI3919	BIOUG03158-C10	627[0n]	1	NA	0	No	NA	NA	NA	15-Jun-2012	Calaphidinae	NA	Elk Island National Park	museum voucher	Biodiversity Institute of Ontario	Collected from June 8 to 15 2012	BIOUG03158-C10	GMP#00411	BIOUG03158-C10	BIOUG	Biodiversity Institute of Ontario	Arthropoda	Insecta	Hemiptera	Aphididae	Calaphidinae	NA	NA	NA	NA	NA	NA	NA	CollectionsID	NA	NA	NA	Elk Island National Park	Collected from June 8 to 15 2012	museum voucher	NA	NA	NA	NA	Stephanie Church
CNWLA	CNWLA058-12	BIOUG03222-E08	GMP#00277	BOLD:AAN5445	BIOUG03222-E08	608[3n]	1	NA	0	No	NA	NA	NA	22-May-2012	Typhlocybinae	NA	Waterton Lakes National Park	museum voucher	Biodiversity Institute of Ontario	Collected from May 15 to 22 2012	BIOUG03222-E08	GMP#00277	BIOUG03222-E08	BIOUG	Biodiversity Institute of Ontario	Arthropoda	Insecta	Hemiptera	Cicadellidae	Typhlocybinae	NA	NA	NA	NA	NA	NA	NA	CollectionsID	NA	NA	NA	Waterton Lakes National Park	Collected from May 15 to 22 2012	museum voucher	NA	NA	NA	NA	Cyndi Smith
CNWLA	CNWLA067-12	BIOUG03222-F05	GMP#00277	BOLD:AAG8687	BIOUG03222-F05	613[1n]	1	NA	0	No	NA	NA	NA	18-May-2012	Empoasca (Kybos) sp.	NA	Waterton Lakes National Park	museum voucher	Biodiversity Institute of Ontario	Collected from May 15 to 22 2012	BIOUG03222-F05	GMP#00277	BIOUG03222-F05	BIOUG	Biodiversity Institute of Ontario	Arthropoda	Insecta	Hemiptera	Cicadellidae	Typhlocybinae	NA	Empoasca	Empoasca (Kybos) sp.	NA	NA	NA	NA	CollectionsID	NA	NA	NA	Waterton Lakes National Park	Collected from May 15 to 22 2012	museum voucher	NA	NA	NA	NA	Cyndi Smith
CNWLA	CNWLA075-12	BIOUG03222-G01	GMP#00277	BOLD:AAF8602	BIOUG03222-G01	630[0n]	1	NA	1	No	NA	NA	NA	22-May-2012	Trioza	NA	Waterton Lakes National Park	museum voucher	Biodiversity Institute of Ontario	Collected from May 15 to 22 2012	BIOUG03222-G01	GMP#00277	BIOUG03222-G01	BIOUG	Biodiversity Institute of Ontario	Arthropoda	Insecta	Hemiptera	Triozidae	Triozinae	NA	Trioza	NA	NA	NA	NA	NA	CollectionsID	NA	NA	NA	Waterton Lakes National Park	Collected from May 15 to 22 2012	museum voucher	NA	NA	NA	NA	Cyndi Smith
CNWLA	CNWLA229-12	BIOUG03253-A06	GMP#00277	BOLD:AAN8289	BIOUG03253-A06	630[0n]	1	NA	0	No	NA	NA	NA	18-May-2012	Empoasca	NA	Waterton Lakes National Park	museum voucher	Biodiversity Institute of Ontario	Collected from May 15 to 22 2012	BIOUG03253-A06	GMP#00277	BIOUG03253-A06	BIOUG	Biodiversity Institute of Ontario	Arthropoda	Insecta	Hemiptera	Cicadellidae	Typhlocybinae	NA	Empoasca	NA	NA	NA	NA	NA	CollectionsID	NA	NA	NA	Waterton Lakes National Park	Collected from May 15 to 22 2012	museum voucher	NA	NA	NA	NA	Cyndi Smith
CNWLA	CNWLA230-12	BIOUG03253-A07	GMP#00277	BOLD:ACC4187	BIOUG03253-A07	632[0n]	1	NA	1	No	NA	NA	NA	22-May-2012	Hemiptera	NA	Waterton Lakes National Park	museum voucher	Biodiversity Institute of Ontario	Collected from May 15 to 22 2012	BIOUG03253-A07	GMP#00277	BIOUG03253-A07	BIOUG	Biodiversity Institute of Ontario	Arthropoda	Insecta	Hemiptera	NA	NA	NA	NA	NA	NA	NA	NA	NA	NA	NA	NA	NA	Waterton Lakes National Park	Collected from May 15 to 22 2012	museum voucher	NA	NA	NA	NA	Cyndi Smith
CNWLA	CNWLA233-12	BIOUG03253-A10	GMP#00277	BOLD:AAN5445	BIOUG03253-A10	630[0n]	1	NA	0	No	NA	NA	NA	18-May-2012	Typhlocybinae	NA	Waterton Lakes National Park	museum voucher	Biodiversity Institute of Ontario	Collected from May 15 to 22 2012	BIOUG03253-A10	GMP#00277	BIOUG03253-A10	BIOUG	Biodiversity Institute of Ontario	Arthropoda	Insecta	Hemiptera	Cicadellidae	Typhlocybinae	NA	NA	NA	NA	NA	NA	NA	CollectionsID	NA	NA	NA	Waterton Lakes National Park	Collected from May 15 to 22 2012	museum voucher	NA	NA	NA	NA	Cyndi Smith
CNWLA	CNWLA238-12	BIOUG03253-B03	GMP#00277	BOLD:ACC4187	BIOUG03253-B03	632[0n]	1	NA	1	No	NA	NA	NA	18-May-2012	Hemiptera	NA	Waterton Lakes National Park	museum voucher	Biodiversity Institute of Ontario	Collected from May 15 to 22 2012	BIOUG03253-B03	GMP#00277	BIOUG03253-B03	BIOUG	Biodiversity Institute of Ontario	Arthropoda	Insecta	Hemiptera	NA	NA	NA	NA	NA	NA	NA	NA	NA	NA	NA	NA	NA	Waterton Lakes National Park	Collected from May 15 to 22 2012	museum voucher	NA	NA	NA	NA	Cyndi Smith
CNWLA	CNWLA246-12	BIOUG03253-B11	GMP#00277	BOLD:AAG8687	BIOUG03253-B11	627[0n]	1	NA	0	No	NA	NA	NA	18-May-2012	Empoasca (Kybos) sp.	NA	Waterton Lakes National Park	museum voucher	Biodiversity Institute of Ontario	Collected from May 15 to 22 2012	BIOUG03253-B11	GMP#00277	BIOUG03253-B11	BIOUG	Biodiversity Institute of Ontario	Arthropoda	Insecta	Hemiptera	Cicadellidae	Typhlocybinae	NA	Empoasca	Empoasca (Kybos) sp.	NA	NA	NA	NA	CollectionsID	NA	NA	NA	Waterton Lakes National Park	Collected from May 15 to 22 2012	museum voucher	NA	NA	NA	NA	Cyndi Smith
CNWLA	CNWLA248-12	BIOUG03253-C01	GMP#00277	BOLD:AAG8687	BIOUG03253-C01	604[1n]	1	NA	0	No	NA	NA	NA	18-May-2012	Empoasca (Kybos) sp.	NA	Waterton Lakes National Park	museum voucher	Biodiversity Institute of Ontario	Collected from May 15 to 22 2012	BIOUG03253-C01	GMP#00277	BIOUG03253-C01	BIOUG	Biodiversity Institute of Ontario	Arthropoda	Insecta	Hemiptera	Cicadellidae	Typhlocybinae	NA	Empoasca	Empoasca (Kybos) sp.	NA	NA	NA	NA	CollectionsID	NA	NA	NA	Waterton Lakes National Park	Collected from May 15 to 22 2012	museum voucher	NA	NA	NA	NA	Cyndi Smith
CNWLA	CNWLA260-12	BIOUG03253-D01	GMP#00277	BOLD:AAN5445	BIOUG03253-D01	607[0n]	1	NA	0	No	NA	NA	NA	18-May-2012	Typhlocybinae	NA	Waterton Lakes National Park	museum voucher	Biodiversity Institute of Ontario	Collected from May 15 to 22 2012	BIOUG03253-D01	GMP#00277	BIOUG03253-D01	BIOUG	Biodiversity Institute of Ontario	Arthropoda	Insecta	Hemiptera	Cicadellidae	Typhlocybinae	NA	NA	NA	NA	NA	NA	NA	CollectionsID	NA	NA	NA	Waterton Lakes National Park	Collected from May 15 to 22 2012	museum voucher	NA	NA	NA	NA	Cyndi Smith
CNWLA	CNWLA263-12	BIOUG03253-D04	GMP#00277	BOLD:AAF8602	BIOUG03253-D04	632[0n]	1	NA	0	No	NA	NA	NA	22-May-2012	Trioza	NA	Waterton Lakes National Park	museum voucher	Biodiversity Institute of Ontario	Collected from May 15 to 22 2012	BIOUG03253-D04	GMP#00277	BIOUG03253-D04	BIOUG	Biodiversity Institute of Ontario	Arthropoda	Insecta	Hemiptera	Triozidae	Triozinae	NA	Trioza	NA	NA	NA	NA	NA	CollectionsID	NA	NA	NA	Waterton Lakes National Park	Collected from May 15 to 22 2012	museum voucher	NA	NA	NA	NA	Cyndi Smith
CNWLA	CNWLA264-12	BIOUG03253-D05	GMP#00277	BOLD:AAY6744	BIOUG03253-D05	624[0n]	1	NA	0	No	NA	NA	NA	18-May-2012	Empoasca	NA	Waterton Lakes National Park	museum voucher	Biodiversity Institute of Ontario	Collected from May 15 to 22 2012	BIOUG03253-D05	GMP#00277	BIOUG03253-D05	BIOUG	Biodiversity Institute of Ontario	Arthropoda	Insecta	Hemiptera	Cicadellidae	Typhlocybinae	NA	Empoasca	NA	NA	NA	NA	NA	CollectionsID	NA	NA	NA	Waterton Lakes National Park	Collected from May 15 to 22 2012	museum voucher	NA	NA	NA	NA	Cyndi Smith
CNWLA	CNWLA271-12	BIOUG03253-D12	GMP#00277	BOLD:AAN5445	BIOUG03253-D12	630[0n]	1	NA	0	No	NA	NA	NA	22-May-2012	Typhlocybinae	NA	Waterton Lakes National Park	museum voucher	Biodiversity Institute of Ontario	Collected from May 15 to 22 2012	BIOUG03253-D12	GMP#00277	BIOUG03253-D12	BIOUG	Biodiversity Institute of Ontario	Arthropoda	Insecta	Hemiptera	Cicadellidae	Typhlocybinae	NA	NA	NA	NA	NA	NA	NA	CollectionsID	NA	NA	NA	Waterton Lakes National Park	Collected from May 15 to 22 2012	museum voucher	NA	NA	NA	NA	Cyndi Smith
CNWLA	CNWLA287-12	BIOUG03253-F04	GMP#00277	BOLD:AAN5445	BIOUG03253-F04	630[0n]	1	NA	0	No	NA	NA	NA	18-May-2012	Typhlocybinae	NA	Waterton Lakes National Park	museum voucher	Biodiversity Institute of Ontario	Collected from May 15 to 22 2012	BIOUG03253-F04	GMP#00277	BIOUG03253-F04	BIOUG	Biodiversity Institute of Ontario	Arthropoda	Insecta	Hemiptera	Cicadellidae	Typhlocybinae	NA	NA	NA	NA	NA	NA	NA	CollectionsID	NA	NA	NA	Waterton Lakes National Park	Collected from May 15 to 22 2012	museum voucher	NA	NA	NA	NA	Cyndi Smith
CNWLA	CNWLA289-12	BIOUG03253-F06	GMP#00277	BOLD:ACC4187	BIOUG03253-F06	632[0n]	1	NA	1	No	NA	NA	NA	18-May-2012	Hemiptera	NA	Waterton Lakes National Park	museum voucher	Biodiversity Institute of Ontario	Collected from May 15 to 22 2012	BIOUG03253-F06	GMP#00277	BIOUG03253-F06	BIOUG	Biodiversity Institute of Ontario	Arthropoda	Insecta	Hemiptera	NA	NA	NA	NA	NA	NA	NA	NA	NA	NA	NA	NA	NA	Waterton Lakes National Park	Collected from May 15 to 22 2012	museum voucher	NA	NA	NA	NA	Cyndi Smith
CNWLA	CNWLA304-12	BIOUG03253-G09	GMP#00277	BOLD:AAV0227	BIOUG03253-G09	628[0n]	1	NA	0	No	NA	NA	NA	18-May-2012	Hemiptera	NA	Waterton Lakes National Park	museum voucher	Biodiversity Institute of Ontario	Collected from May 15 to 22 2012	BIOUG03253-G09	GMP#00277	BIOUG03253-G09	BIOUG	Biodiversity Institute of Ontario	Arthropoda	Insecta	Hemiptera	NA	NA	NA	NA	NA	NA	NA	NA	NA	NA	NA	NA	NA	Waterton Lakes National Park	Collected from May 15 to 22 2012	museum voucher	NA	NA	NA	NA	Cyndi Smith
CNWLA	CNWLA316-12	BIOUG03253-H09	GMP#00277	BOLD:AAN5445	BIOUG03253-H09	630[0n]	1	NA	0	No	NA	NA	NA	18-May-2012	Typhlocybinae	NA	Waterton Lakes National Park	museum voucher	Biodiversity Institute of Ontario	Collected from May 15 to 22 2012	BIOUG03253-H09	GMP#00277	BIOUG03253-H09	BIOUG	Biodiversity Institute of Ontario	Arthropoda	Insecta	Hemiptera	Cicadellidae	Typhlocybinae	NA	NA	NA	NA	NA	NA	NA	CollectionsID	NA	NA	NA	Waterton Lakes National Park	Collected from May 15 to 22 2012	museum voucher	NA	NA	NA	NA	Cyndi Smith
CNWLA	CNWLA642-12	BIOUG03258-A02	GMP#00277	BOLD:AAN5445	BIOUG03258-A02	616[2n]	1	NA	0	No	NA	NA	NA	18-May-2012	Typhlocybinae	NA	Waterton Lakes National Park	museum voucher	Biodiversity Institute of Ontario	Collected from May 15 to 22 2012	BIOUG03258-A02	GMP#00277	BIOUG03258-A02	BIOUG	Biodiversity Institute of Ontario	Arthropoda	Insecta	Hemiptera	Cicadellidae	Typhlocybinae	NA	NA	NA	NA	NA	NA	NA	CollectionsID	NA	NA	NA	Waterton Lakes National Park	Collected from May 15 to 22 2012	museum voucher	NA	NA	NA	NA	Cyndi Smith
CNWLA	CNWLA654-12	BIOUG03258-B02	GMP#00277	BOLD:AAN5445	BIOUG03258-B02	629[0n]	1	NA	0	No	NA	NA	NA	22-May-2012	Typhlocybinae	NA	Waterton Lakes National Park	museum voucher	Biodiversity Institute of Ontario	Collected from May 15 to 22 2012	BIOUG03258-B02	GMP#00277	BIOUG03258-B02	BIOUG	Biodiversity Institute of Ontario	Arthropoda	Insecta	Hemiptera	Cicadellidae	Typhlocybinae	NA	NA	NA	NA	NA	NA	NA	CollectionsID	NA	NA	NA	Waterton Lakes National Park	Collected from May 15 to 22 2012	museum voucher	NA	NA	NA	NA	Cyndi Smith
CNWLA	CNWLA662-12	BIOUG03258-B10	GMP#00277	BOLD:AAN5445	BIOUG03258-B10	630[0n]	1	NA	0	No	NA	NA	NA	18-May-2012	Typhlocybinae	NA	Waterton Lakes National Park	museum voucher	Biodiversity Institute of Ontario	Collected from May 15 to 22 2012	BIOUG03258-B10	GMP#00277	BIOUG03258-B10	BIOUG	Biodiversity Institute of Ontario	Arthropoda	Insecta	Hemiptera	Cicadellidae	Typhlocybinae	NA	NA	NA	NA	NA	NA	NA	CollectionsID	NA	NA	NA	Waterton Lakes National Park	Collected from May 15 to 22 2012	museum voucher	NA	NA	NA	NA	Cyndi Smith
CNWLA	CNWLA676-12	BIOUG03258-C12	GMP#00277	BOLD:AAN5445	BIOUG03258-C12	618[0n]	1	NA	0	No	NA	NA	NA	18-May-2012	Typhlocybinae	NA	Waterton Lakes National Park	museum voucher	Biodiversity Institute of Ontario	Collected from May 15 to 22 2012	BIOUG03258-C12	GMP#00277	BIOUG03258-C12	BIOUG	Biodiversity Institute of Ontario	Arthropoda	Insecta	Hemiptera	Cicadellidae	Typhlocybinae	NA	NA	NA	NA	NA	NA	NA	CollectionsID	NA	NA	NA	Waterton Lakes National Park	Collected from May 15 to 22 2012	museum voucher	NA	NA	NA	NA	Cyndi Smith
CNWLA	CNWLA070-12	BIOUG03222-F08	GMP#00277	BOLD:AAN5445	BIOUG03222-F08	630[0n]	1	NA	0	No	NA	NA	NA	18-May-2012	Typhlocybinae	NA	Waterton Lakes National Park	museum voucher	Biodiversity Institute of Ontario	Collected from May 15 to 22 2012	BIOUG03222-F08	GMP#00277	BIOUG03222-F08	BIOUG	Biodiversity Institute of Ontario	Arthropoda	Insecta	Hemiptera	Cicadellidae	Typhlocybinae	NA	NA	NA	NA	NA	NA	NA	CollectionsID	NA	NA	NA	Waterton Lakes National Park	Collected from May 15 to 22 2012	museum voucher	NA	NA	NA	NA	Cyndi Smith
CNWLA	CNWLA085-12	BIOUG03222-G11	GMP#00277	BOLD:AAV0227	BIOUG03222-G11	625[0n]	1	NA	0	No	NA	NA	NA	18-May-2012	Hemiptera	NA	Waterton Lakes National Park	museum voucher	Biodiversity Institute of Ontario	Collected from May 15 to 22 2012	BIOUG03222-G11	GMP#00277	BIOUG03222-G11	BIOUG	Biodiversity Institute of Ontario	Arthropoda	Insecta	Hemiptera	NA	NA	NA	NA	NA	NA	NA	NA	NA	NA	NA	NA	NA	Waterton Lakes National Park	Collected from May 15 to 22 2012	museum voucher	NA	NA	NA	NA	Cyndi Smith
CNWLA	CNWLA096-12	BIOUG03222-H10	GMP#00277	BOLD:AAN5445	BIOUG03222-H10	618[0n]	1	NA	0	No	NA	NA	NA	18-May-2012	Typhlocybinae	NA	Waterton Lakes National Park	museum voucher	Biodiversity Institute of Ontario	Collected from May 15 to 22 2012	BIOUG03222-H10	GMP#00277	BIOUG03222-H10	BIOUG	Biodiversity Institute of Ontario	Arthropoda	Insecta	Hemiptera	Cicadellidae	Typhlocybinae	NA	NA	NA	NA	NA	NA	NA	CollectionsID	NA	NA	NA	Waterton Lakes National Park	Collected from May 15 to 22 2012	museum voucher	NA	NA	NA	NA	Cyndi Smith
CNWLA	CNWLA268-12	BIOUG03253-D09	GMP#00277	BOLD:AAG8687	BIOUG03253-D09	627[0n]	1	NA	0	No	NA	NA	NA	18-May-2012	Empoasca (Kybos) sp.	NA	Waterton Lakes National Park	museum voucher	Biodiversity Institute of Ontario	Collected from May 15 to 22 2012	BIOUG03253-D09	GMP#00277	BIOUG03253-D09	BIOUG	Biodiversity Institute of Ontario	Arthropoda	Insecta	Hemiptera	Cicadellidae	Typhlocybinae	NA	Empoasca	Empoasca (Kybos) sp.	NA	NA	NA	NA	CollectionsID	NA	NA	NA	Waterton Lakes National Park	Collected from May 15 to 22 2012	museum voucher	NA	NA	NA	NA	Cyndi Smith
CNWLA	CNWLA274-12	BIOUG03253-E03	GMP#00277	BOLD:AAN5445	BIOUG03253-E03	627[0n]	1	NA	0	No	NA	NA	NA	18-May-2012	Typhlocybinae	NA	Waterton Lakes National Park	museum voucher	Biodiversity Institute of Ontario	Collected from May 15 to 22 2012	BIOUG03253-E03	GMP#00277	BIOUG03253-E03	BIOUG	Biodiversity Institute of Ontario	Arthropoda	Insecta	Hemiptera	Cicadellidae	Typhlocybinae	NA	NA	NA	NA	NA	NA	NA	CollectionsID	NA	NA	NA	Waterton Lakes National Park	Collected from May 15 to 22 2012	museum voucher	NA	NA	NA	NA	Cyndi Smith
CNWLA	CNWLA296-12	BIOUG03253-G01	GMP#00277	BOLD:AAN5445	BIOUG03253-G01	632[0n]	1	NA	0	No	NA	NA	NA	22-May-2012	Typhlocybinae	NA	Waterton Lakes National Park	museum voucher	Biodiversity Institute of Ontario	Collected from May 15 to 22 2012	BIOUG03253-G01	GMP#00277	BIOUG03253-G01	BIOUG	Biodiversity Institute of Ontario	Arthropoda	Insecta	Hemiptera	Cicadellidae	Typhlocybinae	NA	NA	NA	NA	NA	NA	NA	CollectionsID	NA	NA	NA	Waterton Lakes National Park	Collected from May 15 to 22 2012	museum voucher	NA	NA	NA	NA	Cyndi Smith
CNWLA	CNWLA657-12	BIOUG03258-B05	GMP#00277	BOLD:AAN5445	BIOUG03258-B05	618[0n]	1	NA	0	No	NA	NA	NA	18-May-2012	Typhlocybinae	NA	Waterton Lakes National Park	museum voucher	Biodiversity Institute of Ontario	Collected from May 15 to 22 2012	BIOUG03258-B05	GMP#00277	BIOUG03258-B05	BIOUG	Biodiversity Institute of Ontario	Arthropoda	Insecta	Hemiptera	Cicadellidae	Typhlocybinae	NA	NA	NA	NA	NA	NA	NA	CollectionsID	NA	NA	NA	Waterton Lakes National Park	Collected from May 15 to 22 2012	museum voucher	NA	NA	NA	NA	Cyndi Smith
CNWLA	CNWLA668-12	BIOUG03258-C04	GMP#00277	BOLD:AAN5445	BIOUG03258-C04	627[0n]	1	NA	0	No	NA	NA	NA	18-May-2012	Typhlocybinae	NA	Waterton Lakes National Park	museum voucher	Biodiversity Institute of Ontario	Collected from May 15 to 22 2012	BIOUG03258-C04	GMP#00277	BIOUG03258-C04	BIOUG	Biodiversity Institute of Ontario	Arthropoda	Insecta	Hemiptera	Cicadellidae	Typhlocybinae	NA	NA	NA	NA	NA	NA	NA	CollectionsID	NA	NA	NA	Waterton Lakes National Park	Collected from May 15 to 22 2012	museum voucher	NA	NA	NA	NA	Cyndi Smith
CNWLI	CNWLI026-12	BIOUG04325-F08	GMP#00291	BOLD:ABA5763	BIOUG04325-F08	627[0n]	1	NA	0	No	NA	NA	NA	18-Sep-2012	Empoasca	NA	Waterton Lakes National Park	museum voucher	Biodiversity Institute of Ontario	Collected from September 11 to 18 2012	BIOUG04325-F08	GMP#00291	BIOUG04325-F08	BIOUG	Biodiversity Institute of Ontario	Arthropoda	Insecta	Hemiptera	Cicadellidae	Typhlocybinae	NA	Empoasca	NA	NA	NA	NA	NA	CollectionsID	NA	S	NA	Waterton Lakes National Park	Collected from September 11 to 18 2012	museum voucher	NA	NA	NA	NA	Barb Johnston
CNWLB	CNWLB137-12	BIOUG03258-D03	GMP#00279	BOLD:AAN5445	BIOUG03258-D03	611[0n]	1	NA	0	No	NA	NA	NA	09-Jun-2012	Typhlocybinae	NA	Waterton Lakes National Park	museum voucher	Biodiversity Institute of Ontario	Collected from May 29 to June 5 2012	BIOUG03258-D03	GMP#00279	BIOUG03258-D03	BIOUG	Biodiversity Institute of Ontario	Arthropoda	Insecta	Hemiptera	Cicadellidae	Typhlocybinae	NA	NA	NA	NA	NA	NA	NA	CollectionsID	NA	NA	NA	Waterton Lakes National Park	Collected from May 29 to June 5 2012	museum voucher	NA	NA	NA	NA	Cyndi Smith
CNWLB	CNWLB138-12	BIOUG03258-D04	GMP#00279	BOLD:AAN5445	BIOUG03258-D04	623[4n]	1	NA	0	No	NA	NA	NA	09-Jun-2012	Typhlocybinae	NA	Waterton Lakes National Park	museum voucher	Biodiversity Institute of Ontario	Collected from May 29 to June 5 2012	BIOUG03258-D04	GMP#00279	BIOUG03258-D04	BIOUG	Biodiversity Institute of Ontario	Arthropoda	Insecta	Hemiptera	Cicadellidae	Typhlocybinae	NA	NA	NA	NA	NA	NA	NA	CollectionsID	NA	NA	NA	Waterton Lakes National Park	Collected from May 29 to June 5 2012	museum voucher	NA	NA	NA	NA	Cyndi Smith
CNWLB	CNWLB139-12	BIOUG03258-D05	GMP#00279	BOLD:AAN5445	BIOUG03258-D05	630[0n]	1	NA	0	No	NA	NA	NA	05-Jun-2012	Typhlocybinae	NA	Waterton Lakes National Park	museum voucher	Biodiversity Institute of Ontario	Collected from May 29 to June 5 2012	BIOUG03258-D05	GMP#00279	BIOUG03258-D05	BIOUG	Biodiversity Institute of Ontario	Arthropoda	Insecta	Hemiptera	Cicadellidae	Typhlocybinae	NA	NA	NA	NA	NA	NA	NA	CollectionsID	NA	NA	NA	Waterton Lakes National Park	Collected from May 29 to June 5 2012	museum voucher	NA	NA	NA	NA	Cyndi Smith
[truncated: 8,763 more rows]
[truncated: 24 more columns]
