# Supplementary material for: The Hemiptera (Insecta) of Canada: Constructing a Reference Library of DNA Barcodes
Source: PLoS One. 2015 Apr 29;10(4):e0125635. doi: 10.1371/journal.pone.0125635 (PMC4414572; doi:10.1371/journal.pone.0125635)
Supplement: S6 Table — The curated dataset of the library contains fewer specimens, and fewer cases of BIN discordance than the full public data on BOLD, and this information is summarized here. For each species, this table also lists the taxonomic status of each on the Catalogue of Life, the number of specimens on BOLD, the number of specimens in the library, the mean, standard error, maximum and minimum intraspecific pairwise divergence (using the Kimura two-parameter model available on BOLD), whether a species shares barcodes and, if so, the number of species involved, the number of BINs per species, and lastly the number of specimens in BINs on BOLD, relative to the BIN’s concordance status. (CSV) [file pone.0125635.s011.csv]

order	suborder	infraorder	superfam	family	subfamily	tribe	genus	subgenus	species	subspecies	author	bc	ab	sk	mb	on	pq	pe	nb	ns	nf	lb	nu	nt	yk	ak	gl	checklist_species	COL.Status	Public.on.BOLD	total.in.library	specimens.in.dist.analysis	mean	SE	max	min	Lib.species.share.barcode	num.Lib.species.sharing.barcodes	Library.BINs.per.species	specimens.in.a.BOLD.Concordant.BIN	specimens.in.a.BOLD.Singleton.BIN	specimens.in.a.BOLD.BIN.discord.to.Species	specimens.in.a.BOLD.BIN.discord.to.Genus	specimens.in.a.BOLD.BIN.discord.to.Order
Hemiptera	Archaeorrhyncha		Fulgoroidea	Achilidae			Epiptera		confusa		Beirne	T	T	T	T		T		T			T	NA		T		NA	Epiptera confusa	synonym	1	1	NA	NA	NA	NA	NA	Yes	2	1	0	0	1	0	0
Hemiptera	Archaeorrhyncha		Fulgoroidea	Achilidae			Epiptera		henshawi		(Van Duzee)	T	T										NA				NA	Epiptera henshawi	synonym	1	1	NA	NA	NA	NA	NA	Yes	2	1	0	0	1	0	0
Hemiptera	Archaeorrhyncha		Fulgoroidea	Achilidae			Epiptera		variegata		(Van Duzee)					T	T		T				NA				NA	Epiptera variegata	synonym	3	2	NA	NA	NA	NA	NA	No	1	1	0	0	0	2	0
Hemiptera	Archaeorrhyncha		Fulgoroidea	Achilidae			Synecdoche		constellata		(Ball)	T											NA				NA	Synecdoche constellata	accepted name	1	1	NA	NA	NA	NA	NA	No	1	1	0	1	0	0	0
Hemiptera	Archaeorrhyncha		Fulgoroidea	Achilidae			Synecdoche		dimidiata		(Van Duzee)					T				T			NA				NA	Synecdoche dimidiata	accepted name	1	1	NA	NA	NA	NA	NA	No	1	1	0	1	0	0	0
Hemiptera	Archaeorrhyncha		Fulgoroidea	Achilidae			Synecdoche		impunctata		(Fitch)					T	L						NA				NA	Synecdoche impunctata	accepted name	2	1	1	NA	NA	NA	NA	No	1	1	1	0	0	0	0
Hemiptera	Archaeorrhyncha		Fulgoroidea	Achilidae			Synecdoche		nemoralis		(Van Duzee)	T											NA				NA	Synecdoche nemoralis	accepted name	13	12	12	0.03	0.01	0.16	0	No	1	1	12	0	0	0	0
Hemiptera	Archaeorrhyncha		Fulgoroidea	Achilidae			Epiptera		septentrionalis		(Provancher)	T	L	T	L	T	T		T			T	NA				NA	Epiptera septentrionalis	Not on COL	2	2	NA	NA	NA	NA	NA	Yes	2	2	0	1	1	0	0
Hemiptera	Archaeorrhyncha		Fulgoroidea	Achilidae			Catonia		lunata		Metcalf					T							NA				NA	Catonia lunata	accepted name	4	2	NA	NA	NA	NA	NA	Yes	3	1	0	0	0	0	0
Hemiptera	Archaeorrhyncha		Fulgoroidea	Achilidae			Epiptera		pallida		(Say)	T	T	T	T		T					T	NA	T	T		NA	Epiptera pallida	synonym	1	1	NA	NA	NA	NA	NA	Yes	2	1	0	0	1	0	0
Hemiptera	Archaeorrhyncha		Fulgoroidea	Achilidae			Epiptera		fusca		(Walker)					T	T						NA				NA	Epiptera fusca	synonym	4	NA	NA	NA	NA	NA	NA	NA	NA	NA	NA	NA	NA	NA	NA
Hemiptera	Archaeorrhyncha		Fulgoroidea	Achilidae			Catonia		nava		(Say)					L							NA				NA	Catonia nava	accepted name	1	NA	NA	NA	NA	NA	NA	NA	NA	NA	NA	NA	NA	NA	NA
Hemiptera	Archaeorrhyncha		Fulgoroidea	Achilidae			Epiptera		brittoni		Metcalf	T		L	L	L	L		L				NA				NA	Epiptera brittoni	synonym	NA	NA	NA	NA	NA	NA	NA	NA	NA	NA	NA	NA	NA	NA	NA
Hemiptera	Archaeorrhyncha		Fulgoroidea	Achilidae			Epiptera		floridae		(Walker)					T	T						NA				NA	Epiptera floridae	synonym	1	NA	NA	NA	NA	NA	NA	NA	NA	NA	NA	NA	NA	NA	NA
Hemiptera	Archaeorrhyncha		Fulgoroidea	Achilidae			Epiptera		fusiformis		(Van Duzee)	T											NA				NA	Epiptera fusiformis	synonym	NA	NA	NA	NA	NA	NA	NA	NA	NA	NA	NA	NA	NA	NA	NA
Hemiptera	Archaeorrhyncha		Fulgoroidea	Achilidae			Epiptera		manitobiana		Beirne	T	T	T	T		T		T				NA		T		NA	Epiptera manitobiana	synonym	NA	NA	NA	NA	NA	NA	NA	NA	NA	NA	NA	NA	NA	NA	NA
Hemiptera	Archaeorrhyncha		Fulgoroidea	Achilidae			Epiptera		opaca		(Say)					T	T						NA				NA	Epiptera opaca	synonym	1	NA	NA	NA	NA	NA	NA	NA	NA	NA	NA	NA	NA	NA	NA
Hemiptera	Archaeorrhyncha		Fulgoroidea	Achilidae			Epiptera		slossonae		(Van Duzee)	?					T						NA	?			NA	Epiptera slossonae	Not on COL	1	NA	NA	NA	NA	NA	NA	NA	NA	NA	NA	NA	NA	NA	NA
Hemiptera	Archaeorrhyncha		Fulgoroidea	Achilidae			Synecdoche		grisea		(Van Duzee)					T	T						NA				NA	Synecdoche grisea	accepted name	NA	NA	NA	NA	NA	NA	NA	NA	NA	NA	NA	NA	NA	NA	NA
Hemiptera	Archaeorrhyncha		Fulgoroidea	Caliscelidae			Bruchomorpha		beameri		Doering	T	T	T	T								NA				NA	Bruchomorpha beameri	accepted name	4	4	NA	NA	NA	NA	NA	Yes	2	1	0	0	4	0	0
Hemiptera	Archaeorrhyncha		Fulgoroidea	Caliscelidae			Aphelonema		simplex		Uhler			T	T	T							NA				NA	Aphelonema simplex	accepted name	2	2	2	0.31	NA	0.31	0.31	No	1	1	2	0	0	0	0
Hemiptera	Archaeorrhyncha		Fulgoroidea	Caliscelidae			Bruchomorpha		dorsata		Fitch			T	T	T							NA				NA	Bruchomorpha dorsata	accepted name	1	1	NA	NA	NA	NA	NA	Yes	2	1	0	0	1	0	0
Hemiptera	Archaeorrhyncha		Fulgoroidea	Caliscelidae			Bruchomorpha		keidensia		Doering		T	T	T								NA				NA	Bruchomorpha keidensia	accepted name	1	1	NA	NA	NA	NA	NA	Yes	2	1	0	0	1	0	0
Hemiptera	Archaeorrhyncha		Fulgoroidea	Caliscelidae			Bruchomorpha		oculata		Newman					T	T	T					NA				NA	Bruchomorpha oculata	accepted name	2	1	NA	NA	NA	NA	NA	No	1	1	0	0	0	1	0
Hemiptera	Archaeorrhyncha		Fulgoroidea	Caliscelidae			Fitchiella		robertsoni		(Fitch)					T							NA				NA	Fitchiella robertsoni	Not on COL	1	1	NA	NA	NA	NA	NA	No	1	1	0	1	0	0	0
Hemiptera	Archaeorrhyncha		Fulgoroidea	Caliscelidae			Bruchomorpha		jocosa		St�l			T	T								NA				NA	Bruchomorpha jocosa	accepted name	2	2	NA	NA	NA	NA	NA	Yes	2	1	0	0	2	0	0
Hemiptera	Archaeorrhyncha		Fulgoroidea	Caliscelidae			Bruchomorpha		tristis		St�l		T	T	T	T							NA				NA	Bruchomorpha tristis	accepted name	11	11	11	0.48	0.1	2.03	0	No	1	1	11	0	0	0	0
Hemiptera	Archaeorrhyncha		Fulgoroidea	Caliscelidae			Peltonotellus		bivittatus		Ball		T	T									NA				NA	Peltonotellus bivittatus	synonym	1	NA	NA	NA	NA	NA	NA	NA	NA	NA	NA	NA	NA	NA	NA
Hemiptera	Archaeorrhyncha		Fulgoroidea	Caliscelidae			Peltonotellus		histrionicus		St�l	T	T	T	T	T	T	T	T	T	T		NA		T		NA	Peltonotellus histrionicus	synonym	1	NA	NA	NA	NA	NA	NA	NA	NA	NA	NA	NA	NA	NA	NA
Hemiptera	Archaeorrhyncha		Fulgoroidea	Caliscelidae			Peltonotellus		rugosus		(Ball)		T	T									NA				NA	Peltonotellus rugosus	synonym	1	NA	NA	NA	NA	NA	NA	NA	NA	NA	NA	NA	NA	NA	NA
Hemiptera	Archaeorrhyncha		Fulgoroidea	Cixiidae			Cixius		nervosus		(Linnaeus)	T	T										NA			T	NA	Cixius nervosus	accepted name	4	3	NA	NA	NA	NA	NA	Yes	2	1	0	0	3	0	0
Hemiptera	Archaeorrhyncha		Fulgoroidea	Cixiidae			Oliarus		humilis		(Say)			T		T	T						NA				NA	Oliarus humilis	accepted name	1	1	1	NA	NA	NA	NA	No	1	1	1	0	0	0	0
Hemiptera	Archaeorrhyncha		Fulgoroidea	Cixiidae			Cixius		misellus		Van Duzee	L	T		T	T	T		T	T	T		NA				NA	Cixius misellus	accepted name	4	4	4	0.47	0.17	0.96	0	No	1	1	4	0	0	0	0
Hemiptera	Archaeorrhyncha		Fulgoroidea	Cixiidae			Cixius		narke		Kramer	?											NA				NA	Cixius narke	accepted name	1	1	NA	NA	NA	NA	NA	Yes	2	1	0	0	1	0	0
Hemiptera	Archaeorrhyncha		Fulgoroidea	Cixiidae			Cixius		praecox		Van Duzee	T											NA				NA	Cixius praecox	accepted name	2	1	1	NA	NA	NA	NA	No	1	1	1	0	0	0	0
Hemiptera	Archaeorrhyncha		Fulgoroidea	Cixiidae			Oliarus		quinquelineatus		(Say)					T	T			T			NA				NA	Oliarus quinquelineatus	accepted name	1	1	NA	NA	NA	NA	NA	No	1	1	0	0	0	1	0
Hemiptera	Archaeorrhyncha		Fulgoroidea	Cixiidae			Cixius		basalis		Van Duzee			T	T	T	T		T	T			NA				NA	Cixius basalis	synonym	2	NA	NA	NA	NA	NA	NA	NA	NA	NA	NA	NA	NA	NA	NA
Hemiptera	Archaeorrhyncha		Fulgoroidea	Cixiidae			Cixius		coelopium		Fitch	?				T	L		T				NA				NA	Cixius coelopium	Not on COL	2	NA	NA	NA	NA	NA	NA	NA	NA	NA	NA	NA	NA	NA	NA
Hemiptera	Archaeorrhyncha		Fulgoroidea	Cixiidae			Cixius		meridionalis		Beirne	T	T	T	T		T					T	NA	T	T		NA	Cixius meridionalis	accepted name	12	10	10	0	0	0	0	No	1	1	10	0	0	0	0
Hemiptera	Archaeorrhyncha		Fulgoroidea	Cixiidae			Cixius		nike		Kramer				T	T	T		T	T			NA				NA	Cixius nike	accepted name	2	NA	NA	NA	NA	NA	NA	NA	NA	NA	NA	NA	NA	NA	NA
Hemiptera	Archaeorrhyncha		Fulgoroidea	Cixiidae			Cixius		pini		Fitch				T	T	T						NA				NA	Cixius pini	accepted name	3	1	NA	NA	NA	NA	NA	No	1	1	0	1	0	0	0
Hemiptera	Archaeorrhyncha		Fulgoroidea	Cixiidae			Cixius		quebecensis		Beirne					T	T	T	T	T			NA				NA	Cixius quebecensis	Not on COL	1	NA	NA	NA	NA	NA	NA	NA	NA	NA	NA	NA	NA	NA	NA
Hemiptera	Archaeorrhyncha		Fulgoroidea	Cixiidae			Myndus		fulvus		Osborn					T							NA				NA	Myndus fulvus	Not on COL	2	NA	NA	NA	NA	NA	NA	NA	NA	NA	NA	NA	NA	NA	NA
Hemiptera	Archaeorrhyncha		Fulgoroidea	Cixiidae			Myndus		glyphus		Kramer						T		T				NA				NA	Myndus glyphus	Not on COL	2	NA	NA	NA	NA	NA	NA	NA	NA	NA	NA	NA	NA	NA	NA
Hemiptera	Archaeorrhyncha		Fulgoroidea	Cixiidae			Myndus		pictifrons		St�l					T							NA				NA	Myndus pictifrons	accepted name	3	NA	NA	NA	NA	NA	NA	NA	NA	NA	NA	NA	NA	NA	NA
Hemiptera	Archaeorrhyncha		Fulgoroidea	Cixiidae			Myndus		xyron		Kramer					T	T						NA				NA	Myndus xyron	accepted name	2	NA	NA	NA	NA	NA	NA	NA	NA	NA	NA	NA	NA	NA	NA
Hemiptera	Archaeorrhyncha		Fulgoroidea	Cixiidae			Oecleus		borealis		Van Duzee					T							NA				NA	Oecleus borealis	accepted name	2	NA	NA	NA	NA	NA	NA	NA	NA	NA	NA	NA	NA	NA	NA
Hemiptera	Archaeorrhyncha		Fulgoroidea	Cixiidae			Oeclidius		brickellus		Ball	T											NA				NA	Oeclidius brickellus	accepted name	2	NA	NA	NA	NA	NA	NA	NA	NA	NA	NA	NA	NA	NA	NA
Hemiptera	Archaeorrhyncha		Fulgoroidea	Cixiidae			Oliarus		sablensis		Caldwell					T			?				NA				NA	Oliarus sablensis	Not on COL	3	NA	NA	NA	NA	NA	NA	NA	NA	NA	NA	NA	NA	NA	NA
Hemiptera	Archaeorrhyncha		Fulgoroidea	Cixiidae			Cixius		apicalis		Metcalf				T	T			T				NA				NA	Cixius apicalis	accepted name	1	NA	NA	NA	NA	NA	NA	NA	NA	NA	NA	NA	NA	NA	NA
Hemiptera	Archaeorrhyncha		Fulgoroidea	Cixiidae			Cixius		cultus		Ball		T	T									NA				NA	Cixius cultus	accepted name	1	NA	NA	NA	NA	NA	NA	NA	NA	NA	NA	NA	NA	NA	NA
Hemiptera	Archaeorrhyncha		Fulgoroidea	Cixiidae			Cixius		guttulatus		Walley					T	T						NA				NA	Cixius guttulatus	accepted name	NA	NA	NA	NA	NA	NA	NA	NA	NA	NA	NA	NA	NA	NA	NA
Hemiptera	Archaeorrhyncha		Fulgoroidea	Cixiidae			Cixius		stigmatus		(Say)		T	T		T							NA				NA	Cixius stigmatus	ambiguous synonym	1	NA	NA	NA	NA	NA	NA	NA	NA	NA	NA	NA	NA	NA	NA
Hemiptera	Archaeorrhyncha		Fulgoroidea	Cixiidae			Cixius		umbrosus		Walley	T				T							NA				NA	Cixius umbrosus	accepted name	NA	NA	NA	NA	NA	NA	NA	NA	NA	NA	NA	NA	NA	NA	NA
Hemiptera	Archaeorrhyncha		Fulgoroidea	Cixiidae			Myndus		collinus		Ball			T									NA				NA	Myndus collinus	Not on COL	NA	NA	NA	NA	NA	NA	NA	NA	NA	NA	NA	NA	NA	NA	NA
Hemiptera	Archaeorrhyncha		Fulgoroidea	Cixiidae			Oecleus		obtusus		Ball	T											NA				NA	Oecleus obtusus	Not on COL	1	NA	NA	NA	NA	NA	NA	NA	NA	NA	NA	NA	NA	NA	NA
Hemiptera	Archaeorrhyncha		Fulgoroidea	Cixiidae			Oecleus		venosus		Van Duzee	T											NA				NA	Oecleus venosus	Not on COL	2	NA	NA	NA	NA	NA	NA	NA	NA	NA	NA	NA	NA	NA	NA
Hemiptera	Archaeorrhyncha		Fulgoroidea	Cixiidae			Oliarus		aridus		Ball					T							NA				NA	Oliarus aridus	accepted name	3	NA	NA	NA	NA	NA	NA	NA	NA	NA	NA	NA	NA	NA	NA
Hemiptera	Archaeorrhyncha		Fulgoroidea	Cixiidae			Oliarus		beirnei		Meade & Kramer	T											NA				NA	Oliarus beirnei	Not on COL	1	NA	NA	NA	NA	NA	NA	NA	NA	NA	NA	NA	NA	NA	NA
Hemiptera	Archaeorrhyncha		Fulgoroidea	Cixiidae			Oliarus		cinnamoneus		Provancher					T	T		T				NA				NA	Oliarus cinnamoneus	accepted name	NA	NA	NA	NA	NA	NA	NA	NA	NA	NA	NA	NA	NA	NA	NA
Hemiptera	Archaeorrhyncha		Fulgoroidea	Cixiidae			Oliarus		coconinus		Ball	T											NA				NA	Oliarus coconinus	Not on COL	1	NA	NA	NA	NA	NA	NA	NA	NA	NA	NA	NA	NA	NA	NA
Hemiptera	Archaeorrhyncha		Fulgoroidea	Cixiidae			Oliarus		dondonius		Ball	T	T	T									NA				NA	Oliarus dondonius	Not on COL	3	NA	NA	NA	NA	NA	NA	NA	NA	NA	NA	NA	NA	NA	NA
Hemiptera	Archaeorrhyncha		Fulgoroidea	Cixiidae			Oliarus		exoptatus		Van Duzee	T											NA				NA	Oliarus exoptatus	Not on COL	1	NA	NA	NA	NA	NA	NA	NA	NA	NA	NA	NA	NA	NA	NA
Hemiptera	Archaeorrhyncha		Fulgoroidea	Cixiidae			Oliarus		placitus		Van Duzee					T							NA				NA	Oliarus placitus	accepted name	3	NA	NA	NA	NA	NA	NA	NA	NA	NA	NA	NA	NA	NA	NA
Hemiptera	Archaeorrhyncha		Fulgoroidea	Cixiidae			Oliarus		zyxus		Caldwell	T											NA				NA	Oliarus zyxus	Not on COL	3	NA	NA	NA	NA	NA	NA	NA	NA	NA	NA	NA	NA	NA	NA
Hemiptera	Archaeorrhyncha		Fulgoroidea	Delphacidae			Achrotile		acuta		Scudder		T	T			T						NA		T		NA	Achrotile acuta	Not on COL	1	1	NA	NA	NA	NA	NA	Yes	3	1	0	0	1	0	0
Hemiptera	Archaeorrhyncha		Fulgoroidea	Delphacidae			Achrotile		distincta		Scudder	T	T	T									NA				NA	Achrotile distincta	Not on COL	1	1	NA	NA	NA	NA	NA	Yes	3	1	0	0	1	0	0
Hemiptera	Archaeorrhyncha		Fulgoroidea	Delphacidae			Achrotile		stylata		Scudder	T	T										NA		T		NA	Achrotile stylata	Not on COL	1	1	NA	NA	NA	NA	NA	Yes	3	1	0	0	1	0	0
Hemiptera	Archaeorrhyncha		Fulgoroidea	Delphacidae			Bakerella		muscotana		(Beamer)	T											NA				NA	Bakerella muscotana	Not on COL	1	1	NA	NA	NA	NA	NA	No	1	1	0	1	0	0	0
Hemiptera	Archaeorrhyncha		Fulgoroidea	Delphacidae			Delphacodes		indistincta		(Crawford)		T	T									NA				NA	Delphacodes indistincta	synonym	NA	NA	NA	NA	NA	NA	NA	NA	NA	NA	NA	NA	NA	NA	NA
Hemiptera	Archaeorrhyncha		Fulgoroidea	Delphacidae			Delphacodes		nigridorsum		Crawford		T	T		T	T					T	NA		T		NA	Delphacodes nigridorsum	accepted name	1	1	NA	NA	NA	NA	NA	No	1	1	0	1	0	0	0
Hemiptera	Archaeorrhyncha		Fulgoroidea	Delphacidae			Delphacodes		paransera		Beamer		T	T	T								NA				NA	Delphacodes paransera	synonym	NA	NA	NA	NA	NA	NA	NA	NA	NA	NA	NA	NA	NA	NA	NA
Hemiptera	Archaeorrhyncha		Fulgoroidea	Delphacidae			Delphacodes		puella		(Van Duzee)					T	T						NA				NA	Delphacodes puella	accepted name	9	9	7	0.14	0.04	0.55	0	No	1	2	7	0	2	0	0
Hemiptera	Archaeorrhyncha		Fulgoroidea	Delphacidae			Delphacodes		slossonae		Ball					T							NA				NA	Delphacodes slossonae	Not on COL	1	1	NA	NA	NA	NA	NA	No	1	1	0	1	0	0	0
Hemiptera	Archaeorrhyncha		Fulgoroidea	Delphacidae			Delphacodes		stramineosa		Beamer						T						NA				NA	Delphacodes stramineosa	synonym	2	1	NA	NA	NA	NA	NA	Yes	3	1	0	0	0	1	0
Hemiptera	Archaeorrhyncha		Fulgoroidea	Delphacidae			Delphacodes		stricklandi		(Metcalf)		T	T	T								NA				NA	Delphacodes stricklandi	Not on COL	1	1	NA	NA	NA	NA	NA	No	1	1	0	1	0	0	0
Hemiptera	Archaeorrhyncha		Fulgoroidea	Delphacidae			Javesella		dolera		(Spooner)		T			T							NA				NA	Javesella dolera	Not on COL	2	1	NA	NA	NA	NA	NA	No	1	1	0	1	0	0	0
Hemiptera	Archaeorrhyncha		Fulgoroidea	Delphacidae			Kelisia		retrorsa		Beamer					T							NA				NA	Kelisia retrorsa	accepted name	1	NA	NA	NA	NA	NA	NA	NA	NA	NA	NA	NA	NA	NA	NA
Hemiptera	Archaeorrhyncha		Fulgoroidea	Delphacidae			Kelisia		spinosa		Beamer					T		T					NA				NA	Kelisia spinosa	accepted name	1	1	1	NA	NA	NA	NA	No	1	1	1	0	0	0	0
Hemiptera	Archaeorrhyncha		Fulgoroidea	Delphacidae			Kelisia		vesiculata		Beamer			T									NA				NA	Kelisia vesiculata	accepted name	1	1	NA	NA	NA	NA	NA	No	1	1	0	1	0	0	0
Hemiptera	Archaeorrhyncha		Fulgoroidea	Delphacidae			Liburniella		ornata		(St�l)	I				T							NA				NA	Liburniella ornata	accepted name	3	2	2	1.66	NA	1.66	1.66	No	1	1	2	0	0	0	0
Hemiptera	Archaeorrhyncha		Fulgoroidea	Delphacidae			Megamelus		uncus		Metcalf	T	T	T	T	T	T		T	T	T		NA		T		NA	Megamelus uncus	synonym	2	1	NA	NA	NA	NA	NA	Yes	3	1	0	0	0	0	0
Hemiptera	Archaeorrhyncha		Fulgoroidea	Delphacidae			Muellerianella		laminalis		(Van Duzee)					T	T						NA				NA	Muellerianella laminalis	accepted name	4	3	NA	NA	NA	NA	NA	No	1	1	0	0	0	3	0
Hemiptera	Archaeorrhyncha		Fulgoroidea	Delphacidae			Nothodelphax		umbrata		Emeljanov												NA		T		NA	Nothodelphax umbrata	Not on COL	4	1	NA	NA	NA	NA	NA	No	1	1	0	1	0	0	0
Hemiptera	Archaeorrhyncha		Fulgoroidea	Delphacidae			Pissonotus		flabellatus		(Ball)					T							NA				NA	Pissonotus flabellatus	Not on COL	2	1	NA	NA	NA	NA	NA	No	1	1	0	1	0	0	0
Hemiptera	Archaeorrhyncha		Fulgoroidea	Delphacidae			Pissonotus		rubrilatus		Morgan & Beamer	T											NA				NA	Pissonotus rubrilatus	Not on COL	1	1	NA	NA	NA	NA	NA	No	1	1	0	0	1	0	0
Hemiptera	Archaeorrhyncha		Fulgoroidea	Delphacidae			Prokelisia		dolus		Wilson					T	T		T	T			NA				NA	Prokelisia dolus	accepted name	2	1	NA	NA	NA	NA	NA	No	1	1	0	1	0	0	0
Hemiptera	Archaeorrhyncha		Fulgoroidea	Delphacidae			Stenocranus		felti		Van Duzee	T	T	T	T	T	T	T					NA				NA	Stenocranus felti	accepted name	155	153	153	0.14	0	1.29	0	No	1	1	153	0	0	0	0
Hemiptera	Archaeorrhyncha		Fulgoroidea	Delphacidae			Stenocranus		sandersoni		Beamer	T		T		T	T						NA				NA	Stenocranus sandersoni	Not on COL	1	1	NA	NA	NA	NA	NA	No	1	1	0	1	0	0	0
Hemiptera	Archaeorrhyncha		Fulgoroidea	Delphacidae			Stenocranus		unipunctatus		(Provancher					T	T						NA				NA	Stenocranus unipunctatus	accepted name	1	1	NA	NA	NA	NA	NA	NA	NA	0	0	0	0	0	0
Hemiptera	Archaeorrhyncha		Fulgoroidea	Delphacidae			Megamelanus		bicolor		Ball				?								NA				NA	Megamelanus bicolor	accepted name	2	2	2	0.31	NA	0.31	0.31	No	1	1	2	0	0	0	0
Hemiptera	Archaeorrhyncha		Fulgoroidea	Delphacidae			Megamelus		distinctus		Metcalf			T		T	T	T	T	T	T		NA				NA	Megamelus distinctus	accepted name	2	2	NA	NA	NA	NA	NA	Yes	2	2	0	0	1	0	0
Hemiptera	Archaeorrhyncha		Fulgoroidea	Delphacidae			Megamelus		metzaria		Crawford			T	T		T	T	T	T			NA				NA	Megamelus metzaria	accepted name	3	2	NA	NA	NA	NA	NA	Yes	2	1	0	0	2	0	0
Hemiptera	Archaeorrhyncha		Fulgoroidea	Delphacidae			Prokelisia		crocea		(Van Duzee)			T	T	T	T	T	T				NA				NA	Prokelisia crocea	accepted name	2	2	NA	NA	NA	NA	NA	Yes	2	1	0	0	2	0	0
Hemiptera	Archaeorrhyncha		Fulgoroidea	Delphacidae			Stobaera		tricarinata		(Say)	T				T	T						NA				NA	Stobaera tricarinata	accepted name	2	2	2	0.46	NA	0.46	0.46	No	1	1	2	0	0	0	0
Hemiptera	Archaeorrhyncha		Fulgoroidea	Delphacidae			Parkana		alata		Beamer	T											NA				NA	Parkana alata	accepted name	5	4	4	0.15	0.07	0.31	0	No	1	1	4	0	0	0	0
Hemiptera	Archaeorrhyncha		Fulgoroidea	Delphacidae			Prokelisia		salina		(Ball)	T		T	T	T							NA				NA	Prokelisia salina	accepted name	5	4	NA	NA	NA	NA	NA	No	1	2	0	0	4	0	0
Hemiptera	Archaeorrhyncha		Fulgoroidea	Delphacidae			Achrotile		transbaicalica		Kuznezov												NA	?			NA	Achrotile transbaicalica	Not on COL	1	NA	NA	NA	NA	NA	NA	NA	NA	NA	NA	NA	NA	NA	NA
Hemiptera	Archaeorrhyncha		Fulgoroidea	Delphacidae			Criomorphus		conspicuus		Metcalf					T	T			T			NA				NA	Criomorphus conspicuus	accepted name	2	1	1	NA	NA	NA	NA	No	1	1	1	0	0	0	0
Hemiptera	Archaeorrhyncha		Fulgoroidea	Delphacidae			Criomorphus		inconspicuus		(Uhler)		T	T									NA		T		NA	Criomorphus inconspicuus	accepted name	1	NA	NA	NA	NA	NA	NA	NA	NA	NA	NA	NA	NA	NA	NA
Hemiptera	Archaeorrhyncha		Fulgoroidea	Delphacidae			Delphacodes		detecta		(Van Duzee)							T		T			NA				NA	Delphacodes detecta	accepted name	3	NA	NA	NA	NA	NA	NA	NA	NA	NA	NA	NA	NA	NA	NA
Hemiptera	Archaeorrhyncha		Fulgoroidea	Delphacidae			Delphacodes		sagae		Beamer					T							NA				NA	Delphacodes sagae	Not on COL	2	NA	NA	NA	NA	NA	NA	NA	NA	NA	NA	NA	NA	NA	NA
Hemiptera	Archaeorrhyncha		Fulgoroidea	Delphacidae			Delphacodes		serrata		Beamer		T	T	T	T							NA	T	T		NA	Delphacodes serrata	accepted name	1	NA	NA	NA	NA	NA	NA	NA	NA	NA	NA	NA	NA	NA	NA
Hemiptera	Archaeorrhyncha		Fulgoroidea	Delphacidae			Dicranotropis		incerta		(Van Duzee)						T						NA				NA	Dicranotropis incerta	accepted name	1	NA	NA	NA	NA	NA	NA	NA	NA	NA	NA	NA	NA	NA	NA
Hemiptera	Archaeorrhyncha		Fulgoroidea	Delphacidae			Javesella		obscurella		(Boheman)												NA	T	T		NA	Javesella obscurella	accepted name	1	NA	NA	NA	NA	NA	NA	NA	NA	NA	NA	NA	NA	NA	NA
Hemiptera	Archaeorrhyncha		Fulgoroidea	Delphacidae			Javesella		opaca		(Beamer)						T						NA				NA	Javesella opaca	Not on COL	NA	NA	NA	NA	NA	NA	NA	NA	NA	NA	NA	NA	NA	NA	NA
Hemiptera	Archaeorrhyncha		Fulgoroidea	Delphacidae			Kelisia		axialis		Van Duzee					T		T		T			NA				NA	Kelisia axialis	accepted name	NA	NA	NA	NA	NA	NA	NA	NA	NA	NA	NA	NA	NA	NA	NA
Hemiptera	Archaeorrhyncha		Fulgoroidea	Delphacidae			Kelisia		flava		Beamer					T							NA				NA	Kelisia flava	accepted name	1	NA	NA	NA	NA	NA	NA	NA	NA	NA	NA	NA	NA	NA	NA
Hemiptera	Archaeorrhyncha		Fulgoroidea	Delphacidae			Kelisia		hyalina		Beamer					T							NA				NA	Kelisia hyalina	Not on COL	1	NA	NA	NA	NA	NA	NA	NA	NA	NA	NA	NA	NA	NA	NA
Hemiptera	Archaeorrhyncha		Fulgoroidea	Delphacidae			Kelisia		parvicurvata		Beamer										T		NA				NA	Kelisia parvicurvata	accepted name	1	NA	NA	NA	NA	NA	NA	NA	NA	NA	NA	NA	NA	NA	NA
Hemiptera	Archaeorrhyncha		Fulgoroidea	Delphacidae			Kelisia		pectinata		Beamer					T	T						NA				NA	Kelisia pectinata	accepted name	1	NA	NA	NA	NA	NA	NA	NA	NA	NA	NA	NA	NA	NA	NA
Hemiptera	Archaeorrhyncha		Fulgoroidea	Delphacidae			Kusnezoviella		macleani		Wilson						T						NA	T	T		NA	Kusnezoviella macleani	accepted name	1	NA	NA	NA	NA	NA	NA	NA	NA	NA	NA	NA	NA	NA	NA
Hemiptera	Archaeorrhyncha		Fulgoroidea	Delphacidae			Laccocera		canadensis		Beirne		T	T									NA				NA	Laccocera canadensis	Not on COL	1	NA	NA	NA	NA	NA	NA	NA	NA	NA	NA	NA	NA	NA	NA
Hemiptera	Archaeorrhyncha		Fulgoroidea	Delphacidae			Laccocera		flava		Crawford		T										NA				NA	Laccocera flava	Not on COL	2	NA	NA	NA	NA	NA	NA	NA	NA	NA	NA	NA	NA	NA	NA
Hemiptera	Archaeorrhyncha		Fulgoroidea	Delphacidae			Laccocera		obesa		Van Duzee		T	T									NA				NA	Laccocera obesa	accepted name	2	NA	NA	NA	NA	NA	NA	NA	NA	NA	NA	NA	NA	NA	NA
Hemiptera	Archaeorrhyncha		Fulgoroidea	Delphacidae			Laccocera		oregonensis		Penner	T											NA				NA	Laccocera oregonensis	Not on COL	2	NA	NA	NA	NA	NA	NA	NA	NA	NA	NA	NA	NA	NA	NA
Hemiptera	Archaeorrhyncha		Fulgoroidea	Delphacidae			Laccocera		vittipennis		Van Duzee	T	T	T	T	T	T						NA				NA	Laccocera vittipennis	accepted name	3	NA	NA	NA	NA	NA	NA	NA	NA	NA	NA	NA	NA	NA	NA
Hemiptera	Archaeorrhyncha		Fulgoroidea	Delphacidae			Megamelus		flavus		Crawford	T	T	T	T								NA	T	T		NA	Megamelus flavus	accepted name	2	NA	NA	NA	NA	NA	NA	NA	NA	NA	NA	NA	NA	NA	NA
Hemiptera	Archaeorrhyncha		Fulgoroidea	Delphacidae			Megamelus		inflatus		Metcalf									T			NA				NA	Megamelus inflatus	accepted name	1	1	NA	NA	NA	NA	NA	No	1	1	0	1	0	0	0
Hemiptera	Archaeorrhyncha		Fulgoroidea	Delphacidae			Megamelus		recurvatus		Beamer				T	T					T		NA				NA	Megamelus recurvatus	accepted name	NA	NA	NA	NA	NA	NA	NA	NA	NA	NA	NA	NA	NA	NA	NA
Hemiptera	Archaeorrhyncha		Fulgoroidea	Delphacidae			Nothodelphax		glacia		Wilson				T								NA		T		NA	Nothodelphax glacia	Not on COL	1	NA	NA	NA	NA	NA	NA	NA	NA	NA	NA	NA	NA	NA	NA
Hemiptera	Archaeorrhyncha		Fulgoroidea	Delphacidae			Pentagramma		vittatifrons		(Uhler)		T	T	T								NA				NA	Pentagramma vittatifrons	accepted name	4	1	NA	NA	NA	NA	NA	No	1	1	0	0	1	0	0
Hemiptera	Archaeorrhyncha		Fulgoroidea	Delphacidae			Phyllodinus		nervatus		Van Duzee	T	T	T	T	T	T						NA				NA	Phyllodinus nervatus	accepted name	7	5	5	0.06	0.03	0.17	0	No	1	1	5	0	0	0	0
Hemiptera	Archaeorrhyncha		Fulgoroidea	Delphacidae			Pissonotus		basalis		Van Duzee		?			T	T		T	T			NA				NA	Pissonotus basalis	accepted name	2	NA	NA	NA	NA	NA	NA	NA	NA	NA	NA	NA	NA	NA	NA
Hemiptera	Archaeorrhyncha		Fulgoroidea	Delphacidae			Pissonotus		delicatus		Van Duzee	T	T	T									NA				NA	Pissonotus delicatus	accepted name	6	NA	NA	NA	NA	NA	NA	NA	NA	NA	NA	NA	NA	NA	NA
Hemiptera	Archaeorrhyncha		Fulgoroidea	Delphacidae			Pissonotus		guttatus		Spooner			T		T	T			T			NA				NA	Pissonotus guttatus	accepted name	2	NA	NA	NA	NA	NA	NA	NA	NA	NA	NA	NA	NA	NA	NA
Hemiptera	Archaeorrhyncha		Fulgoroidea	Delphacidae			Pissonotus		marginatus		Van Duzee					T	T						NA				NA	Pissonotus marginatus	accepted name	3	NA	NA	NA	NA	NA	NA	NA	NA	NA	NA	NA	NA	NA	NA
Hemiptera	Archaeorrhyncha		Fulgoroidea	Delphacidae			Pissonotus		piceus		Van Duzee					T							NA				NA	Pissonotus piceus	synonym	2	NA	NA	NA	NA	NA	NA	NA	NA	NA	NA	NA	NA	NA	NA
Hemiptera	Archaeorrhyncha		Fulgoroidea	Delphacidae			Pissonotus		tumidus		Morgan & Beamer				T								NA				NA	Pissonotus tumidus	Not on COL	1	NA	NA	NA	NA	NA	NA	NA	NA	NA	NA	NA	NA	NA	NA
Hemiptera	Archaeorrhyncha		Fulgoroidea	Delphacidae			Ribautidelphax		bidentata		Anufriev					T	T				T	T	NA				NA	Ribautidelphax bidentata	Not on COL	1	NA	NA	NA	NA	NA	NA	NA	NA	NA	NA	NA	NA	NA	NA
Hemiptera	Archaeorrhyncha		Fulgoroidea	Delphacidae			Stenocranus		lautus		Van Duzee	?				T	T						NA				NA	Stenocranus lautus	accepted name	2	NA	NA	NA	NA	NA	NA	NA	NA	NA	NA	NA	NA	NA	NA
Hemiptera	Archaeorrhyncha		Fulgoroidea	Delphacidae			Yukonodelphax		kendallae		(Wilson)		T										NA		T		NA	Yukonodelphax kendallae	accepted name	1	NA	NA	NA	NA	NA	NA	NA	NA	NA	NA	NA	NA	NA	NA
Hemiptera	Archaeorrhyncha		Fulgoroidea	Delphacidae			Javesella		atrata		(Osborn )		T		T	T	T						NA		T		NA	Javesella atrata	Not on COL	2	1	NA	NA	NA	NA	NA	Yes	2	1	0	0	0	1	0
Hemiptera	Archaeorrhyncha		Fulgoroidea	Delphacidae			Javesella		pellucida		(Fabricius)	T	T	T	T	T	T		T	T	T	T	TRUE	T	T	T	NA	Javesella pellucida	accepted name	76	72	NA	NA	NA	NA	NA	No	1	3	0	0	0	72	0
Hemiptera	Archaeorrhyncha		Fulgoroidea	Delphacidae			Pentagramma		variegata		Penner	T		T	T	T				T			NA				NA	Pentagramma variegata	synonym	5	NA	NA	NA	NA	NA	NA	NA	NA	NA	NA	NA	NA	NA	NA
Hemiptera	Archaeorrhyncha		Fulgoroidea	Delphacidae			Pissonotus		brunneus		Van Duzee		?			T	T			T			NA				NA	Pissonotus brunneus	accepted name	7	NA	NA	NA	NA	NA	NA	NA	NA	NA	NA	NA	NA	NA	NA
Hemiptera	Archaeorrhyncha		Fulgoroidea	Delphacidae			Pissonotus		dorsalis		Van Duzee					T	T	T	T	T	T		NA				NA	Pissonotus dorsalis	accepted name	4	NA	NA	NA	NA	NA	NA	NA	NA	NA	NA	NA	NA	NA	NA
Hemiptera	Archaeorrhyncha		Fulgoroidea	Delphacidae			Stenocranus		dorsalis		(Fitch)		?			L	L						NA				NA	Stenocranus dorsalis	accepted name	2	NA	NA	NA	NA	NA	NA	NA	NA	NA	NA	NA	NA	NA	NA
Hemiptera	Archaeorrhyncha		Fulgoroidea	Delphacidae			Achrotile		subarctica		Scudder	T	T									T	NA	T	T	T	NA	Achrotile subarctica	Not on COL	3	NA	NA	NA	NA	NA	NA	NA	NA	NA	NA	NA	NA	NA	NA
Hemiptera	Archaeorrhyncha		Fulgoroidea	Delphacidae			Javesella		simillima		(Linnavuori)				T								NA	T	T		NA	Javesella simillima	accepted name	4	NA	NA	NA	NA	NA	NA	NA	NA	NA	NA	NA	NA	NA	NA
Hemiptera	Archaeorrhyncha		Fulgoroidea	Delphacidae			Aschedelphax		hochae		(Wilson)	T	T	T									NA		T		NA	Aschedelphax hochae	Not on COL	NA	NA	NA	NA	NA	NA	NA	NA	NA	NA	NA	NA	NA	NA	NA
Hemiptera	Archaeorrhyncha		Fulgoroidea	Delphacidae			Bakerella		penefusca		(Beamer)					T							NA				NA	Bakerella penefusca	Not on COL	1	1	NA	NA	NA	NA	NA	No	1	1	0	1	0	0	0
Hemiptera	Archaeorrhyncha		Fulgoroidea	Delphacidae			Criomorphus		wilhelmi		Anufriev & Averkin												NA	T	T	T	NA	Criomorphus wilhelmi	accepted name	NA	NA	NA	NA	NA	NA	NA	NA	NA	NA	NA	NA	NA	NA	NA
Hemiptera	Archaeorrhyncha		Fulgoroidea	Delphacidae			Delphacodes		albocarinata		(St�l)				T							T	NA	T	T		NA	Delphacodes albocarinata	synonym	1	NA	NA	NA	NA	NA	NA	NA	NA	NA	NA	NA	NA	NA	NA
Hemiptera	Archaeorrhyncha		Fulgoroidea	Delphacidae			Delphacodes		albostriata		(Fieber)	T	T	T	T								NA		T		NA	Delphacodes albostriata	synonym	NA	NA	NA	NA	NA	NA	NA	NA	NA	NA	NA	NA	NA	NA	NA
Hemiptera	Archaeorrhyncha		Fulgoroidea	Delphacidae			Delphacodes		analis		(Crawford)	T	T	T	T	T	T					T	NA		T		NA	Delphacodes analis	synonym	2	NA	NA	NA	NA	NA	NA	NA	NA	NA	NA	NA	NA	NA	NA
Hemiptera	Archaeorrhyncha		Fulgoroidea	Delphacidae			Delphacodes		anufrievi		Wilson	T		T									NA		T		NA	Delphacodes anufrievi	accepted name	NA	NA	NA	NA	NA	NA	NA	NA	NA	NA	NA	NA	NA	NA	NA
Hemiptera	Archaeorrhyncha		Fulgoroidea	Delphacidae			Delphacodes		arcanistyla		(Beamer)	T				T	T				T	T	NA				NA	Delphacodes arcanistyla	Not on COL	NA	NA	NA	NA	NA	NA	NA	NA	NA	NA	NA	NA	NA	NA	NA
Hemiptera	Archaeorrhyncha		Fulgoroidea	Delphacidae			Delphacodes		balli		Muir & Gifford					T							NA				NA	Delphacodes balli	accepted name	1	NA	NA	NA	NA	NA	NA	NA	NA	NA	NA	NA	NA	NA	NA
Hemiptera	Archaeorrhyncha		Fulgoroidea	Delphacidae			Delphacodes		basivitta		(Van Duzee)					T							NA				NA	Delphacodes basivitta	accepted name	2	1	NA	NA	NA	NA	NA	No	1	1	0	0	0	1	0
Hemiptera	Archaeorrhyncha		Fulgoroidea	Delphacidae			Delphacodes		campestris		(Van Duzee)	T	T	T	T	T	T	T	T	T	T		NA		T		NA	Delphacodes campestris	accepted name	4	2	NA	NA	NA	NA	NA	Yes	3	1	0	0	0	2	0
Hemiptera	Archaeorrhyncha		Fulgoroidea	Delphacidae			Delphacodes		consimilis		(Van Duzee)	T	T										NA				NA	Delphacodes consimilis	accepted name	3	1	NA	NA	NA	NA	NA	Yes	2	1	0	0	0	1	0
Hemiptera	Archaeorrhyncha		Fulgoroidea	Delphacidae			Delphacodes		emeljanovi		Wilson	T	T										NA	T	T		NA	Delphacodes emeljanovi	accepted name	1	NA	NA	NA	NA	NA	NA	NA	NA	NA	NA	NA	NA	NA	NA
Hemiptera	Archaeorrhyncha		Fulgoroidea	Delphacidae			Delphacodes		foveata		(Van Duzee)	T	T	T	T	T							NA				NA	Delphacodes foveata	synonym	1	NA	NA	NA	NA	NA	NA	NA	NA	NA	NA	NA	NA	NA	NA
Hemiptera	Archaeorrhyncha		Fulgoroidea	Delphacidae			Delphacodes		gillettei		(Van Duzee)	T	T	T									NA				NA	Delphacodes gillettei	accepted name	1	NA	NA	NA	NA	NA	NA	NA	NA	NA	NA	NA	NA	NA	NA
Hemiptera	Archaeorrhyncha		Fulgoroidea	Delphacidae			Delphacodes		incurva		Beamer	T											NA				NA	Delphacodes incurva	synonym	1	1	NA	NA	NA	NA	NA	No	1	1	0	0	0	1	0
Hemiptera	Archaeorrhyncha		Fulgoroidea	Delphacidae			Delphacodes		kilmani		(Van Duzee)	T	T	T	T	T	T				T		NA	T	T		NA	Delphacodes kilmani	synonym	43	40	NA	NA	NA	NA	NA	No	1	3	0	1	0	39	0
Hemiptera	Archaeorrhyncha		Fulgoroidea	Delphacidae			Delphacodes		kolophon		(Kirkaldy)									I			NA				NA	Delphacodes kolophon	Not on COL	2	NA	NA	NA	NA	NA	NA	NA	NA	NA	NA	NA	NA	NA	NA
Hemiptera	Archaeorrhyncha		Fulgoroidea	Delphacidae			Delphacodes		lineatipes		(Van Duzee)	T	T	T	T	T				T			NA				NA	Delphacodes lineatipes	accepted name	3	NA	NA	NA	NA	NA	NA	NA	NA	NA	NA	NA	NA	NA	NA
Hemiptera	Archaeorrhyncha		Fulgoroidea	Delphacidae			Delphacodes		litoralis		(Reuter)	T											NA	T	T		NA	Delphacodes litoralis	synonym	2	1	NA	NA	NA	NA	NA	No	1	1	0	0	0	0	0
Hemiptera	Archaeorrhyncha		Fulgoroidea	Delphacidae			Delphacodes		lutulenta		(Van Duzee)	T	T	T		T	T			T			NA				NA	Delphacodes lutulenta	synonym	4	1	NA	NA	NA	NA	NA	Yes	3	1	0	0	0	1	0
Hemiptera	Archaeorrhyncha		Fulgoroidea	Delphacidae			Delphacodes		lutulentoides		Beamer	T		T									NA				NA	Delphacodes lutulentoides	Not on COL	NA	NA	NA	NA	NA	NA	NA	NA	NA	NA	NA	NA	NA	NA	NA
Hemiptera	Archaeorrhyncha		Fulgoroidea	Delphacidae			Delphacodes		magna		(Crawford)	T	T				T				T		NA		T		NA	Delphacodes magna	accepted name	2	NA	NA	NA	NA	NA	NA	NA	NA	NA	NA	NA	NA	NA	NA
Hemiptera	Archaeorrhyncha		Fulgoroidea	Delphacidae			Delphacodes		munda		Beamer		T										NA				NA	Delphacodes munda	accepted name	1	NA	NA	NA	NA	NA	NA	NA	NA	NA	NA	NA	NA	NA	NA
Hemiptera	Archaeorrhyncha		Fulgoroidea	Delphacidae			Delphacodes		neocclusa		Muir & Gifford	T											NA				NA	Delphacodes neocclusa	accepted name	NA	NA	NA	NA	NA	NA	NA	NA	NA	NA	NA	NA	NA	NA	NA
Hemiptera	Archaeorrhyncha		Fulgoroidea	Delphacidae			Delphacodes		nigriscutellata		Beamer		T		T	T							NA				NA	Delphacodes nigriscutellata	synonym	1	1	NA	NA	NA	NA	NA	No	1	1	0	0	0	0	0
Hemiptera	Archaeorrhyncha		Fulgoroidea	Delphacidae			Delphacodes		occlusa		(Van Duzee)	T											NA				NA	Delphacodes occlusa	accepted name	1	NA	NA	NA	NA	NA	NA	NA	NA	NA	NA	NA	NA	NA	NA
Hemiptera	Archaeorrhyncha		Fulgoroidea	Delphacidae			Delphacodes		parvula		Ball				T	T							NA				NA	Delphacodes parvula	accepted name	3	NA	NA	NA	NA	NA	NA	NA	NA	NA	NA	NA	NA	NA	NA
Hemiptera	Archaeorrhyncha		Fulgoroidea	Delphacidae			Delphacodes		pedaforma		Beamer	T	T										NA				NA	Delphacodes pedaforma	Not on COL	NA	NA	NA	NA	NA	NA	NA	NA	NA	NA	NA	NA	NA	NA	NA
Hemiptera	Archaeorrhyncha		Fulgoroidea	Delphacidae			Delphacodes		propinqua		(Fieber)	I											NA				NA	Delphacodes propinqua	synonym	3	NA	NA	NA	NA	NA	NA	NA	NA	NA	NA	NA	NA	NA	NA
Hemiptera	Archaeorrhyncha		Fulgoroidea	Delphacidae			Euides		gerhardi		(Metcalf)	T		T	T	T	T						NA				NA	Euides gerhardi	Not on COL	1	NA	NA	NA	NA	NA	NA	NA	NA	NA	NA	NA	NA	NA	NA
Hemiptera	Archaeorrhyncha		Fulgoroidea	Delphacidae			Eurysa		magnifrons		(Crawford)	T	T	T									NA		T		NA	Eurysa magnifrons	synonym	1	1	NA	NA	NA	NA	NA	No	1	1	0	1	0	0	0
Hemiptera	Archaeorrhyncha		Fulgoroidea	Delphacidae			Eurysa		montana		Beamer		T										NA				NA	Eurysa montana	synonym	NA	NA	NA	NA	NA	NA	NA	NA	NA	NA	NA	NA	NA	NA	NA
Hemiptera	Archaeorrhyncha		Fulgoroidea	Delphacidae			Eurysa		obesa		Beamer	T											NA				NA	Eurysa obesa	synonym	1	1	NA	NA	NA	NA	NA	No	1	1	0	1	0	0	0
Hemiptera	Archaeorrhyncha		Fulgoroidea	Delphacidae			Javesella		beringiaca		Emeljanov			T	T								NA		T		NA	Javesella beringiaca	Not on COL	NA	NA	NA	NA	NA	NA	NA	NA	NA	NA	NA	NA	NA	NA	NA
Hemiptera	Archaeorrhyncha		Fulgoroidea	Delphacidae			Javesella		discolor		(Boheman)												NA	T	T	T	NA	Javesella discolor	accepted name	NA	NA	NA	NA	NA	NA	NA	NA	NA	NA	NA	NA	NA	NA	NA
Hemiptera	Archaeorrhyncha		Fulgoroidea	Delphacidae			Javesella		lutulentella		(Muir & Gifford)	T											NA				NA	Javesella lutulentella	Not on COL	NA	NA	NA	NA	NA	NA	NA	NA	NA	NA	NA	NA	NA	NA	NA
Hemiptera	Archaeorrhyncha		Fulgoroidea	Delphacidae			Laccocera		lineata		Scudder	T	T	T									NA				NA	Laccocera lineata	Not on COL	1	NA	NA	NA	NA	NA	NA	NA	NA	NA	NA	NA	NA	NA	NA
Hemiptera	Archaeorrhyncha		Fulgoroidea	Delphacidae			Laccocera		vanduzeei		Penner	T											NA				NA	Laccocera vanduzeei	accepted name	1	NA	NA	NA	NA	NA	NA	NA	NA	NA	NA	NA	NA	NA	NA
Hemiptera	Archaeorrhyncha		Fulgoroidea	Delphacidae			Megamelus		aestus		Metcalf					T	T						NA				NA	Megamelus aestus	accepted name	NA	NA	NA	NA	NA	NA	NA	NA	NA	NA	NA	NA	NA	NA	NA
Hemiptera	Archaeorrhyncha		Fulgoroidea	Delphacidae			Megamelus		bifidus		Beamer					T							NA				NA	Megamelus bifidus	accepted name	2	NA	NA	NA	NA	NA	NA	NA	NA	NA	NA	NA	NA	NA	NA
Hemiptera	Archaeorrhyncha		Fulgoroidea	Delphacidae			Nothodelphax		eburneocarinata		(Anufriev)												NA	T	T	T	NA	Nothodelphax eburneocarinata	Not on COL	NA	NA	NA	NA	NA	NA	NA	NA	NA	NA	NA	NA	NA	NA	NA
Hemiptera	Archaeorrhyncha		Fulgoroidea	Delphacidae			Nothodelphax		guentheri		(Dlabola)	T	?	?									NA		?		NA	Nothodelphax guentheri	accepted name	NA	NA	NA	NA	NA	NA	NA	NA	NA	NA	NA	NA	NA	NA	NA
Hemiptera	Archaeorrhyncha		Fulgoroidea	Delphacidae			Pissonotus		aphidioides		Van Duzee				T	T	T	?					NA				NA	Pissonotus aphidioides	accepted name	1	NA	NA	NA	NA	NA	NA	NA	NA	NA	NA	NA	NA	NA	NA
Hemiptera	Archaeorrhyncha		Fulgoroidea	Delphacidae			Pissonotus		niger		Morgan & Beamer				T								NA				NA	Pissonotus niger	Not on COL	NA	NA	NA	NA	NA	NA	NA	NA	NA	NA	NA	NA	NA	NA	NA
Hemiptera	Archaeorrhyncha		Fulgoroidea	Delphacidae			Prokelisia		carolae		Wilson	T											NA				NA	Prokelisia carolae	accepted name	NA	NA	NA	NA	NA	NA	NA	NA	NA	NA	NA	NA	NA	NA	NA
Hemiptera	Archaeorrhyncha		Fulgoroidea	Delphacidae			Prokelisia		frontalis		(Crawford)			T									NA				NA	Prokelisia frontalis	Not on COL	NA	NA	NA	NA	NA	NA	NA	NA	NA	NA	NA	NA	NA	NA	NA
Hemiptera	Archaeorrhyncha		Fulgoroidea	Delphacidae			Ribautidelphax		pusilla		Emeljanov	T	T	T		T	T						NA		T		NA	Ribautidelphax pusilla	Not on COL	8	8	NA	NA	NA	NA	NA	No	1	1	0	0	0	8	0
Hemiptera	Archaeorrhyncha		Fulgoroidea	Delphacidae			Stenocranus		pallidus		Beamer	T	T	T	T	T	T	T	T				NA				NA	Stenocranus pallidus	accepted name	NA	NA	NA	NA	NA	NA	NA	NA	NA	NA	NA	NA	NA	NA	NA
Hemiptera	Archaeorrhyncha		Fulgoroidea	Delphacidae			Unkanodes		excisa		(Melichar)												NA			T	NA	Unkanodes excisa	accepted name	NA	NA	NA	NA	NA	NA	NA	NA	NA	NA	NA	NA	NA	NA	NA
Hemiptera	Archaeorrhyncha		Fulgoroidea	Derbidae			Otiocerus		degeerii		Kirby	T	T			T	T			T			NA				NA	Otiocerus degeerii	Not on COL	4	4	NA	NA	NA	NA	NA	No	1	2	0	1	0	3	0
Hemiptera	Archaeorrhyncha		Fulgoroidea	Derbidae			Otiocerus		signoretii		Fitch					T							NA				NA	Otiocerus signoretii	accepted name	1	1	NA	NA	NA	NA	NA	No	1	1	0	1	0	0	0
Hemiptera	Archaeorrhyncha		Fulgoroidea	Derbidae			Patara		vanduzeei		Ball					T							NA				NA	Patara vanduzeei	Not on COL	2	2	2	0.15	NA	0.15	0.15	No	1	1	2	0	0	0	0
Hemiptera	Archaeorrhyncha		Fulgoroidea	Derbidae			Otiocerus		wolfei		Kirby					T							NA				NA	Otiocerus wolfei	Not on COL	5	4	4	0.18	0.05	0.31	0	No	1	1	4	0	0	0	0
Hemiptera	Archaeorrhyncha		Fulgoroidea	Derbidae			Cedusa		hedusa		McAtee					T	T		T				NA				NA	Cedusa hedusa	accepted name	2	NA	NA	NA	NA	NA	NA	NA	NA	NA	NA	NA	NA	NA	NA
Hemiptera	Archaeorrhyncha		Fulgoroidea	Derbidae			Cedusa		incisa		(Metcalf)				T	T	T		T				NA				NA	Cedusa incisa	accepted name	2	NA	NA	NA	NA	NA	NA	NA	NA	NA	NA	NA	NA	NA	NA
Hemiptera	Archaeorrhyncha		Fulgoroidea	Derbidae			Cedusa		maculata		(Van Duzee)					T	T						NA				NA	Cedusa maculata	accepted name	9	7	7	0.04	0.02	0.16	0	No	1	1	7	0	0	0	0
Hemiptera	Archaeorrhyncha		Fulgoroidea	Derbidae			Cedusa		vulgaris		(Fitch)					T	T						NA				NA	Cedusa vulgaris	accepted name	2	NA	NA	NA	NA	NA	NA	NA	NA	NA	NA	NA	NA	NA	NA
Hemiptera	Archaeorrhyncha		Fulgoroidea	Derbidae			Otiocerus		coquebertii		Kirby					T	T	T	T				NA				NA	Otiocerus coquebertii	accepted name	2	NA	NA	NA	NA	NA	NA	NA	NA	NA	NA	NA	NA	NA	NA
Hemiptera	Archaeorrhyncha		Fulgoroidea	Derbidae			Amalopota		uhleri		Van Duzee					T	T						NA				NA	Amalopota uhleri	accepted name	1	NA	NA	NA	NA	NA	NA	NA	NA	NA	NA	NA	NA	NA	NA
Hemiptera	Archaeorrhyncha		Fulgoroidea	Derbidae			Anotia		burnetii		Fitch					T							NA				NA	Anotia burnetii	accepted name	NA	NA	NA	NA	NA	NA	NA	NA	NA	NA	NA	NA	NA	NA	NA
Hemiptera	Archaeorrhyncha		Fulgoroidea	Derbidae			Anotia		kirkaldyi		Ball					T							NA				NA	Anotia kirkaldyi	accepted name	NA	NA	NA	NA	NA	NA	NA	NA	NA	NA	NA	NA	NA	NA	NA
Hemiptera	Archaeorrhyncha		Fulgoroidea	Derbidae			Cedusa		obscura		(Ball)				T	T	T						NA				NA	Cedusa obscura	accepted name	3	NA	NA	NA	NA	NA	NA	NA	NA	NA	NA	NA	NA	NA	NA
Hemiptera	Archaeorrhyncha		Fulgoroidea	Derbidae			Otiocerus		kirbyii		Fitch					L				T			NA				NA	Otiocerus kirbyii	Not on COL	NA	NA	NA	NA	NA	NA	NA	NA	NA	NA	NA	NA	NA	NA	NA
Hemiptera	Archaeorrhyncha		Fulgoroidea	Flatidae			Metcalfa		pruinosa		(Say)					T	T						NA				NA	Metcalfa pruinosa	accepted name	93	78	78	0.71	0.03	4.26	0	No	1	3	78	0	0	0	0
Hemiptera	Archaeorrhyncha		Fulgoroidea	Fulgoridae			Scolops		abnormis		Ball	T											NA				NA	Scolops abnormis	accepted name	2	1	1	NA	NA	NA	NA	No	1	1	1	0	0	0	0
Hemiptera	Archaeorrhyncha		Fulgoroidea	Fulgoridae			Phylloscelis		atra		Germar					T							NA				NA	Phylloscelis atra	synonym	3	2	2	0	NA	0	0	No	1	1	2	0	0	0	0
Hemiptera	Archaeorrhyncha		Fulgoroidea	Fulgoridae			Scolops		pungens		(Germar)			?	?								NA				NA	Scolops pungens	accepted name	3	2	2	0.31	NA	0.31	0.31	No	1	1	2	0	0	0	0
Hemiptera	Archaeorrhyncha		Fulgoroidea	Fulgoridae			Scolops		sulcipes		(Say)	T		T	T	T	T		T				NA				NA	Scolops sulcipes	accepted name	3	3	3	0	0	0	0	No	1	1	3	0	0	0	0
Hemiptera	Archaeorrhyncha		Fulgoroidea	Fulgoridae			Phylloscelis		pallescens		Germar					T							NA				NA	Phylloscelis pallescens	accepted name	3	3	3	0.72	0.36	1.08	0	No	1	1	3	0	0	0	0
Hemiptera	Archaeorrhyncha		Fulgoroidea	Fulgoridae			Scolops		hesperius		Uhler		T	T	T								NA				NA	Scolops hesperius	accepted name	3	3	NA	NA	NA	NA	NA	No	1	1	0	0	3	0	0
Hemiptera	Archaeorrhyncha		Fulgoroidea	Fulgoridae			Scolops		angustatus		Uhler	T	T	T	T	T							NA				NA	Scolops angustatus	accepted name	4	4	NA	NA	NA	NA	NA	No	1	1	0	0	4	0	0
Hemiptera	Archaeorrhyncha		Fulgoroidea	Fulgoridae			Scolops		grossus		Uhler		L										NA				NA	Scolops grossus	accepted name	2	NA	NA	NA	NA	NA	NA	NA	NA	NA	NA	NA	NA	NA	NA
Hemiptera	Archaeorrhyncha		Fulgoroidea	Issidae			Acanalonia		bivittata		(Say)					T							NA				NA	Acanalonia bivittata	accepted name	7	6	5	11.65	4.97	22.98	0.15	No	1	3	5	0	0	0	0
Hemiptera	Archaeorrhyncha		Fulgoroidea	Issidae			Acanalonia		conica		(Say)					T							NA				NA	Acanalonia conica	accepted name	2	2	1	NA	NA	NA	NA	No	1	2	1	1	0	0	0
Hemiptera	Archaeorrhyncha		Fulgoroidea	Issidae			Thionia		bullata		(Say)					T							NA				NA	Thionia bullata	accepted name	2	1	1	NA	NA	NA	NA	No	1	1	1	0	0	0	0
Hemiptera	Clypeorrhyncha		Cercopoidea	Cercopidae			Lepyronia		gibbosa		Ball			T	T								NA				NA	Lepyronia gibbosa	accepted name	16	14	14	0.39	0.02	0.79	0	No	1	1	14	0	0	0	0
Hemiptera	Clypeorrhyncha		Cercopoidea	Cercopidae			Aphrophora		regina		Hamilton	T											NA			?	NA	Aphrophora regina	Not on COL	3	1	NA	NA	NA	NA	NA	Yes	2	1	0	0	1	0	0
Hemiptera	Clypeorrhyncha		Cercopoidea	Cercopidae			Aphrophora		saratogensis		(Fitch)				T	T	T			T			NA				NA	Aphrophora saratogensis	accepted name	3	1	1	NA	NA	NA	NA	No	1	1	1	0	0	0	0
Hemiptera	Clypeorrhyncha		Cercopoidea	Cercopidae			Aphrophora		permutata		Uhler	T											NA				NA	Aphrophora permutata	accepted name	3	2	NA	NA	NA	NA	NA	Yes	4	1	0	0	2	0	0
Hemiptera	Clypeorrhyncha		Cercopoidea	Cercopidae			Philaenarcys		bilineata		(Say)	T	T	T	T	T	T			T			NA	T	T	T	NA	Philaenarcys bilineata	accepted name	5	1	NA	NA	NA	NA	NA	Yes	3	1	0	0	0	0	0
Hemiptera	Clypeorrhyncha		Cercopoidea	Cercopidae			Philaronia		canadensis		(Walley)					T							NA				NA	Philaronia canadensis	Not on COL	3	2	NA	NA	NA	NA	NA	No	1	1	0	0	2	0	0
Hemiptera	Clypeorrhyncha		Cercopoidea	Cercopidae			Aphrophora		parallella		(Say)				T	T	T		T	T			NA				NA	Aphrophora parallella	Not on COL	5	4	4	0.6	0.19	1.12	0	No	1	1	4	0	0	0	0
Hemiptera	Clypeorrhyncha		Cercopoidea	Cercopidae			Aphrophora		quadrinotata		Say			T	T	T	T	T	T	T			NA				NA	Aphrophora quadrinotata	accepted name	12	10	4	0.1	0.03	0.16	0	No	1	2	4	0	6	0	0
Hemiptera	Clypeorrhyncha		Cercopoidea	Cercopidae			Philaenus		spumarius		(Linnaeus)	I	I		I	I	I	I	I	I	I		NA			I	NA	Philaenus spumarius	accepted name	87	84	NA	NA	NA	NA	NA	Yes	2	1	0	0	80	0	0
Hemiptera	Clypeorrhyncha		Cercopoidea	Cercopidae			Aphrophora		canadensis		Walley	T											NA				NA	Aphrophora canadensis	accepted name	3	3	3	0.67	0.34	1.07	0	No	1	1	3	0	0	0	0
Hemiptera	Clypeorrhyncha		Cercopoidea	Cercopidae			Aphrophora		fulva		Doering	T											NA				NA	Aphrophora fulva	accepted name	3	3	NA	NA	NA	NA	NA	Yes	4	1	0	0	3	0	0
Hemiptera	Clypeorrhyncha		Cercopoidea	Cercopidae			Aphrophora		maculosa		Doering	T	T										NA		T		NA	Aphrophora maculosa	accepted name	11	7	NA	NA	NA	NA	NA	Yes	4	1	0	0	7	0	0
Hemiptera	Clypeorrhyncha		Cercopoidea	Cercopidae			Aphrophora		princeps		Walley	T											NA				NA	Aphrophora princeps	accepted name	4	4	NA	NA	NA	NA	NA	Yes	2	1	0	0	4	0	0
Hemiptera	Clypeorrhyncha		Cercopoidea	Cercopidae			Lepyronia		coleoptrata		(Linnaeus)					I	I						NA				NA	Lepyronia coleoptrata	accepted name	6	5	5	0.07	0.03	0.18	0	No	1	1	5	0	0	0	0
Hemiptera	Clypeorrhyncha		Cercopoidea	Cercopidae			Neophilaenus		lineatus		(Linnaeus)	I				I	I	I	I	I	I		NA				NA	Neophilaenus lineatus	accepted name	14	14	14	0.06	0.01	0.31	0	No	1	1	14	0	0	0	0
Hemiptera	Clypeorrhyncha		Cercopoidea	Cercopidae			Aphrophora		gelida		(Walker)	T	T	T	T	T	T	T	T	T	T		NA	T			NA	Aphrophora gelida	Not on COL	10	10	NA	NA	NA	NA	NA	Yes	4	1	0	0	10	0	0
Hemiptera	Clypeorrhyncha		Cercopoidea	Cercopidae			Aphrophora		cribrata		(Walker)			T	T	T	T	T	T	T			NA				NA	Aphrophora cribrata	synonym	21	20	NA	0.09	0.01	0.48	0	No	1	1	0	0	0	0	0
Hemiptera	Clypeorrhyncha		Cercopoidea	Cercopidae			Philaenarcys		killa		Hamilton					T							NA				NA	Philaenarcys killa	accepted name	9	9	NA	NA	NA	NA	NA	Yes	3	1	0	0	0	0	0
Hemiptera	Clypeorrhyncha		Cercopoidea	Cercopidae			Prosapia		ignipectus		(Fitch)					T							NA				NA	Prosapia ignipectus	Not on COL	6	5	NA	NA	NA	NA	NA	No	1	1	0	0	5	0	0
Hemiptera	Clypeorrhyncha		Cercopoidea	Cercopidae			Philaenarcys		spartina		Hamilton						T	T	T	T			NA				NA	Philaenarcys spartina	accepted name	7	7	NA	NA	NA	NA	NA	Yes	3	1	0	0	0	0	0
Hemiptera	Clypeorrhyncha		Cercopoidea	Cercopidae			Lepyronia		quadrangularis		(Say)		T	T	T	T	T		T	T			NA				NA	Lepyronia quadrangularis	accepted name	60	55	NA	0.35	0.01	1.14	0	No	1	1	0	0	0	0	0
Hemiptera	Clypeorrhyncha		Cercopoidea	Cercopidae			Aphrophora		alni		(Fall�n)					I	I						NA				NA	Aphrophora alni	accepted name	17	4	NA	NA	NA	NA	NA	Yes	2	1	0	0	4	0	0
Hemiptera	Clypeorrhyncha		Cercopoidea	Cercopidae			Aphrophora		ampliata		Hamilton	T											NA				NA	Aphrophora ampliata	Not on COL	NA	NA	NA	NA	NA	NA	NA	NA	NA	NA	NA	NA	NA	NA	NA
Hemiptera	Clypeorrhyncha		Cercopoidea	Cercopidae			Paraphilaenus		parallelus		(Stearns)					T							NA				NA	Paraphilaenus parallelus	Not on COL	NA	NA	NA	NA	NA	NA	NA	NA	NA	NA	NA	NA	NA	NA	NA
Hemiptera	Clypeorrhyncha		Cercopoidea	Clastopteridae			Clastoptera		proteus		Fitch	I			T	T	T	T	T				NA				NA	Clastoptera proteus	accepted name	31	30	30	0.12	0.01	0.48	0	No	1	1	30	0	0	0	0
Hemiptera	Clypeorrhyncha		Cercopoidea	Clastopteridae			Clastoptera		obtusa		(Say)		T	T	T	T	T	T	T	T			NA				NA	Clastoptera obtusa	accepted name	66	63	NA	0.18	0	0.54	0	No	1	1	0	0	0	0	0
Hemiptera	Clypeorrhyncha		Cercopoidea	Clastopteridae			Clastoptera		achatina		Germar					T							NA				NA	Clastoptera achatina	accepted name	3	NA	NA	NA	NA	NA	NA	NA	NA	NA	NA	NA	NA	NA	NA
Hemiptera	Clypeorrhyncha		Cercopoidea	Clastopteridae			Clastoptera		arborina		Ball					T							NA				NA	Clastoptera arborina	Not on COL	5	5	4	0.34	0.11	0.54	0	No	1	2	4	1	0	0	0
Hemiptera	Clypeorrhyncha		Cercopoidea	Clastopteridae			Clastoptera		atrapicata		Hamilton	T											NA				NA	Clastoptera atrapicata	Not on COL	NA	NA	NA	NA	NA	NA	NA	NA	NA	NA	NA	NA	NA	NA	NA
Hemiptera	Clypeorrhyncha		Cercopoidea	Clastopteridae			Clastoptera		brunnea		Ball	T											NA				NA	Clastoptera brunnea	accepted name	3	NA	NA	NA	NA	NA	NA	NA	NA	NA	NA	NA	NA	NA	NA
Hemiptera	Clypeorrhyncha		Cercopoidea	Clastopteridae			Clastoptera		doeringae		Hamilton	T											NA				NA	Clastoptera doeringae	Not on COL	NA	NA	NA	NA	NA	NA	NA	NA	NA	NA	NA	NA	NA	NA	NA
Hemiptera	Clypeorrhyncha		Cercopoidea	Clastopteridae			Clastoptera		hyperici		Gibson					T							NA				NA	Clastoptera hyperici	Not on COL	1	NA	NA	NA	NA	NA	NA	NA	NA	NA	NA	NA	NA	NA	NA
Hemiptera	Clypeorrhyncha		Cercopoidea	Clastopteridae			Clastoptera		juniperina		Ball	T											NA				NA	Clastoptera juniperina	Not on COL	1	NA	NA	NA	NA	NA	NA	NA	NA	NA	NA	NA	NA	NA	NA
Hemiptera	Clypeorrhyncha		Cercopoidea	Clastopteridae			Clastoptera		ovata		Doering	T											NA				NA	Clastoptera ovata	accepted name	1	NA	NA	NA	NA	NA	NA	NA	NA	NA	NA	NA	NA	NA	NA
Hemiptera	Clypeorrhyncha		Cercopoidea	Clastopteridae			Clastoptera		saintcyri		Provancher					T	T	T	T	T			NA				NA	Clastoptera saintcyri	accepted name	1	NA	NA	NA	NA	NA	NA	NA	NA	NA	NA	NA	NA	NA	NA
Hemiptera	Clypeorrhyncha		Cercopoidea	Clastopteridae			Clastoptera		testacea		Fitch					T	T			T			NA				NA	Clastoptera testacea	accepted name	NA	NA	NA	NA	NA	NA	NA	NA	NA	NA	NA	NA	NA	NA	NA
Hemiptera	Clypeorrhyncha		Cicadoidea	Cicadidae	Cicadinae		Tibicen		linnei		Smith & Grossbeck					T							NA				NA	Tibicen linnei	Not on COL	1	1	NA	NA	NA	NA	NA	Yes	2	1	0	0	1	0	0
Hemiptera	Clypeorrhyncha		Cicadoidea	Cicadidae	Platypedinae		Okanagana		canadensis		(Provancher)	T	T	T	T	T	T		t				NA	T			NA	Okanagana canadensis	Not on COL	1	1	NA	NA	NA	NA	NA	No	1	1	0	1	0	0	0
Hemiptera	Clypeorrhyncha		Cicadoidea	Cicadidae	Platypedinae		Okanagana		fratercula		Davis		T										NA				NA	Okanagana fratercula	Not on COL	1	1	NA	NA	NA	NA	NA	No	1	1	0	0	1	0	0
Hemiptera	Clypeorrhyncha		Cicadoidea	Cicadidae	Platypedinae		Okanagana		lurida		Davis	t											NA				NA	Okanagana lurida	Not on COL	1	1	NA	NA	NA	NA	NA	Yes	3	1	0	0	1	0	0
Hemiptera	Clypeorrhyncha		Cicadoidea	Cicadidae	Platypedinae		Okanagana		luteobasalis		Davis		t										NA				NA	Okanagana luteobasalis	Not on COL	1	1	NA	NA	NA	NA	NA	No	1	1	0	1	0	0	0
Hemiptera	Clypeorrhyncha		Cicadoidea	Cicadidae	Platypedinae		Okanagana		occidentalis		(Walker)	T	T		L								NA				NA	Okanagana occidentalis	Not on COL	1	1	NA	NA	NA	NA	NA	Yes	3	1	0	0	1	0	0
Hemiptera	Clypeorrhyncha		Cicadoidea	Cicadidae	Platypedinae		Okanagana		synodica		(Say)		T										NA				NA	Okanagana synodica	Not on COL	1	1	NA	NA	NA	NA	NA	No	1	1	0	1	0	0	0
Hemiptera	Clypeorrhyncha		Cicadoidea	Cicadidae	Platypedinae		Okanagana		vanduzeei		Distant	T											NA				NA	Okanagana vanduzeei	Not on COL	4	1	NA	NA	NA	NA	NA	No	1	1	0	0	1	0	0
Hemiptera	Clypeorrhyncha		Cicadoidea	Cicadidae	Cicadinae		Tibicen		lyricen		(DeGeer)					T							NA				NA	Tibicen lyricen	Not on COL	2	2	2	0	NA	0	0	No	1	1	2	0	0	0	0
Hemiptera	Clypeorrhyncha		Cicadoidea	Cicadidae	Platypedinae		Okanagana		rimosa		(Say)		t	T	T	T	T		t	t			NA				NA	Okanagana rimosa	Not on COL	6	2	1	NA	NA	NA	NA	No	1	2	1	0	1	0	0
Hemiptera	Clypeorrhyncha		Cicadoidea	Cicadidae	Cicadinae		Diceroprocta		apache		(Davis)					G		G					NA				NA	Diceroprocta apache	Not on COL	1	NA	NA	NA	NA	NA	NA	NA	NA	NA	NA	NA	NA	NA	NA
Hemiptera	Clypeorrhyncha		Cicadoidea	Cicadidae	Cicadinae		Tibicen		auletes		(Germar)					T							NA				NA	Tibicen auletes	Not on COL	1	NA	NA	NA	NA	NA	NA	NA	NA	NA	NA	NA	NA	NA	NA
Hemiptera	Clypeorrhyncha		Cicadoidea	Cicadidae	Cicadinae		Tibicen		canicularis		(Harris)			T	T	T	T	T	T	T			NA				NA	Tibicen canicularis	Not on COL	1	1	NA	NA	NA	NA	NA	Yes	2	1	0	0	1	0	0
Hemiptera	Clypeorrhyncha		Cicadoidea	Cicadidae	Platypedinae		Okanagana		bella		Davis	T	L										NA				NA	Okanagana bella	Not on COL	3	1	NA	NA	NA	NA	NA	No	1	1	0	0	1	0	0
Hemiptera	Clypeorrhyncha		Cicadoidea	Cicadidae	Platypedinae		Platypedia		areolata		(Uhler)	T											NA				NA	Platypedia areolata	Not on COL	3	1	NA	NA	NA	NA	NA	No	1	1	0	0	1	0	0
Hemiptera	Clypeorrhyncha		Cicadoidea	Cicadidae	Platypedinae		Platypedia		putnami		(Uhler)	t											NA				NA	Platypedia putnami	Not on COL	1	NA	NA	NA	NA	NA	NA	NA	NA	NA	NA	NA	NA	NA	NA
Hemiptera	Clypeorrhyncha		Cicadoidea	Cicadidae	Cicadinae		Tibicen		sayi		Smith & Grossbeck					T							NA				NA	Tibicen sayi	Not on COL	NA	NA	NA	NA	NA	NA	NA	NA	NA	NA	NA	NA	NA	NA	NA
Hemiptera	Clypeorrhyncha		Cicadoidea	Cicadidae	Platypedinae		Okanagana		noveboracensis		Emmons				L	T							NA				NA	Okanagana noveboracensis	Not on COL	NA	NA	NA	NA	NA	NA	NA	NA	NA	NA	NA	NA	NA	NA	NA
Hemiptera	Clypeorrhyncha		Cicadoidea	Cicadidae	Platypedinae		Okanagana		oregona		Davis	T											NA				NA	Okanagana oregona	Not on COL	NA	NA	NA	NA	NA	NA	NA	NA	NA	NA	NA	NA	NA	NA	NA
Hemiptera	Clypeorrhyncha		Cicadoidea	Cicadidae	Platypedinae		Okanagana		ornata		(Van Duzee)	T											NA				NA	Okanagana ornata	Not on COL	NA	NA	NA	NA	NA	NA	NA	NA	NA	NA	NA	NA	NA	NA	NA
Hemiptera	Clypeorrhyncha		Cicadoidea	Cicadidae	Tibicininae		Magicicada		septendecim		(Linnaeus)					T	T						NA				NA	Magicicada septendecim	Not on COL	NA	NA	NA	NA	NA	NA	NA	NA	NA	NA	NA	NA	NA	NA	NA
Hemiptera	Clypeorrhyncha		Membracoidea	Cicadellidae	Aphrodinae		Norvellina		seminuda		(Say)	T	T	T	T	T							NA				NA	Norvellina seminuda	Not on COL	2	2	NA	NA	NA	NA	NA	Yes	2	1	0	0	2	0	0
Hemiptera	Clypeorrhyncha		Membracoidea	Cicadellidae	Cicadellinae		Cuerna		nielsoni		Hamilton			T	T								NA				NA	Cuerna nielsoni	synonym	3	1	NA	NA	NA	NA	NA	Yes	3	1	0	0	1	0	0
Hemiptera	Clypeorrhyncha		Membracoidea	Cicadellidae	Eurymelinae		Idiocerus		albolinea		Hamilton			T	T	T	T						NA				NA	Idiocerus albolinea	accepted name	2	2	NA	NA	NA	NA	NA	Yes	3	1	0	0	2	0	0
Hemiptera	Clypeorrhyncha		Membracoidea	Cicadellidae	Aphrodinae		Cicadula		subcupraea		(Provancher)	T	T	T	T	T	T	T	T	T	T	T	NA	T	T	T	NA	Cicadula subcupraea	Not on COL	14	11	11	0.57	0.04	1.12	0	No	1	1	11	0	0	0	0
Hemiptera	Clypeorrhyncha		Membracoidea	Cicadellidae	Aphrodinae		Sorhoanus		xanthoneurus		(Fieber)	T	T	T	T	T	T				T		NA	T	T	T	NA	Sorhoanus xanthoneurus	accepted name	54	47	47	1.01	0.03	2.47	0	No	1	1	47	0	0	0	0
Hemiptera	Clypeorrhyncha		Membracoidea	Cicadellidae	Aphrodinae		Prescottia		lobata		(Van Duzee)				T	T	T	T	T				NA				NA	Prescottia lobata	Not on COL	20	17	17	0.05	0.01	0.37	0	No	1	1	17	0	0	0	0
Hemiptera	Clypeorrhyncha		Membracoidea	Cicadellidae	Aphrodinae		Scaphoideus		intricatus		Uhler					T							NA				NA	Scaphoideus intricatus	accepted name	17	16	16	0.72	0.05	1.8	0	No	1	1	16	0	0	0	0
Hemiptera	Clypeorrhyncha		Membracoidea	Cicadellidae	Eurymelinae		Agallia		quadripunctata		(Provancher)	T	T	T	T	T	T	T	T	T			NA				NA	Agallia quadripunctata	Not on COL	16	15	14	0.51	0.04	1.24	0	No	1	1	14	0	0	0	0
Hemiptera	Clypeorrhyncha		Membracoidea	Cicadellidae	Aphrodinae		Doratura		stylata		(Boheman)	I	I		I	I	I	I	I	I			NA				NA	Doratura stylata	Not on COL	409	330	NA	0.05	0	0.73	0	No	1	1	0	0	330	0	0
Hemiptera	Clypeorrhyncha		Membracoidea	Cicadellidae	Typhlocybinae		Erythroneura		vulnerata		Fitch				L	T	T						NA				NA	Erythroneura vulnerata	synonym	398	383	374	3.45	0.01	10.17	0	No	1	14	374	3	0	1	0
Hemiptera	Clypeorrhyncha		Membracoidea	Cicadellidae	Aphrodinae		Anoscopus		serratulae		(Fabricius)	I				I	I		I	I			NA				NA	Anoscopus serratulae	accepted name	3	3	3	0	0	0	0	No	1	1	3	0	0	0	0
Hemiptera	Clypeorrhyncha		Membracoidea	Cicadellidae	Aphrodinae		Aphrodes		bicinctus		(Schrank)	I				I	I	I	I	I	I		NA				NA	Aphrodes bicinctus	Not on COL	4	4	NA	NA	NA	NA	NA	No	1	2	0	0	4	0	0
Hemiptera	Clypeorrhyncha		Membracoidea	Cicadellidae	Aphrodinae		Aphrodes		costatus		(Panzer)	I				I	I				I		NA				NA	Aphrodes costatus	Not on COL	1	1	NA	NA	NA	NA	NA	Yes	2	1	0	0	1	0	0
Hemiptera	Clypeorrhyncha		Membracoidea	Cicadellidae	Aphrodinae		Balclutha		impicta		(Van Duzee)	?			T	T	T	T	T	T	T		NA				NA	Balclutha impicta	Not on COL	1	1	NA	NA	NA	NA	NA	Yes	2	1	0	0	1	0	0
Hemiptera	Clypeorrhyncha		Membracoidea	Cicadellidae	Aphrodinae		Ballana		atridorsum		(Van Duzee)		T										NA				NA	Ballana atridorsum	accepted name	4	1	NA	NA	NA	NA	NA	No	1	1	0	0	1	0	0
Hemiptera	Clypeorrhyncha		Membracoidea	Cicadellidae	Aphrodinae		Caladonus		coquilletti		(Van Duzee)	T											NA				NA	Caladonus coquilletti	accepted name	3	1	1	NA	NA	NA	NA	No	1	1	1	0	0	0	0
Hemiptera	Clypeorrhyncha		Membracoidea	Cicadellidae	Aphrodinae		Calanana		rubralineata		(Beamer)	T											NA				NA	Calanana rubralineata	accepted name	1	1	NA	NA	NA	NA	NA	No	1	1	0	1	0	0	0
Hemiptera	Clypeorrhyncha		Membracoidea	Cicadellidae	Aphrodinae		Cantura		jucunda		(Uhler)					T							NA				NA	Cantura jucunda	Not on COL	1	NA	NA	NA	NA	NA	NA	NA	NA	NA	NA	NA	NA	NA	NA
Hemiptera	Clypeorrhyncha		Membracoidea	Cicadellidae	Aphrodinae		Chlorotettix		distinctus		DeLong						T						NA				NA	Chlorotettix distinctus	accepted name	1	1	NA	NA	NA	NA	NA	Yes	2	1	0	0	1	0	0
Hemiptera	Clypeorrhyncha		Membracoidea	Cicadellidae	Aphrodinae		Chlorotettix		meriscus		Cwikla						T						NA				NA	Chlorotettix meriscus	accepted name	2	2	NA	NA	NA	NA	NA	Yes	2	2	0	0	2	0	0
Hemiptera	Clypeorrhyncha		Membracoidea	Cicadellidae	Aphrodinae		Chlorotettix		similis		DeLong	T											NA				NA	Chlorotettix similis	accepted name	2	2	NA	NA	NA	NA	NA	Yes	2	2	0	1	0	0	0
Hemiptera	Clypeorrhyncha		Membracoidea	Cicadellidae	Aphrodinae		Chlorotettix		spatulatus		Osborn & Ball					T	?						NA				NA	Chlorotettix spatulatus	Not on COL	2	1	1	NA	NA	NA	NA	No	1	1	1	0	0	0	0
Hemiptera	Clypeorrhyncha		Membracoidea	Cicadellidae	Aphrodinae		Cicadula		ornata		(Melichor)	T	T	T	T				T				NA	T	T	T	NA	Cicadula ornata	Not on COL	3	1	NA	NA	NA	NA	NA	Yes	2	1	0	0	1	0	0
Hemiptera	Clypeorrhyncha		Membracoidea	Cicadellidae	Aphrodinae		Cicadula		saliens		Hamilton				T	T	T			T			NA				NA	Cicadula saliens	accepted name	6	4	4	0.36	0.07	0.62	0.17	No	1	1	4	0	0	0	0
Hemiptera	Clypeorrhyncha		Membracoidea	Cicadellidae	Aphrodinae		Cicadula		straminea		(Sanders & DeLong)					T	L						NA				NA	Cicadula straminea	Not on COL	5	2	NA	NA	NA	NA	NA	Yes	2	1	0	0	2	0	0
Hemiptera	Clypeorrhyncha		Membracoidea	Cicadellidae	Aphrodinae		Cicadula		vittipennis		(Sanders & DeLong)	T	T	T	T	T	T			T			NA				NA	Cicadula vittipennis	Not on COL	3	1	1	NA	NA	NA	NA	No	1	1	1	0	0	0	0
Hemiptera	Clypeorrhyncha		Membracoidea	Cicadellidae	Aphrodinae		Colladonus		arctostaphyli		Downes	T											NA				NA	Colladonus arctostaphyli	accepted name	2	1	NA	NA	NA	NA	NA	No	1	1	0	1	0	0	0
Hemiptera	Clypeorrhyncha		Membracoidea	Cicadellidae	Aphrodinae		Colladonus		belli		(Uhler)	T	T	T									NA		T		NA	Colladonus belli	accepted name	3	1	NA	NA	NA	NA	NA	No	1	1	0	1	0	0	0
Hemiptera	Clypeorrhyncha		Membracoidea	Cicadellidae	Aphrodinae		Colladonus		eburatus		(Van Duzee)	T	T	T	T	T	T	T		T	T		NA				NA	Colladonus eburatus	Not on COL	36	31	30	0.11	0.01	0.81	0	No	1	1	30	0	0	0	0
Hemiptera	Clypeorrhyncha		Membracoidea	Cicadellidae	Aphrodinae		Colladonus		youngi		Nielson	T	T	T	T	T	T		T	T	T	T	NA	T	T	T	NA	Colladonus youngi	accepted name	5	1	NA	NA	NA	NA	NA	No	1	1	0	0	1	0	0
Hemiptera	Clypeorrhyncha		Membracoidea	Cicadellidae	Aphrodinae		Commellus		colon		(Osborn & Ball)				T								NA				NA	Commellus colon	accepted name	3	2	2	1.24	NA	1.24	1.24	No	1	1	2	0	0	0	0
Hemiptera	Clypeorrhyncha		Membracoidea	Cicadellidae	Aphrodinae		Commellus		comma		(Van Duzee)		T	T									NA				NA	Commellus comma	accepted name	3	3	NA	NA	NA	NA	NA	Yes	2	1	0	0	2	0	0
Hemiptera	Clypeorrhyncha		Membracoidea	Cicadellidae	Aphrodinae		Commellus		hyphen		Hamilton			T									NA				NA	Commellus hyphen	accepted name	1	1	NA	NA	NA	NA	NA	No	1	1	0	1	0	0	0
Hemiptera	Clypeorrhyncha		Membracoidea	Cicadellidae	Aphrodinae		Destria		crocea		(Beirne)			T				T	T				NA				NA	Destria crocea	Not on COL	3	1	1	NA	NA	NA	NA	No	1	1	1	0	0	0	0
Hemiptera	Clypeorrhyncha		Membracoidea	Cicadellidae	Aphrodinae		Driotura		gammaroides		(Van Duzee)		T	T	T	T							NA				NA	Driotura gammaroides	accepted name	2	1	NA	NA	NA	NA	NA	No	1	1	0	1	0	0	0
Hemiptera	Clypeorrhyncha		Membracoidea	Cicadellidae	Aphrodinae		Euscelis		hyperborea		Van Duzee												TRUE	T	T	T	NA	Euscelis hyperborea	Not on COL	4	1	NA	NA	NA	NA	NA	No	1	1	0	0	0	1	0
Hemiptera	Clypeorrhyncha		Membracoidea	Cicadellidae	Aphrodinae		Eutettix		borealis		Hepner					T							NA				NA	Eutettix borealis	accepted name	3	1	NA	NA	NA	NA	NA	No	1	1	0	1	0	0	0
Hemiptera	Clypeorrhyncha		Membracoidea	Cicadellidae	Aphrodinae		Eutettix		brunneus		Osborn					T							NA				NA	Eutettix brunneus	Not on COL	2	1	NA	NA	NA	NA	NA	Yes	2	1	0	0	0	1	0
Hemiptera	Clypeorrhyncha		Membracoidea	Cicadellidae	Aphrodinae		Exitianus		exitiosus		(Uhler)	T	T	T	T	T							NA				NA	Exitianus exitiosus	accepted name	4	4	4	0.62	NA	0.62	0.62	No	1	2	4	0	0	0	0
Hemiptera	Clypeorrhyncha		Membracoidea	Cicadellidae	Aphrodinae		Flexamia		atlantica		(DeLong)				T								NA				NA	Flexamia atlantica	Not on COL	2	1	NA	NA	NA	NA	NA	No	1	1	0	1	0	0	0
Hemiptera	Clypeorrhyncha		Membracoidea	Cicadellidae	Aphrodinae		Flexamia		delongi		Ross & Cooley				T	T							NA				NA	Flexamia delongi	accepted name	3	1	NA	NA	NA	NA	NA	Yes	2	1	0	0	1	0	0
Hemiptera	Clypeorrhyncha		Membracoidea	Cicadellidae	Aphrodinae		Flexamia		inflata		(Osborn & Ball)	T		T	T	T							NA				NA	Flexamia inflata	Not on COL	6	1	1	NA	NA	NA	NA	No	1	1	1	0	0	0	0
Hemiptera	Clypeorrhyncha		Membracoidea	Cicadellidae	Aphrodinae		Flexamia		serrata		Beamer & Tuthill	T	T	T	T								NA				NA	Flexamia serrata	accepted name	2	1	NA	NA	NA	NA	NA	No	1	1	0	0	1	0	0
Hemiptera	Clypeorrhyncha		Membracoidea	Cicadellidae	Aphrodinae		Flexamia		stylata		(Ball)		T	T	T								NA				NA	Flexamia stylata	Not on COL	2	1	NA	NA	NA	NA	NA	No	1	1	0	1	0	0	0
Hemiptera	Clypeorrhyncha		Membracoidea	Cicadellidae	Aphrodinae		Graminella		ampla		Beamer			T	T								NA				NA	Graminella ampla	accepted name	2	1	NA	NA	NA	NA	NA	Yes	2	1	0	0	0	1	0
Hemiptera	Clypeorrhyncha		Membracoidea	Cicadellidae	Aphrodinae		Hebecephalus		algidus		DeLong & Davidson	T	T		T		T					T	TRUE	T	T	T	NA	Hebecephalus algidus	accepted name	5	1	NA	NA	NA	NA	NA	No	1	1	0	0	1	0	0
Hemiptera	Clypeorrhyncha		Membracoidea	Cicadellidae	Aphrodinae		Hebecephalus		planaria		Hamilton	T											NA				NA	Hebecephalus planaria	accepted name	3	1	NA	NA	NA	NA	NA	No	1	1	0	1	0	0	0
Hemiptera	Clypeorrhyncha		Membracoidea	Cicadellidae	Aphrodinae		Hecalus		major		(Osborn)	T	T	T	T	T	T	T	T				NA				NA	Hecalus major	accepted name	3	1	1	NA	NA	NA	NA	No	1	1	1	0	0	0	0
Hemiptera	Clypeorrhyncha		Membracoidea	Cicadellidae	Aphrodinae		Idiodonus		kennicottii		(Uhler)	T	T	T	T	T	T		T	T	T		NA				NA	Idiodonus kennicottii	Not on COL	6	2	1	NA	NA	NA	NA	No	1	2	1	1	0	0	0
Hemiptera	Clypeorrhyncha		Membracoidea	Cicadellidae	Aphrodinae		Laevicephalus		acus		(Sanders & DeLong)		T	T	T	T	T		T	T	T		NA				NA	Laevicephalus acus	accepted name	5	2	NA	NA	NA	NA	NA	No	1	1	0	0	2	0	0
Hemiptera	Clypeorrhyncha		Membracoidea	Cicadellidae	Aphrodinae		Laevicephalus		peronatus		Ross & Hamilton					T							NA				NA	Laevicephalus peronatus	accepted name	2	1	1	NA	NA	NA	NA	No	1	1	1	0	0	0	0
Hemiptera	Clypeorrhyncha		Membracoidea	Cicadellidae	Aphrodinae		Laevicephalus		poudris		Tuthill		T		T								NA				NA	Laevicephalus poudris	accepted name	3	1	NA	NA	NA	NA	NA	No	1	1	0	1	0	0	0
Hemiptera	Clypeorrhyncha		Membracoidea	Cicadellidae	Aphrodinae		Latalus		histrionicus		Beirne	T											NA				NA	Latalus histrionicus	accepted name	5	1	NA	NA	NA	NA	NA	No	1	1	0	1	0	0	0
Hemiptera	Clypeorrhyncha		Membracoidea	Cicadellidae	Aphrodinae		Latalus		missellus		(Ball)	T	T										NA		T	T	NA	Latalus missellus	accepted name	4	1	NA	NA	NA	NA	NA	Yes	2	1	0	0	1	0	0
Hemiptera	Clypeorrhyncha		Membracoidea	Cicadellidae	Aphrodinae		Latalus		occidentalis		(DeLong)	T											NA				NA	Latalus occidentalis	Not on COL	2	1	NA	NA	NA	NA	NA	No	1	1	0	1	0	0	0
Hemiptera	Clypeorrhyncha		Membracoidea	Cicadellidae	Aphrodinae		Latalus		sayii		(Fitch)		T		T	T	T		T	T			NA				NA	Latalus sayii	accepted name	4	4	4	0	0	0	0	No	1	1	4	0	0	0	0
Hemiptera	Clypeorrhyncha		Membracoidea	Cicadellidae	Aphrodinae		Limotettix		dasidus		(Medler)	T	T	T	T		T						NA		T	T	NA	Limotettix dasidus	accepted name	8	6	6	0.24	0.04	0.46	0	No	1	1	6	0	0	0	0
Hemiptera	Clypeorrhyncha		Membracoidea	Cicadellidae	Aphrodinae		Limotettix		ferganensis		Dubovsky	T	T	T	T	T	T	T	T	T	T		NA		T	T	NA	Limotettix ferganensis	accepted name	7	3	NA	NA	NA	NA	NA	No	1	1	0	0	3	0	0
Hemiptera	Clypeorrhyncha		Membracoidea	Cicadellidae	Aphrodinae		Limotettix		plutonius		(Uhler)	T	T	T	T								NA		T	T	NA	Limotettix plutonius	accepted name	29	26	NA	NA	NA	NA	NA	No	1	1	0	0	25	0	0
Hemiptera	Clypeorrhyncha		Membracoidea	Cicadellidae	Aphrodinae		Limotettix		uhleri		(Oman)		T	T	T	T	T						NA				NA	Limotettix uhleri	accepted name	2	1	NA	NA	NA	NA	NA	Yes	2	1	0	0	1	0	0
Hemiptera	Clypeorrhyncha		Membracoidea	Cicadellidae	Aphrodinae		Limotettix		urnura		Hamilton			T	T	T							NA				NA	Limotettix urnura	accepted name	2	1	NA	NA	NA	NA	NA	Yes	2	1	0	0	1	0	0
Hemiptera	Clypeorrhyncha		Membracoidea	Cicadellidae	Aphrodinae		Lonatura		megalopa		Osborn & Ball			T	L								NA				NA	Lonatura megalopa	accepted name	2	1	NA	NA	NA	NA	NA	No	1	1	0	0	0	1	0
Hemiptera	Clypeorrhyncha		Membracoidea	Cicadellidae	Aphrodinae		Macrosteles		snowi		(Dorst)		T	T	T								NA				NA	Macrosteles snowi	Not on COL	4	2	NA	NA	NA	NA	NA	No	1	1	0	0	0	2	0
Hemiptera	Clypeorrhyncha		Membracoidea	Cicadellidae	Aphrodinae		Macrosteles		sordidipennis		(St�l)	T	T	T									NA	T	T	T	NA	Macrosteles sordidipennis	accepted name	6	1	NA	NA	NA	NA	NA	No	1	1	0	0	1	0	0
Hemiptera	Clypeorrhyncha		Membracoidea	Cicadellidae	Aphrodinae		Macrosteles		tessellatus		Hamilton	T	T	T	T	T	T		T	T			NA	T	T	T	NA	Macrosteles tessellatus	Not on COL	20	17	NA	NA	NA	NA	NA	No	1	1	0	0	10	0	0
Hemiptera	Clypeorrhyncha		Membracoidea	Cicadellidae	Aphrodinae		Mesamia		frigida		(DeLong & Hershberger)	T											NA				NA	Mesamia frigida	accepted name	1	1	NA	NA	NA	NA	NA	Yes	2	1	0	0	1	0	0
Hemiptera	Clypeorrhyncha		Membracoidea	Cicadellidae	Aphrodinae		Mesamia		ludovicia		Ball		T	T	T								NA				NA	Mesamia ludovicia	accepted name	1	1	NA	NA	NA	NA	NA	Yes	2	1	0	0	1	0	0
Hemiptera	Clypeorrhyncha		Membracoidea	Cicadellidae	Aphrodinae		Mesamia		nigridorsum		(Ball)		T	T	T	T							NA				NA	Mesamia nigridorsum	accepted name	1	1	NA	NA	NA	NA	NA	Yes	2	1	0	0	1	0	0
Hemiptera	Clypeorrhyncha		Membracoidea	Cicadellidae	Aphrodinae		Mesamia		straminea		(Osborn)		T										NA				NA	Mesamia straminea	accepted name	2	1	NA	NA	NA	NA	NA	Yes	2	1	0	0	1	0	0
Hemiptera	Clypeorrhyncha		Membracoidea	Cicadellidae	Aphrodinae		Norvellina		scitula		(Ball)	L											NA				NA	Norvellina scitula	accepted name	2	1	NA	NA	NA	NA	NA	Yes	2	1	0	0	1	0	0
Hemiptera	Clypeorrhyncha		Membracoidea	Cicadellidae	Aphrodinae		Orocastus		pinnipenis		Ross & Hamilton	T											NA				NA	Orocastus pinnipenis	Not on COL	7	2	2	0.19	NA	0.19	0.19	No	1	1	2	0	0	0	0
Hemiptera	Clypeorrhyncha		Membracoidea	Cicadellidae	Aphrodinae		Osbornellus		alatus		Beamer						T						NA				NA	Osbornellus alatus	accepted name	3	1	NA	NA	NA	NA	NA	Yes	2	1	0	0	1	0	0
Hemiptera	Clypeorrhyncha		Membracoidea	Cicadellidae	Aphrodinae		Osbornellus		consors		(Uhler)				T	T	T		T				NA				NA	Osbornellus consors	accepted name	5	3	NA	NA	NA	NA	NA	Yes	2	1	0	0	3	0	0
Hemiptera	Clypeorrhyncha		Membracoidea	Cicadellidae	Aphrodinae		Osbornellus		scalaris		(Van Duzee)	L					?						NA				NA	Osbornellus scalaris	accepted name	1	1	NA	NA	NA	NA	NA	No	1	1	0	0	1	0	0
Hemiptera	Clypeorrhyncha		Membracoidea	Cicadellidae	Aphrodinae		Paraphlepsius		apertinus		(Osborn & Lathrop)	T											NA				NA	Paraphlepsius apertinus	accepted name	1	1	NA	NA	NA	NA	NA	No	1	1	0	1	0	0	0
Hemiptera	Clypeorrhyncha		Membracoidea	Cicadellidae	Aphrodinae		Paraphlepsius		fuscipennis		(Van Duzee)					T			T	T	T		NA				NA	Paraphlepsius fuscipennis	accepted name	2	1	NA	NA	NA	NA	NA	Yes	3	1	0	0	1	0	0
Hemiptera	Clypeorrhyncha		Membracoidea	Cicadellidae	Aphrodinae		Paraphlepsius		humidus		(Van Duzee)					T	T						NA				NA	Paraphlepsius humidus	accepted name	1	1	NA	NA	NA	NA	NA	No	1	1	0	1	0	0	0
Hemiptera	Clypeorrhyncha		Membracoidea	Cicadellidae	Aphrodinae		Penthimia		americana		Fitch				T	T	T						NA				NA	Penthimia americana	accepted name	8	3	3	NA	NA	NA	NA	No	1	1	3	0	0	0	0
Hemiptera	Clypeorrhyncha		Membracoidea	Cicadellidae	Aphrodinae		Planaphrodes		bifasciatus		(Linnaeus)										I		NA				NA	Planaphrodes bifasciatus	Not on COL	1	1	1	NA	NA	NA	NA	No	1	1	1	0	0	0	0
Hemiptera	Clypeorrhyncha		Membracoidea	Cicadellidae	Aphrodinae		Polyamia		compacta		(Osborn & Ball)					T	T			T			NA				NA	Polyamia compacta	Not on COL	3	1	NA	NA	NA	NA	NA	No	1	1	0	0	1	0	0
Hemiptera	Clypeorrhyncha		Membracoidea	Cicadellidae	Aphrodinae		Psammotettix		beirnei		Greene	T											NA				NA	Psammotettix beirnei	accepted name	5	1	1	NA	NA	NA	NA	No	1	1	1	0	0	0	0
Hemiptera	Clypeorrhyncha		Membracoidea	Cicadellidae	Aphrodinae		Psammotettix		confinis		(Dahlbom)	T											NA	T	T	T	NA	Psammotettix confinis	accepted name	2	2	1	15.65	NA	15.65	15.65	No	1	2	1	0	1	0	0
Hemiptera	Clypeorrhyncha		Membracoidea	Cicadellidae	Aphrodinae		Psammotettix		dentatus		Knull	T											NA				NA	Psammotettix dentatus	accepted name	4	1	1	NA	NA	NA	NA	No	1	1	1	0	0	0	0
Hemiptera	Clypeorrhyncha		Membracoidea	Cicadellidae	Aphrodinae		Rosenus		obliquus		(DeLong & Davidson)	T											NA				NA	Rosenus obliquus	Not on COL	2	1	NA	NA	NA	NA	NA	Yes	3	1	0	0	0	1	0
Hemiptera	Clypeorrhyncha		Membracoidea	Cicadellidae	Aphrodinae		Scaphoideus		melanotus		Osborn					T	T						NA				NA	Scaphoideus melanotus	accepted name	1	1	NA	NA	NA	NA	NA	No	1	1	0	1	0	0	0
Hemiptera	Clypeorrhyncha		Membracoidea	Cicadellidae	Aphrodinae		Scaphoideus		ochraceus		Osborn					T	T						NA				NA	Scaphoideus ochraceus	accepted name	4	2	2	0.83	NA	0.83	0.83	No	1	1	2	0	0	0	0
Hemiptera	Clypeorrhyncha		Membracoidea	Cicadellidae	Aphrodinae		Scaphoideus		soleus		DeLong						T						NA				NA	Scaphoideus soleus	accepted name	1	1	NA	NA	NA	NA	NA	No	1	1	0	1	0	0	0
Hemiptera	Clypeorrhyncha		Membracoidea	Cicadellidae	Aphrodinae		Scaphoideus		titanus		Ball			T	T	T	T			I			NA				NA	Scaphoideus titanus	accepted name	6	NA	NA	NA	NA	NA	NA	NA	NA	NA	NA	NA	NA	NA	NA
Hemiptera	Clypeorrhyncha		Membracoidea	Cicadellidae	Aphrodinae		Texananus		decorus		(Osborn & Ball)	?			T	T	T	T					NA				NA	Texananus decorus	accepted name	3	2	NA	NA	NA	NA	NA	Yes	2	1	0	0	2	0	0
Hemiptera	Clypeorrhyncha		Membracoidea	Cicadellidae	Aphrodinae		Texananus		majestus		(Osborn & Ball)					T							NA				NA	Texananus majestus	accepted name	1	1	NA	NA	NA	NA	NA	Yes	2	1	0	0	1	0	0
Hemiptera	Clypeorrhyncha		Membracoidea	Cicadellidae	Eurymelinae		Balcanocerus		provancheri		(Van Duzee)	T	T	T	T	T	T		T	T			NA				NA	Balcanocerus provancheri	Not on COL	1	1	1	NA	NA	NA	NA	No	1	1	1	0	0	0	0
Hemiptera	Clypeorrhyncha		Membracoidea	Cicadellidae	Eurymelinae		Idiocerus		alternatus		Fitch	L	T	T	T	T	T			T	T		NA				NA	Idiocerus alternatus	accepted name	4	4	2	NA	NA	NA	NA	No	1	3	2	0	2	0	0
Hemiptera	Clypeorrhyncha		Membracoidea	Cicadellidae	Eurymelinae		Idiocerus		amoenus		Van Duzee	T											NA				NA	Idiocerus amoenus	Not on COL	1	1	NA	NA	NA	NA	NA	Yes	3	1	0	0	1	0	0
Hemiptera	Clypeorrhyncha		Membracoidea	Cicadellidae	Eurymelinae		Idiocerus		aureus		Hamilton	T			T	T	T						NA				NA	Idiocerus aureus	accepted name	1	1	NA	NA	NA	NA	NA	Yes	2	1	0	0	1	0	0
Hemiptera	Clypeorrhyncha		Membracoidea	Cicadellidae	Eurymelinae		Idiocerus		cinctus		DeLong & Caldwell	T											NA				NA	Idiocerus cinctus	accepted name	1	1	NA	NA	NA	NA	NA	No	1	1	0	1	0	0	0
Hemiptera	Clypeorrhyncha		Membracoidea	Cicadellidae	Eurymelinae		Idiocerus		cingulatus		Ball	T											NA				NA	Idiocerus cingulatus	Not on COL	1	1	NA	NA	NA	NA	NA	No	1	1	0	1	0	0	0
Hemiptera	Clypeorrhyncha		Membracoidea	Cicadellidae	Eurymelinae		Idiocerus		concinnus		Ball	T											NA				NA	Idiocerus concinnus	Not on COL	3	1	NA	NA	NA	NA	NA	Yes	3	1	0	0	1	0	0
Hemiptera	Clypeorrhyncha		Membracoidea	Cicadellidae	Eurymelinae		Idiocerus		formosus		Ball	T	T	T	T	T	T	T	T	T			NA				NA	Idiocerus formosus	accepted name	111	101	51	NA	NA	NA	NA	Yes	3	2	51	0	50	0	0
Hemiptera	Clypeorrhyncha		Membracoidea	Cicadellidae	Eurymelinae		Idiocerus		fulgidus		(Fabricius)							I		I	I		NA				NA	Idiocerus fulgidus	Not on COL	1	1	NA	NA	NA	NA	NA	No	1	1	0	1	0	0	0
Hemiptera	Clypeorrhyncha		Membracoidea	Cicadellidae	Eurymelinae		Idiocerus		indistinctus		Hamilton	T											NA				NA	Idiocerus indistinctus	accepted name	1	1	NA	NA	NA	NA	NA	Yes	3	1	0	0	1	0	0
Hemiptera	Clypeorrhyncha		Membracoidea	Cicadellidae	Eurymelinae		Idiocerus		interruptus		Gillette & Baker		T										NA				NA	Idiocerus interruptus	accepted name	1	1	NA	NA	NA	NA	NA	No	1	1	0	0	1	0	0
Hemiptera	Clypeorrhyncha		Membracoidea	Cicadellidae	Eurymelinae		Idiocerus		lachrymalis		Fitch	T	T	T	T	T	T	T		T		T	NA	T	T	T	NA	Idiocerus lachrymalis	accepted name	100	98	NA	NA	NA	NA	NA	Yes	3	1	0	0	97	0	0
Hemiptera	Clypeorrhyncha		Membracoidea	Cicadellidae	Eurymelinae		Idiocerus		lunaris		Ball	T	T	T	T	T	T	T	T	T			NA				NA	Idiocerus lunaris	Not on COL	1	1	NA	NA	NA	NA	NA	Yes	2	1	0	0	1	0	0
Hemiptera	Clypeorrhyncha		Membracoidea	Cicadellidae	Eurymelinae		Idiocerus		midas		Hamilton	T	T	T	T	T	T			T			NA		T	T	NA	Idiocerus midas	accepted name	1	1	NA	NA	NA	NA	NA	Yes	2	1	0	0	1	0	0
Hemiptera	Clypeorrhyncha		Membracoidea	Cicadellidae	Eurymelinae		Idiocerus		moniliferae		Osborn & Ball			T	T								NA				NA	Idiocerus moniliferae	accepted name	2	2	1	NA	NA	NA	NA	No	1	2	1	1	0	0	0
Hemiptera	Clypeorrhyncha		Membracoidea	Cicadellidae	Eurymelinae		Idiocerus		musteus		Ball	T	T	T	T	T	T		T	T	T		NA				NA	Idiocerus musteus	accepted name	3	3	3	0.85	0.34	1.28	0.17	No	1	1	3	0	0	0	0
Hemiptera	Clypeorrhyncha		Membracoidea	Cicadellidae	Eurymelinae		Idiocerus		pericallis		Hamilton	T											NA				NA	Idiocerus pericallis	accepted name	2	1	NA	NA	NA	NA	NA	Yes	3	1	0	0	1	0	0
Hemiptera	Clypeorrhyncha		Membracoidea	Cicadellidae	Eurymelinae		Idiocerus		productus		Gillette & Baker	T	T			T						T	NA	T	T	T	NA	Idiocerus productus	accepted name	2	1	NA	NA	NA	NA	NA	Yes	2	1	0	0	1	0	0
Hemiptera	Clypeorrhyncha		Membracoidea	Cicadellidae	Eurymelinae		Idiocerus		rotundens		DeLong & Caldwell					T							NA				NA	Idiocerus rotundens	Not on COL	1	1	NA	NA	NA	NA	NA	No	1	1	0	0	1	0	0
Hemiptera	Clypeorrhyncha		Membracoidea	Cicadellidae	Eurymelinae		Idiocerus		setaceus		Hamilton	T	T	T	T	T							NA	T			NA	Idiocerus setaceus	accepted name	3	3	3	0.79	0.12	0.93	0.54	No	1	1	3	0	0	0	0
Hemiptera	Clypeorrhyncha		Membracoidea	Cicadellidae	Eurymelinae		Idiocerus		stellaris		DeLong & Caldwell					T	T		T	T			NA				NA	Idiocerus stellaris	Not on COL	NA	NA	NA	NA	NA	NA	NA	NA	NA	NA	NA	NA	NA	NA	NA
Hemiptera	Clypeorrhyncha		Membracoidea	Cicadellidae	Eurymelinae		Idiocerus		stigmaticalis		Lewis					I		I		I	I		NA				NA	Idiocerus stigmaticalis	accepted name	3	3	3	0	0	0	0	No	1	1	3	0	0	0	0
Hemiptera	Clypeorrhyncha		Membracoidea	Cicadellidae	Eurymelinae		Idiocerus		subnitens		Sanders & DeLong				T	T	T				T		NA				NA	Idiocerus subnitens	accepted name	1	1	NA	NA	NA	NA	NA	Yes	2	1	0	0	1	0	0
Hemiptera	Clypeorrhyncha		Membracoidea	Cicadellidae	Eurymelinae		Idiocerus		suturalis		Fitch	T	T	T	T	T	T	T	T	T	T		NA				NA	Idiocerus suturalis	accepted name	337	335	333	0.97	0	3.47	0	No	1	2	333	0	2	0	0
Hemiptera	Clypeorrhyncha		Membracoidea	Cicadellidae	Eurymelinae		Idiocerus		unicolor		Hamilton				T	T			T				NA				NA	Idiocerus unicolor	accepted name	1	1	NA	NA	NA	NA	NA	No	1	1	0	1	0	0	0
Hemiptera	Clypeorrhyncha		Membracoidea	Cicadellidae	Eurymelinae		Idiocerus		xanthiops		Hamilton	T	T		T	T	T				T		NA	T	T	T	NA	Idiocerus xanthiops	accepted name	9	9	9	NA	NA	NA	NA	No	1	1	9	0	0	0	0
Hemiptera	Clypeorrhyncha		Membracoidea	Cicadellidae	Gyponinae		Gyponana		acia		DeLong					T	T						NA				NA	Gyponana acia	Not on COL	4	2	NA	NA	NA	NA	NA	Yes	14	1	0	0	2	0	0
Hemiptera	Clypeorrhyncha		Membracoidea	Cicadellidae	Gyponinae		Stragania		robusta		(Uhler)		L			?							NA				NA	Stragania robusta	Not on COL	3	1	1	NA	NA	NA	NA	No	1	1	1	0	0	0	0
Hemiptera	Clypeorrhyncha		Membracoidea	Cicadellidae	Typhlocybinae		Erythroneura		comes		(Say)	I				T	L						NA				NA	Erythroneura comes	accepted name	2	1	NA	NA	NA	NA	NA	No	1	1	0	1	0	0	0
Hemiptera	Clypeorrhyncha		Membracoidea	Cicadellidae	Aphrodinae		Neohecalus		lineatus		(Uhler)				T		T	T	T	T			NA				NA	Neohecalus lineatus	accepted name	4	3	NA	NA	NA	NA	NA	No	1	1	0	0	3	0	0
Hemiptera	Clypeorrhyncha		Membracoidea	Cicadellidae	Cicadellinae		Draeculacephala		sphagneticola		Hamilton		T		T	T			T				NA				NA	Draeculacephala sphagneticola	synonym	4	3	NA	NA	NA	NA	NA	Yes	4	1	0	0	3	0	0
Hemiptera	Clypeorrhyncha		Membracoidea	Cicadellidae	Cicadellinae		Evacanthus		emilus		(Bliven)	T											NA				NA	Evacanthus emilus	Not on COL	3	3	NA	NA	NA	NA	NA	No	1	1	0	0	3	0	0
Hemiptera	Clypeorrhyncha		Membracoidea	Cicadellidae	Gyponinae		Gyponana		expanda		DeLong					T							NA				NA	Gyponana expanda	Not on COL	3	3	3	0.41	0.05	0.46	0.31	No	1	1	3	0	0	0	0
Hemiptera	Clypeorrhyncha		Membracoidea	Cicadellidae	Aphrodinae		Limotettix		vaccinii		(Van Duzee)	?	T	T	T	T	T	T	T	T	T		NA			?	NA	Limotettix vaccinii	accepted name	3	2	NA	NA	NA	NA	NA	Yes	2	1	0	0	2	0	0
Hemiptera	Clypeorrhyncha		Membracoidea	Cicadellidae	Coelidiinae		Neocoelidia		tumidifrons		Gillette & Baker		T	T	T	T	T	T					NA				NA	Neocoelidia tumidifrons	accepted name	9	8	7	0.65	0.08	1.24	0	No	1	2	7	1	0	0	0
Hemiptera	Clypeorrhyncha		Membracoidea	Cicadellidae	Gyponinae		Gyponana		praelonga		DeLong					T							NA				NA	Gyponana praelonga	Not on COL	7	6	NA	NA	NA	NA	NA	Yes	14	1	0	0	6	0	0
Hemiptera	Clypeorrhyncha		Membracoidea	Cicadellidae	Cicadellinae		Cuerna		cuesta		Hamilton	T											NA				NA	Cuerna cuesta	synonym	5	2	NA	NA	NA	NA	NA	Yes	3	1	0	0	2	0	0
Hemiptera	Clypeorrhyncha		Membracoidea	Cicadellidae	Gyponinae		Ponana		pectoralis		(Sp�ngberg)				T	T	T						NA				NA	Ponana pectoralis	Not on COL	4	4	4	0.36	0.08	0.46	0	No	1	1	4	0	0	0	0
Hemiptera	Clypeorrhyncha		Membracoidea	Cicadellidae	Aphrodinae		Amblysellus		curtisii		(Fitch)					T	T		T				NA				NA	Amblysellus curtisii	accepted name	10	7	6	0.22	0.04	0.46	0	No	1	2	6	1	0	0	0
Hemiptera	Clypeorrhyncha		Membracoidea	Cicadellidae	Cicadellinae		Cuerna		striata		(Walker)		T		T	T	T	T	T	T			NA				NA	Cuerna striata	accepted name	6	5	NA	NA	NA	NA	NA	Yes	3	1	0	0	5	0	0
Hemiptera	Clypeorrhyncha		Membracoidea	Cicadellidae	Coelidiinae		Coelidia		olitoria		(Say)					T	T						NA				NA	Coelidia olitoria	Not on COL	NA	NA	NA	3.34	0.12	10.77	0	NA	NA	NA	NA	NA	NA	NA	NA
Hemiptera	Clypeorrhyncha		Membracoidea	Cicadellidae	Aphrodinae		Psammotettix		lividellus		(Zetterstedt)	T	T	T	T	T	T	T	T	T	T	T	TRUE	T	T	T	TRUE	Psammotettix lividellus	Not on COL	27	20	NA	NA	NA	NA	NA	Yes	2	2	0	0	19	1	0
Hemiptera	Clypeorrhyncha		Membracoidea	Cicadellidae	Aphrodinae		Macrosteles		quadrilineatus		(Forbes)	T	T	T	T	T	T	T	T	T	T		NA		T		NA	Macrosteles quadrilineatus	accepted name	676	671	652	0.1	0	1.28	0	No	1	3	652	0	17	0	0
Hemiptera	Clypeorrhyncha		Membracoidea	Cicadellidae	Aphrodinae		Athysanella		bifida		Ball & Beamer		T	T	T								NA				NA	Athysanella bifida	accepted name	3	2	NA	NA	NA	NA	NA	Yes	2	2	0	0	2	0	0
Hemiptera	Clypeorrhyncha		Membracoidea	Cicadellidae	Aphrodinae		Athysanella		obesa		Ball & Beamer	T	T	T									NA				NA	Athysanella obesa	accepted name	3	2	NA	NA	NA	NA	NA	No	1	2	0	1	1	0	0
Hemiptera	Clypeorrhyncha		Membracoidea	Cicadellidae	Aphrodinae		Athysanella		resusca		Blocker & Wesley												NA	T	T		NA	Athysanella resusca	accepted name	5	2	NA	NA	NA	NA	NA	Yes	4	1	0	0	2	0	0
Hemiptera	Clypeorrhyncha		Membracoidea	Cicadellidae	Aphrodinae		Athysanella		secunda		Blocker & Wesley			T	T								NA				NA	Athysanella secunda	accepted name	4	3	3	0.2	0.1	0.31	0	No	1	1	3	0	0	0	0
Hemiptera	Clypeorrhyncha		Membracoidea	Cicadellidae	Aphrodinae		Athysanella		sinuata		Osborn		T	T	L								NA				NA	Athysanella sinuata	accepted name	6	4	NA	NA	NA	NA	NA	Yes	2	2	0	0	4	0	0
Hemiptera	Clypeorrhyncha		Membracoidea	Cicadellidae	Aphrodinae		Auridius		auratus		(Gillette & Baker)	T	T	T									NA				NA	Auridius auratus	accepted name	8	5	5	0.12	0.05	0.33	0	No	1	1	5	0	0	0	0
Hemiptera	Clypeorrhyncha		Membracoidea	Cicadellidae	Aphrodinae		Auridius		helvus		(DeLong)	T	T		T								NA				NA	Auridius helvus	accepted name	5	2	2	1.74	NA	1.74	1.74	No	1	1	2	0	0	0	0
Hemiptera	Clypeorrhyncha		Membracoidea	Cicadellidae	Aphrodinae		Balclutha		manitou		(Gillette & Baker)	T	T	T	T						T		NA	L	T	T	NA	Balclutha manitou	Not on COL	3	2	1	NA	NA	NA	NA	Yes	2	2	1	0	1	0	0
Hemiptera	Clypeorrhyncha		Membracoidea	Cicadellidae	Aphrodinae		Ballana		titusi		(Ball)	T											NA				NA	Ballana titusi	accepted name	2	2	NA	NA	NA	NA	NA	No	1	1	0	0	2	0	0
Hemiptera	Clypeorrhyncha		Membracoidea	Cicadellidae	Aphrodinae		Chlorotettix		attenuatus		Brown					T							NA				NA	Chlorotettix attenuatus	accepted name	2	2	NA	NA	NA	NA	NA	Yes	2	1	0	0	2	0	0
Hemiptera	Clypeorrhyncha		Membracoidea	Cicadellidae	Aphrodinae		Chlorotettix		borealis		Sanders & DeLong						T						NA				NA	Chlorotettix borealis	accepted name	3	2	NA	NA	NA	NA	NA	Yes	2	2	0	0	2	0	0
Hemiptera	Clypeorrhyncha		Membracoidea	Cicadellidae	Aphrodinae		Chlorotettix		fallax		Sanders & DeLong					T							NA				NA	Chlorotettix fallax	accepted name	2	2	2	0.31	NA	0.31	0.31	No	1	1	2	0	0	0	0
Hemiptera	Clypeorrhyncha		Membracoidea	Cicadellidae	Aphrodinae		Chlorotettix		galbanatus		(Van Duzee)		?			T							NA				NA	Chlorotettix galbanatus	accepted name	3	2	2	0.31	NA	0.31	0.31	No	1	1	2	0	0	0	0
Hemiptera	Clypeorrhyncha		Membracoidea	Cicadellidae	Aphrodinae		Chlorotettix		lusorius		(Osborn & Ball)	T	T	T	T	T	T			T			NA				NA	Chlorotettix lusorius	Not on COL	5	5	5	0.06	0.03	0.16	0	No	1	1	5	0	0	0	0
Hemiptera	Clypeorrhyncha		Membracoidea	Cicadellidae	Aphrodinae		Chlorotettix		tergatus		(Fitch)					T	T						NA				NA	Chlorotettix tergatus	accepted name	11	11	11	0.24	0.03	0.61	0	No	1	1	11	0	0	0	0
Hemiptera	Clypeorrhyncha		Membracoidea	Cicadellidae	Aphrodinae		Cicadula		ciliata		(Osborn)	T	L	T	T	T	L				?		NA		?	?	NA	Cicadula ciliata	accepted name	3	2	2	0.15	NA	0.15	0.15	No	1	1	2	0	0	0	0
Hemiptera	Clypeorrhyncha		Membracoidea	Cicadellidae	Aphrodinae		Cicadula		longiseta		(Van Duzee)	T	T	T	T								NA		T		NA	Cicadula longiseta	accepted name	4	4	4	0.53	0.14	0.93	0.17	No	1	1	4	0	0	0	0
Hemiptera	Clypeorrhyncha		Membracoidea	Cicadellidae	Aphrodinae		Cicadula		melanogaster		(Provancher)	T	T	T	T	T	T		T	T	T		NA	T	T	T	NA	Cicadula melanogaster	accepted name	3	2	NA	NA	NA	NA	NA	Yes	2	1	0	0	2	0	0
Hemiptera	Clypeorrhyncha		Membracoidea	Cicadellidae	Aphrodinae		Cosmotettix		unica		Hamilton							T			T		NA				NA	Cosmotettix unica	accepted name	2	2	2	0.15	NA	0.15	0.15	No	1	1	2	0	0	0	0
Hemiptera	Clypeorrhyncha		Membracoidea	Cicadellidae	Aphrodinae		Deltocephalus		balli		Van Duzee	T	T	T	T	T	T						NA				NA	Deltocephalus balli	accepted name	5	2	NA	NA	NA	NA	NA	No	1	1	0	0	0	2	0
Hemiptera	Clypeorrhyncha		Membracoidea	Cicadellidae	Aphrodinae		Deltocephalus		gnarus		Ball		T	T	T								NA				NA	Deltocephalus gnarus	accepted name	3	2	2	0	NA	0	0	No	1	1	2	0	0	0	0
Hemiptera	Clypeorrhyncha		Membracoidea	Cicadellidae	Aphrodinae		Deltocephalus		pulicaris		(Fall�n)					I	I	I	I	I	I		NA		T	T	NA	Deltocephalus pulicaris	accepted name	5	3	NA	NA	NA	NA	NA	No	1	1	0	0	0	3	0
Hemiptera	Clypeorrhyncha		Membracoidea	Cicadellidae	Aphrodinae		Destria		fumida		(Sanders & DeLong)			T	T								NA				NA	Destria fumida	Not on COL	2	2	2	0.15	NA	0.15	0.15	No	1	1	2	0	0	0	0
Hemiptera	Clypeorrhyncha		Membracoidea	Cicadellidae	Aphrodinae		Driotura		robusta		Osborn & Ball			T	T								NA				NA	Driotura robusta	accepted name	3	2	2	0.31	NA	0.31	0.31	No	1	1	2	0	0	0	0
Hemiptera	Clypeorrhyncha		Membracoidea	Cicadellidae	Aphrodinae		Elymana		sulphurella		(Zetterstedt)					I	I	I	I	I	I		NA				NA	Elymana sulphurella	accepted name	6	6	NA	NA	NA	NA	NA	No	1	1	0	0	0	6	0
Hemiptera	Clypeorrhyncha		Membracoidea	Cicadellidae	Aphrodinae		Euscelis		alpina		(Ball)	T	T		T		T				T		NA			T	NA	Euscelis alpina	Not on COL	10	9	9	0.29	0.04	0.57	0	No	1	1	9	0	0	0	0
Hemiptera	Clypeorrhyncha		Membracoidea	Cicadellidae	Aphrodinae		Euscelis		maculipennis		DeLong & Davidson	T	T	T	T								NA				NA	Euscelis maculipennis	Not on COL	2	2	NA	NA	NA	NA	NA	No	1	1	0	0	0	2	0
Hemiptera	Clypeorrhyncha		Membracoidea	Cicadellidae	Aphrodinae		Eutettix		variabilis		Hepner					T							NA				NA	Eutettix variabilis	accepted name	17	15	NA	NA	NA	NA	NA	No	1	1	0	0	0	15	0
Hemiptera	Clypeorrhyncha		Membracoidea	Cicadellidae	Aphrodinae		Flexamia		flexulosa		(Ball)		T	T	T								NA				NA	Flexamia flexulosa	Not on COL	3	2	NA	NA	NA	NA	NA	No	1	2	0	1	1	0	0
Hemiptera	Clypeorrhyncha		Membracoidea	Cicadellidae	Aphrodinae		Flexamia		grammica		(Ball)		T	T									NA				NA	Flexamia grammica	Not on COL	2	2	2	0	NA	0	0	No	1	1	2	0	0	0	0
Hemiptera	Clypeorrhyncha		Membracoidea	Cicadellidae	Aphrodinae		Flexamia		reflexa		(Osborn & Ball)					T							NA				NA	Flexamia reflexa	Not on COL	4	2	NA	NA	NA	NA	NA	No	1	1	0	0	2	0	0
Hemiptera	Clypeorrhyncha		Membracoidea	Cicadellidae	Aphrodinae		Graminella		mohri		DeLong					T							NA				NA	Graminella mohri	accepted name	2	2	NA	NA	NA	NA	NA	Yes	3	1	0	0	2	0	0
Hemiptera	Clypeorrhyncha		Membracoidea	Cicadellidae	Aphrodinae		Graminella		oquaka		DeLong					T							NA				NA	Graminella oquaka	accepted name	2	2	NA	NA	NA	NA	NA	Yes	3	1	0	0	2	0	0
Hemiptera	Clypeorrhyncha		Membracoidea	Cicadellidae	Aphrodinae		Graminella		pallidula		(Osborn)					T							NA				NA	Graminella pallidula	accepted name	3	2	NA	NA	NA	NA	NA	Yes	3	1	0	0	2	0	0
Hemiptera	Clypeorrhyncha		Membracoidea	Cicadellidae	Aphrodinae		Hebecephalus		borealis		DeLong & Davidson	T	T	T									NA				NA	Hebecephalus borealis	accepted name	11	8	8	0.04	0.01	0.16	0	No	1	1	8	0	0	0	0
Hemiptera	Clypeorrhyncha		Membracoidea	Cicadellidae	Aphrodinae		Hecalus		montanus		(Ball)	T	T	T	T	T	T						NA	T	T	T	NA	Hecalus montanus	accepted name	22	18	18	0.24	0.02	0.75	0	No	1	1	18	0	0	0	0
Hemiptera	Clypeorrhyncha		Membracoidea	Cicadellidae	Aphrodinae		Laevicephalus		exiguus		Knull			T		T							NA				NA	Laevicephalus exiguus	accepted name	4	2	2	0.15	NA	0.15	0.15	No	1	1	2	0	0	0	0
Hemiptera	Clypeorrhyncha		Membracoidea	Cicadellidae	Aphrodinae		Latalus		mundus		Beamer & Tuthill	T											NA				NA	Latalus mundus	Not on COL	21	16	NA	NA	NA	NA	NA	Yes	2	1	0	0	16	0	0
Hemiptera	Clypeorrhyncha		Membracoidea	Cicadellidae	Aphrodinae		Limotettix		arctostaphyli		(Ball)	T	T	T	L	T	T				T	T	NA	T	T	T	NA	Limotettix arctostaphyli	accepted name	66	57	56	0.25	0.01	0.77	0	No	1	2	56	0	1	0	0
Hemiptera	Clypeorrhyncha		Membracoidea	Cicadellidae	Aphrodinae		Limotettix		comptonianus		(Ball)					T	T		T				NA				NA	Limotettix comptonianus	Not on COL	3	2	1	NA	NA	NA	NA	No	1	2	1	0	1	0	0
Hemiptera	Clypeorrhyncha		Membracoidea	Cicadellidae	Aphrodinae		Limotettix		cuneatus		(Sanders & DeLong)					T							NA				NA	Limotettix cuneatus	accepted name	3	2	NA	NA	NA	NA	NA	Yes	2	1	0	0	0	2	0
Hemiptera	Clypeorrhyncha		Membracoidea	Cicadellidae	Aphrodinae		Limotettix		nigrax		Medler	T				T							NA				NA	Limotettix nigrax	accepted name	3	2	2	0	NA	0	0	No	1	1	2	0	0	0	0
Hemiptera	Clypeorrhyncha		Membracoidea	Cicadellidae	Aphrodinae		Limotettix		nigristriatus		Hamilton					T							NA				NA	Limotettix nigristriatus	accepted name	2	2	NA	NA	NA	NA	NA	Yes	2	1	0	0	2	0	0
Hemiptera	Clypeorrhyncha		Membracoidea	Cicadellidae	Aphrodinae		Limotettix		paludosus		(Boheman)	T	T	T	T	T	T	T		T	T		NA	T	T	T	NA	Limotettix paludosus	Not on COL	2	2	NA	NA	NA	NA	NA	Yes	2	1	0	0	2	0	0
Hemiptera	Clypeorrhyncha		Membracoidea	Cicadellidae	Aphrodinae		Limotettix		pseudosphagneticus		Hamilton					T							NA				NA	Limotettix pseudosphagneticus	accepted name	2	2	NA	NA	NA	NA	NA	Yes	2	1	0	0	0	2	0
Hemiptera	Clypeorrhyncha		Membracoidea	Cicadellidae	Aphrodinae		Limotettix		schedia		Hamilton					T		T	T	T			NA				NA	Limotettix schedia	accepted name	3	2	NA	NA	NA	NA	NA	Yes	3	1	0	0	2	0	0
Hemiptera	Clypeorrhyncha		Membracoidea	Cicadellidae	Aphrodinae		Limotettix		xanthus		Hamilton	T											NA				NA	Limotettix xanthus	accepted name	3	2	NA	NA	NA	NA	NA	Yes	3	1	0	0	2	0	0
Hemiptera	Clypeorrhyncha		Membracoidea	Cicadellidae	Aphrodinae		Menosoma		cincta		(Osborn & Ball)					T	L						NA				NA	Menosoma cincta	accepted name	2	2	1	NA	NA	NA	NA	No	1	2	1	1	0	0	0
Hemiptera	Clypeorrhyncha		Membracoidea	Cicadellidae	Aphrodinae		Norvellina		chenopodii		(Osborn)	T	T	T	T	T	L						NA				NA	Norvellina chenopodii	accepted name	2	2	NA	NA	NA	NA	NA	Yes	2	1	0	0	2	0	0
Hemiptera	Clypeorrhyncha		Membracoidea	Cicadellidae	Aphrodinae		Norvellina		columbiana		(Ball)	T	T										NA				NA	Norvellina columbiana	accepted name	2	2	2	2.01	NA	2.01	2.01	No	1	1	2	0	0	0	0
Hemiptera	Clypeorrhyncha		Membracoidea	Cicadellidae	Aphrodinae		Norvellina		rubida		(Ball)	T											NA				NA	Norvellina rubida	accepted name	2	2	NA	NA	NA	NA	NA	No	1	2	0	2	0	0	0
Hemiptera	Clypeorrhyncha		Membracoidea	Cicadellidae	Aphrodinae		Paramesus		major		(Haupt)	?				I	I		I				NA				NA	Paramesus major	accepted name	2	2	2	0	NA	0	0	No	1	1	2	0	0	0	0
Hemiptera	Clypeorrhyncha		Membracoidea	Cicadellidae	Aphrodinae		Paraphlepsius		apertus		(Van Duzee)	T	T	T	T	T	T	T	T	T	T	T	NA	T	T	T	NA	Paraphlepsius apertus	accepted name	3	2	NA	NA	NA	NA	NA	Yes	2	1	0	0	2	0	0
Hemiptera	Clypeorrhyncha		Membracoidea	Cicadellidae	Aphrodinae		Paraphlepsius		incisus		Van Duzee					T	T						NA				NA	Paraphlepsius incisus	accepted name	2	2	2	0	NA	0	0	No	1	1	2	0	0	0	0
Hemiptera	Clypeorrhyncha		Membracoidea	Cicadellidae	Aphrodinae		Paraphlepsius		irroratus		(Say)	T	L	T	T	T	T	T	T	T	T		NA				NA	Paraphlepsius irroratus	accepted name	11	9	NA	NA	NA	NA	NA	Yes	2	2	0	0	9	0	0
Hemiptera	Clypeorrhyncha		Membracoidea	Cicadellidae	Aphrodinae		Paraphlepsius		lascivius		(Ball)	T	T	T	T								NA		T		NA	Paraphlepsius lascivius	accepted name	3	2	NA	NA	NA	NA	NA	Yes	2	1	0	0	2	0	0
Hemiptera	Clypeorrhyncha		Membracoidea	Cicadellidae	Aphrodinae		Paraphlepsius		lobatus		(Osborn)				T	T	?						NA				NA	Paraphlepsius lobatus	accepted name	2	2	NA	NA	NA	NA	NA	Yes	2	1	0	0	2	0	0
Hemiptera	Clypeorrhyncha		Membracoidea	Cicadellidae	Aphrodinae		Paraphlepsius		luxuria		Hamilton					T	T						NA				NA	Paraphlepsius luxuria	accepted name	2	2	2	0	NA	0	0	No	1	1	2	0	0	0	0
Hemiptera	Clypeorrhyncha		Membracoidea	Cicadellidae	Aphrodinae		Paraphlepsius		occidentalis		(Baker)	T											NA				NA	Paraphlepsius occidentalis	accepted name	8	8	8	1.24	0.14	2.39	0	No	1	1	8	0	0	0	0
Hemiptera	Clypeorrhyncha		Membracoidea	Cicadellidae	Aphrodinae		Paraphlepsius		truncatus		(Van Duzee)					T							NA				NA	Paraphlepsius truncatus	accepted name	14	14	NA	NA	NA	NA	NA	No	1	1	0	0	14	0	0
Hemiptera	Clypeorrhyncha		Membracoidea	Cicadellidae	Aphrodinae		Paraphlepsius		turpiculus		(Ball)		T	T	T	T							NA				NA	Paraphlepsius turpiculus	accepted name	2	2	NA	NA	NA	NA	NA	Yes	3	1	0	0	2	0	0
Hemiptera	Clypeorrhyncha		Membracoidea	Cicadellidae	Aphrodinae		Paraphlepsius		umbrosus		(Sanders & DeLong)			T	T	T							NA				NA	Paraphlepsius umbrosus	accepted name	2	2	NA	NA	NA	NA	NA	Yes	2	1	0	0	2	0	0
Hemiptera	Clypeorrhyncha		Membracoidea	Cicadellidae	Aphrodinae		Paraphlepsius		varispinus		Hamilton		T		T	T	T		T	T	T		NA				NA	Paraphlepsius varispinus	accepted name	2	2	NA	NA	NA	NA	NA	Yes	2	1	0	0	2	0	0
Hemiptera	Clypeorrhyncha		Membracoidea	Cicadellidae	Aphrodinae		Polyamia		caperata		(Ball)				T	T							NA				NA	Polyamia caperata	Not on COL	3	2	2	0.5	NA	0.5	0.5	No	1	1	2	0	0	0	0
Hemiptera	Clypeorrhyncha		Membracoidea	Cicadellidae	Aphrodinae		Psammotettix		attenuens		(DeLong & Davidson)	T											NA				NA	Psammotettix attenuens	accepted name	2	2	NA	NA	NA	NA	NA	Yes	2	1	0	0	0	2	0
Hemiptera	Clypeorrhyncha		Membracoidea	Cicadellidae	Aphrodinae		Rosenus		acutus		(Beamer)	T	T		T								NA				NA	Rosenus acutus	accepted name	17	14	NA	NA	NA	NA	NA	Yes	3	1	0	0	0	14	0
Hemiptera	Clypeorrhyncha		Membracoidea	Cicadellidae	Aphrodinae		Scaphoideus		curvatus		DeLong & Mohr					T	T						NA				NA	Scaphoideus curvatus	accepted name	3	2	2	1.86	NA	1.86	1.86	No	1	1	2	0	0	0	0
Hemiptera	Clypeorrhyncha		Membracoidea	Cicadellidae	Aphrodinae		Scaphoideus		opalinus		Osborn					T	T						NA				NA	Scaphoideus opalinus	accepted name	13	13	13	0.41	0.04	1.08	0	No	1	1	13	0	0	0	0
Hemiptera	Clypeorrhyncha		Membracoidea	Cicadellidae	Aphrodinae		Scaphytopius		angustatus		(Osborn)					T	T						NA				NA	Scaphytopius angustatus	accepted name	3	2	2	0	NA	0	0	No	1	1	2	0	0	0	0
Hemiptera	Clypeorrhyncha		Membracoidea	Cicadellidae	Aphrodinae		Scaphytopius		cinereus		(Osborn & Ball)		?			T							NA				NA	Scaphytopius cinereus	accepted name	2	2	NA	NA	NA	NA	NA	Yes	5	1	0	0	2	0	0
Hemiptera	Clypeorrhyncha		Membracoidea	Cicadellidae	Aphrodinae		Scaphytopius		diabolus		(Van Duzee)	T											NA				NA	Scaphytopius diabolus	accepted name	2	2	2	0	NA	0	0	No	1	1	2	0	0	0	0
Hemiptera	Clypeorrhyncha		Membracoidea	Cicadellidae	Aphrodinae		Scaphytopius		fulvus		(Osborn)						L						NA				NA	Scaphytopius fulvus	accepted name	2	2	NA	NA	NA	NA	NA	Yes	2	2	0	1	1	0	0
Hemiptera	Clypeorrhyncha		Membracoidea	Cicadellidae	Aphrodinae		Scaphytopius		hastus		(DeLong)					T	T						NA				NA	Scaphytopius hastus	Not on COL	2	2	NA	NA	NA	NA	NA	Yes	2	2	0	0	2	0	0
Hemiptera	Clypeorrhyncha		Membracoidea	Cicadellidae	Aphrodinae		Scaphytopius		vaccinium		(DeLong)		T		T	T	T	T	T	T	T		NA				NA	Scaphytopius vaccinium	Not on COL	4	3	NA	NA	NA	NA	NA	Yes	2	1	0	0	3	0	0
Hemiptera	Clypeorrhyncha		Membracoidea	Cicadellidae	Aphrodinae		Sorhoanus		uhleri		(Oman)	T	T	T	T	T	T						NA		T		NA	Sorhoanus uhleri	Not on COL	8	6	NA	NA	NA	NA	NA	Yes	2	2	0	0	4	2	0
Hemiptera	Clypeorrhyncha		Membracoidea	Cicadellidae	Aphrodinae		Stenometopiellus		cookei		(Gillette)		T	T									NA				NA	Stenometopiellus cookei	accepted name	2	2	NA	NA	NA	NA	NA	No	1	1	0	0	0	0	0
Hemiptera	Clypeorrhyncha		Membracoidea	Cicadellidae	Aphrodinae		Texananus		arctostaphylae		(Ball)	T	T	T	T	T							NA				NA	Texananus arctostaphylae	accepted name	2	2	NA	NA	NA	NA	NA	Yes	3	1	0	0	0	2	0
Hemiptera	Clypeorrhyncha		Membracoidea	Cicadellidae	Aphrodinae		Texananus		cumulatus		(Ball)	T	T	T	T								NA				NA	Texananus cumulatus	accepted name	2	2	NA	NA	NA	NA	NA	Yes	3	1	0	0	0	2	0
Hemiptera	Clypeorrhyncha		Membracoidea	Cicadellidae	Aphrodinae		Texananus		extremus		(Ball)	T	T										NA				NA	Texananus extremus	accepted name	2	2	NA	NA	NA	NA	NA	No	1	2	0	2	0	0	0
Hemiptera	Clypeorrhyncha		Membracoidea	Cicadellidae	Aphrodinae		Texananus		latipex		(DeLong)	T											NA				NA	Texananus latipex	accepted name	3	2	2	0.46	NA	0.46	0.46	No	1	1	2	0	0	0	0
Hemiptera	Clypeorrhyncha		Membracoidea	Cicadellidae	Aphrodinae		Texananus		longipennis		Crowder					T							NA				NA	Texananus longipennis	accepted name	2	2	NA	NA	NA	NA	NA	Yes	2	1	0	0	2	0	0
Hemiptera	Clypeorrhyncha		Membracoidea	Cicadellidae	Aphrodinae		Texananus		marmor		(Sanders & DeLong)		T	T	T	T							NA				NA	Texananus marmor	accepted name	2	2	NA	NA	NA	NA	NA	Yes	3	1	0	0	0	2	0
Hemiptera	Clypeorrhyncha		Membracoidea	Cicadellidae	Aphrodinae		Texananus		proximus		Crowder	T											NA				NA	Texananus proximus	accepted name	2	2	2	0.15	NA	0.15	0.15	No	1	1	2	0	0	0	0
Hemiptera	Clypeorrhyncha		Membracoidea	Cicadellidae	Cicadellinae		Cuerna		fenestrella		Hamilton				T								NA				NA	Cuerna fenestrella	Not on COL	3	2	2	0.77	NA	0.77	0.77	No	1	1	2	0	0	0	0
Hemiptera	Clypeorrhyncha		Membracoidea	Cicadellidae	Cicadellinae		Draeculacephala		crassicornis		Van Duzee	T											NA				NA	Draeculacephala crassicornis	accepted name	3	2	NA	NA	NA	NA	NA	Yes	3	1	0	0	2	0	0
Hemiptera	Clypeorrhyncha		Membracoidea	Cicadellidae	Cicadellinae		Evacanthus		nigramericanus		Hamilton					T							NA				NA	Evacanthus nigramericanus	accepted name	4	3	NA	NA	NA	NA	NA	Yes	2	1	0	0	3	0	0
Hemiptera	Clypeorrhyncha		Membracoidea	Cicadellidae	Cicadellinae		Hylaius		oregonensis		(Baker)	T											NA				NA	Hylaius oregonensis	Not on COL	2	2	2	0	NA	0	0	No	1	1	2	0	0	0	0
Hemiptera	Clypeorrhyncha		Membracoidea	Cicadellidae	Eurymelinae		Idiocerus		bovinus		Ball & Parker	T											NA				NA	Idiocerus bovinus	Not on COL	2	2	2	0.15	NA	0.15	0.15	No	1	1	2	0	0	0	0
Hemiptera	Clypeorrhyncha		Membracoidea	Cicadellidae	Eurymelinae		Idiocerus		nervatus		Van Duzee	T				T	L						NA				NA	Idiocerus nervatus	accepted name	2	2	1	NA	NA	NA	NA	No	1	2	1	1	0	0	0
Hemiptera	Clypeorrhyncha		Membracoidea	Cicadellidae	Eurymelinae		Idiocerus		ramentosus		Uhler	T	T	T	T	T							NA				NA	Idiocerus ramentosus	Not on COL	2	2	2	0.15	NA	0.15	0.15	No	1	1	2	0	0	0	0
Hemiptera	Clypeorrhyncha		Membracoidea	Cicadellidae	Eurymelinae		Idiocerus		vanduzeei		Hamilton	T											NA				NA	Idiocerus vanduzeei	accepted name	2	2	2	0	NA	0	0	No	1	1	2	0	0	0	0
Hemiptera	Clypeorrhyncha		Membracoidea	Cicadellidae	Gyponinae		Gyponana		cacumina		DeLong					T	T	T	T	T			NA				NA	Gyponana cacumina	Not on COL	6	4	NA	NA	NA	NA	NA	Yes	14	1	0	0	3	0	0
Hemiptera	Clypeorrhyncha		Membracoidea	Cicadellidae	Gyponinae		Gyponana		gladia		DeLong					T							NA				NA	Gyponana gladia	Not on COL	2	2	2	0.93	NA	0.93	0.93	No	1	1	2	0	0	0	0
Hemiptera	Clypeorrhyncha		Membracoidea	Cicadellidae	Gyponinae		Gyponana		striata		(Burmeister)	?				T	T			L			NA				NA	Gyponana striata	Not on COL	4	4	NA	NA	NA	NA	NA	Yes	14	1	0	0	4	0	0
Hemiptera	Clypeorrhyncha		Membracoidea	Cicadellidae	Gyponinae		Gyponana		vasta		DeLong					T							NA				NA	Gyponana vasta	Not on COL	2	2	NA	NA	NA	NA	NA	Yes	14	1	0	0	2	0	0
Hemiptera	Clypeorrhyncha		Membracoidea	Cicadellidae	Gyponinae		Gyponana		vincula		DeLong		T	T	T								NA				NA	Gyponana vincula	Not on COL	5	4	4	0.62	0.13	1.08	0.15	No	1	1	4	0	0	0	0
Hemiptera	Clypeorrhyncha		Membracoidea	Cicadellidae	Gyponinae		Ponana		puncticollis		(Sp�ngberg)					T	T						NA				NA	Ponana puncticollis	Not on COL	1	1	1	NA	NA	NA	NA	No	1	1	1	0	0	0	0
Hemiptera	Clypeorrhyncha		Membracoidea	Cicadellidae	Gyponinae		Ponana		rubida		DeLong				T	T	T						NA				NA	Ponana rubida	Not on COL	2	2	2	0.92	NA	0.92	0.92	No	1	1	2	0	0	0	0
Hemiptera	Clypeorrhyncha		Membracoidea	Cicadellidae	Gyponinae		Ponana		scarlatina		(Fitch)					T	L			T			NA				NA	Ponana scarlatina	Not on COL	1	1	1	NA	NA	NA	NA	No	1	1	1	0	0	0	0
Hemiptera	Clypeorrhyncha		Membracoidea	Cicadellidae	Cicadellinae		Draeculacephala		paludosa		Ball & China				T	T	T						NA				NA	Draeculacephala paludosa	accepted name	3	3	NA	NA	NA	NA	NA	Yes	4	1	0	0	3	0	0
Hemiptera	Clypeorrhyncha		Membracoidea	Cicadellidae	Cicadellinae		Evacanthus		orbitalis		Fitch	T	T	T	T	T	T		T	T			NA				NA	Evacanthus orbitalis	Not on COL	8	7	NA	NA	NA	NA	NA	NA	NA	1	0	0	4	0	0
Hemiptera	Clypeorrhyncha		Membracoidea	Cicadellidae	Cicadellinae		Helochara		delta		Oman	T											NA				NA	Helochara delta	accepted name	3	3	NA	NA	NA	NA	NA	Yes	2	1	0	0	3	0	0
Hemiptera	Clypeorrhyncha		Membracoidea	Cicadellidae	Gyponinae		Prairiana		cinerea		(Uhler)	?	T	T	T	T							NA				NA	Prairiana cinerea	accepted name	6	6	6	0.11	0.03	0.33	0	No	1	1	6	0	0	0	0
Hemiptera	Clypeorrhyncha		Membracoidea	Cicadellidae	Cicadellinae		Draeculacephala		constricta		DeLong & Davidson					T	T			T			NA				NA	Draeculacephala constricta	accepted name	7	7	NA	NA	NA	NA	NA	Yes	2	1	0	0	7	0	0
Hemiptera	Clypeorrhyncha		Membracoidea	Cicadellidae	Cicadellinae		Helochara		communis		Fitch	T	T	T	T	T	T	T	T	T			NA	T			NA	Helochara communis	accepted name	6	6	NA	NA	NA	NA	NA	Yes	2	1	0	0	6	0	0
Hemiptera	Clypeorrhyncha		Membracoidea	Cicadellidae	Gyponinae		Gyponana		mali		DeLong					T							NA				NA	Gyponana mali	Not on COL	5	5	NA	NA	NA	NA	NA	Yes	14	1	0	0	5	0	0
Hemiptera	Clypeorrhyncha		Membracoidea	Cicadellidae	Gyponinae		Gyponana		extenda		DeLong					T	T						NA				NA	Gyponana extenda	Not on COL	8	7	NA	NA	NA	NA	NA	Yes	14	1	0	0	7	0	0
Hemiptera	Clypeorrhyncha		Membracoidea	Cicadellidae	Gyponinae		Gyponana		salsa		DeLong	T	T	T	T	T							NA				NA	Gyponana salsa	Not on COL	7	7	NA	NA	NA	NA	NA	Yes	14	1	0	0	7	0	0
Hemiptera	Clypeorrhyncha		Membracoidea	Cicadellidae	Cicadellinae		Draeculacephala		borealis		Hamilton	T	L		T	T	T						NA	T	T	T	NA	Draeculacephala borealis	synonym	11	11	NA	NA	NA	NA	NA	Yes	3	1	0	0	11	0	0
Hemiptera	Clypeorrhyncha		Membracoidea	Cicadellidae	Typhlocybinae		Typhlocyba		pomaria		McAtee	T		T		T	T		T	T	T		NA		T	T	NA	Typhlocyba pomaria	synonym	74	72	70	1.34	0.04	11.81	0	No	1	9	70	1	1	0	0
Hemiptera	Clypeorrhyncha		Membracoidea	Cicadellidae	Cicadellinae		Tylozygus		bifidus		(Say)					T	T						NA				NA	Tylozygus bifidus	Not on COL	12	12	12	0.52	0.04	0.95	0	No	1	1	12	0	0	0	0
Hemiptera	Clypeorrhyncha		Membracoidea	Cicadellidae	Aphrodinae		Cicadula		intermedia		(Boheman)	T	L		T		T					T	TRUE	T	T	T	NA	Cicadula intermedia	accepted name	16	14	NA	NA	NA	NA	NA	Yes	2	1	0	0	14	0	0
Hemiptera	Clypeorrhyncha		Membracoidea	Cicadellidae	Cicadellinae		Draeculacephala		antica		(Walker)	T	T	T	T	T	T	T	T	T			NA				NA	Draeculacephala antica	accepted name	16	16	NA	NA	NA	NA	NA	Yes	2	2	0	0	16	0	0
Hemiptera	Clypeorrhyncha		Membracoidea	Cicadellidae	Cicadellinae		Draeculacephala		angulifera		(Walker)	T	T		T	T	T		T	T	T	T	NA	T	T	T	NA	Draeculacephala angulifera	accepted name	9	9	NA	NA	NA	NA	NA	Yes	4	1	0	0	9	0	0
Hemiptera	Clypeorrhyncha		Membracoidea	Cicadellidae	Cicadellinae		Graphocephala		teliformis		(Walker)					T	T						NA				NA	Graphocephala teliformis	Not on COL	21	21	NA	NA	NA	NA	NA	Yes	3	1	0	0	21	0	0
Hemiptera	Clypeorrhyncha		Membracoidea	Cicadellidae	Aphrodinae		Acinopterus		viridis		Van Duzee	T	T	T									NA				NA	Acinopterus viridis	accepted name	3	3	3	0.31	0.09	0.46	0.15	No	1	1	3	0	0	0	0
Hemiptera	Clypeorrhyncha		Membracoidea	Cicadellidae	Aphrodinae		Amplicephalus		littoralis		(Ball)						L			T			NA				NA	Amplicephalus littoralis	accepted name	3	3	3	0.31	0	0.31	0.31	No	1	1	3	0	0	0	0
Hemiptera	Clypeorrhyncha		Membracoidea	Cicadellidae	Aphrodinae		Athysanella		incongrua		Baker				T								NA				NA	Athysanella incongrua	accepted name	3	3	NA	NA	NA	NA	NA	Yes	3	2	0	0	3	0	0
Hemiptera	Clypeorrhyncha		Membracoidea	Cicadellidae	Aphrodinae		Athysanella		longicauda		Beirne					T	T						NA				NA	Athysanella longicauda	accepted name	3	3	NA	NA	NA	NA	NA	Yes	2	1	0	0	3	0	0
Hemiptera	Clypeorrhyncha		Membracoidea	Cicadellidae	Aphrodinae		Athysanella		robusta		Baker	T	T	T	L								NA		T		NA	Athysanella robusta	accepted name	3	3	NA	NA	NA	NA	NA	Yes	4	1	0	0	3	0	0
Hemiptera	Clypeorrhyncha		Membracoidea	Cicadellidae	Aphrodinae		Athysanella		terebrans		Gillette & Baker		T	T	T	T							NA				NA	Athysanella terebrans	accepted name	4	3	NA	NA	NA	NA	NA	Yes	2	2	0	0	3	0	0
Hemiptera	Clypeorrhyncha		Membracoidea	Cicadellidae	Aphrodinae		Athysanella		utahna		(Osborn)	L											NA				NA	Athysanella utahna	accepted name	4	3	NA	NA	NA	NA	NA	Yes	3	3	0	0	3	0	0
Hemiptera	Clypeorrhyncha		Membracoidea	Cicadellidae	Aphrodinae		Auridius		ordinatus		(Ball)	T	T	T									NA		T		NA	Auridius ordinatus	accepted name	12	3	1	NA	NA	NA	NA	No	1	3	1	1	1	0	0
Hemiptera	Clypeorrhyncha		Membracoidea	Cicadellidae	Aphrodinae		Deltocephalus		artemisiae		(Gillette & Baker)		T	T									NA				NA	Deltocephalus artemisiae	accepted name	5	3	2	0.15	NA	0.15	0.15	No	1	2	2	1	0	0	0
Hemiptera	Clypeorrhyncha		Membracoidea	Cicadellidae	Aphrodinae		Deltocephalus		lineatifrons		Oman	L	T		L								NA				NA	Deltocephalus lineatifrons	accepted name	3	3	3	0.94	0.41	1.58	0.17	No	1	1	3	0	0	0	0
Hemiptera	Clypeorrhyncha		Membracoidea	Cicadellidae	Aphrodinae		Deltocephalus		serpentinus		Hamilton & Ross		T	T	T	T							NA				NA	Deltocephalus serpentinus	accepted name	5	3	NA	NA	NA	NA	NA	No	1	1	0	0	3	0	0
Hemiptera	Clypeorrhyncha		Membracoidea	Cicadellidae	Aphrodinae		Eutettix		marmoratus		Van Duzee					T	T						NA				NA	Eutettix marmoratus	accepted name	3	3	NA	NA	NA	NA	NA	Yes	2	1	0	0	0	3	0
Hemiptera	Clypeorrhyncha		Membracoidea	Cicadellidae	Aphrodinae		Graminella		fitchii		(Van Duzee)				T	T	L		T				NA				NA	Graminella fitchii	accepted name	3	3	3	11.66	5.59	17.61	0.5	No	1	2	3	0	0	0	0
Hemiptera	Clypeorrhyncha		Membracoidea	Cicadellidae	Aphrodinae		Latalus		curtus		Beamer & Tuthill	T											NA				NA	Latalus curtus	accepted name	93	8	5	0.07	0.03	0.19	0	No	1	3	5	0	2	0	0
Hemiptera	Clypeorrhyncha		Membracoidea	Cicadellidae	Aphrodinae		Limotettix		uneolus		(Ball)	T	T	T	T								NA				NA	Limotettix uneolus	accepted name	3	3	3	1.45	0.65	2.18	0.15	No	1	1	3	0	0	0	0
Hemiptera	Clypeorrhyncha		Membracoidea	Cicadellidae	Aphrodinae		Norvellina		novica		Medler				T	T	T						NA				NA	Norvellina novica	accepted name	3	3	2	0	NA	0	0	No	1	2	2	0	1	0	0
Hemiptera	Clypeorrhyncha		Membracoidea	Cicadellidae	Aphrodinae		Osbornellus		auronitens		(Provancher)					T	T	T					NA				NA	Osbornellus auronitens	accepted name	29	29	NA	NA	NA	NA	NA	Yes	2	1	0	0	29	0	0
Hemiptera	Clypeorrhyncha		Membracoidea	Cicadellidae	Aphrodinae		Osbornellus		borealis		DeLong & Mohr	T	T	T									NA				NA	Osbornellus borealis	accepted name	3	3	NA	NA	NA	NA	NA	No	1	1	0	0	0	3	0
Hemiptera	Clypeorrhyncha		Membracoidea	Cicadellidae	Aphrodinae		Osbornellus		limosus		DeLong				T	T	L						NA				NA	Osbornellus limosus	accepted name	1	1	NA	NA	NA	NA	NA	Yes	2	1	0	0	1	0	0
Hemiptera	Clypeorrhyncha		Membracoidea	Cicadellidae	Aphrodinae		Paraphlepsius		collitus		(Ball)					T	T						NA				NA	Paraphlepsius collitus	accepted name	4	3	1	NA	NA	NA	NA	Yes	2	2	1	0	2	0	0
Hemiptera	Clypeorrhyncha		Membracoidea	Cicadellidae	Aphrodinae		Paraphlepsius		continuus		(DeLong)		T	T		T							NA				NA	Paraphlepsius continuus	accepted name	3	3	NA	NA	NA	NA	NA	Yes	3	1	0	0	3	0	0
Hemiptera	Clypeorrhyncha		Membracoidea	Cicadellidae	Aphrodinae		Paraphlepsius		fulvidorsum		(Fitch)	?				T	T	T	T	T			NA				NA	Paraphlepsius fulvidorsum	accepted name	3	3	3	1.03	0.32	1.55	0.46	No	1	1	3	0	0	0	0
Hemiptera	Clypeorrhyncha		Membracoidea	Cicadellidae	Aphrodinae		Polyamia		apicata		(Osborn)					T	L		T	T			NA				NA	Polyamia apicata	Not on COL	3	3	3	0.41	0.1	0.61	0.31	No	1	1	3	0	0	0	0
Hemiptera	Clypeorrhyncha		Membracoidea	Cicadellidae	Aphrodinae		Rosenus		cruciatus		(Osborn & Ball)	T	T	T	T								NA				NA	Rosenus cruciatus	accepted name	3	3	NA	NA	NA	NA	NA	Yes	3	1	0	0	0	3	0
Hemiptera	Clypeorrhyncha		Membracoidea	Cicadellidae	Aphrodinae		Scaphytopius		argutus		(DeLong)						T						NA				NA	Scaphytopius argutus	accepted name	3	3	NA	NA	NA	NA	NA	Yes	5	2	0	0	3	0	0
Hemiptera	Clypeorrhyncha		Membracoidea	Cicadellidae	Aphrodinae		Scaphytopius		cinnamoneus		(Osborn)		T	T	T	T	T	T		T			NA				NA	Scaphytopius cinnamoneus	Not on COL	23	23	NA	NA	NA	NA	NA	Yes	5	1	0	0	23	0	0
Hemiptera	Clypeorrhyncha		Membracoidea	Cicadellidae	Aphrodinae		Scaphytopius		frontalis		(Van Duzee)	I				T							NA				NA	Scaphytopius frontalis	accepted name	4	4	NA	NA	NA	NA	NA	Yes	5	1	0	0	4	0	0
Hemiptera	Clypeorrhyncha		Membracoidea	Cicadellidae	Aphrodinae		Texananus		dolus		DeLong	T		T	T								NA				NA	Texananus dolus	accepted name	3	3	NA	NA	NA	NA	NA	Yes	2	1	0	0	3	0	0
Hemiptera	Clypeorrhyncha		Membracoidea	Cicadellidae	Cicadellinae		Carsonus		aridus		(Ball)	T											NA				NA	Carsonus aridus	accepted name	4	3	2	0.15	NA	0.15	0.15	No	1	2	2	1	0	0	0
Hemiptera	Clypeorrhyncha		Membracoidea	Cicadellidae	Cicadellinae		Cuerna		sayi		Nielson		T										NA				NA	Cuerna sayi	accepted name	3	3	3	0.93	0.16	1.24	0.77	No	1	1	3	0	0	0	0
Hemiptera	Clypeorrhyncha		Membracoidea	Cicadellidae	Cicadellinae		Draeculacephala		bivoltina		Hamilton	T											NA				NA	Draeculacephala bivoltina	synonym	3	3	NA	NA	NA	NA	NA	Yes	3	1	0	0	3	0	0
Hemiptera	Clypeorrhyncha		Membracoidea	Cicadellidae	Cicadellinae		Draeculacephala		manitobiana		Ball	T	T	T	T	T	T		T	T			NA				NA	Draeculacephala manitobiana	synonym	3	3	NA	NA	NA	NA	NA	Yes	4	1	0	0	3	0	0
Hemiptera	Clypeorrhyncha		Membracoidea	Cicadellidae	Cicadellinae		Draeculacephala		mollipes		(Say)					T	T	T	T	T			NA				NA	Draeculacephala mollipes	accepted name	3	3	3	0	0	0	0	No	1	1	3	0	0	0	0
Hemiptera	Clypeorrhyncha		Membracoidea	Cicadellidae	Cicadellinae		Draeculacephala		noveboracensis		(Fitch)	T	T	T	T	T	T			T			NA				NA	Draeculacephala noveboracensis	accepted name	3	3	NA	NA	NA	NA	NA	Yes	4	1	0	0	3	0	0
Hemiptera	Clypeorrhyncha		Membracoidea	Cicadellidae	Cicadellinae		Draeculacephala		prasina		(Walker)	T	T	T		T	T	T	T	T			NA				NA	Draeculacephala prasina	Not on COL	3	3	NA	NA	NA	NA	NA	Yes	4	1	0	0	3	0	0
Hemiptera	Clypeorrhyncha		Membracoidea	Cicadellidae	Cicadellinae		Draeculacephala		robinsoni		Hamilton	T	T	T	T	T	T		T	T			NA				NA	Draeculacephala robinsoni	accepted name	4	4	NA	NA	NA	NA	NA	Yes	4	1	0	0	4	0	0
Hemiptera	Clypeorrhyncha		Membracoidea	Cicadellidae	Cicadellinae		Errhomus		calvus		Oman	T											NA				NA	Errhomus calvus	Not on COL	3	3	NA	NA	NA	NA	NA	No	1	1	0	0	3	0	0
Hemiptera	Clypeorrhyncha		Membracoidea	Cicadellidae	Cicadellinae		Evacanthus		grandipes		Hamilton	T											NA			T	NA	Evacanthus grandipes	accepted name	3	3	3	0.51	0.19	0.77	0.15	No	1	1	3	0	0	0	0
Hemiptera	Clypeorrhyncha		Membracoidea	Cicadellidae	Cicadellinae		Evacanthus		interruptus		(Linnaeus)								I		I		NA				NA	Evacanthus interruptus	Not on COL	3	3	3	0	0	0	0	No	1	1	3	0	0	0	0
Hemiptera	Clypeorrhyncha		Membracoidea	Cicadellidae	Cicadellinae		Graphocephala		fennahi		Young	T											NA				NA	Graphocephala fennahi	accepted name	22	22	NA	NA	NA	NA	NA	Yes	3	1	0	0	22	0	0
Hemiptera	Clypeorrhyncha		Membracoidea	Cicadellidae	Cicadellinae		Graphocephala		picta		(Walker)					T	T	T	T	T			NA				NA	Graphocephala picta	Not on COL	3	3	NA	NA	NA	NA	NA	Yes	3	1	0	0	3	0	0
Hemiptera	Clypeorrhyncha		Membracoidea	Cicadellidae	Cicadellinae		Oncometopia		orbona		(Fabricius)					T	T						NA				NA	Oncometopia orbona	accepted name	3	3	2	0	NA	0	0	No	1	2	2	1	0	0	0
Hemiptera	Clypeorrhyncha		Membracoidea	Cicadellidae	Cicadellinae		Paraulacizes		irrorata		(Fabricius)					T							NA				NA	Paraulacizes irrorata	accepted name	4	3	3	0.2	0.1	0.31	0	No	1	1	3	0	0	0	0
Hemiptera	Clypeorrhyncha		Membracoidea	Cicadellidae	Cicadellinae		Thatuna		gilletti		Oman	T											NA				NA	Thatuna gilletti	accepted name	3	3	3	0	0	0	0	No	1	1	3	0	0	0	0
Hemiptera	Clypeorrhyncha		Membracoidea	Cicadellidae	Gyponinae		Gyponana		avara		DeLong						T						NA				NA	Gyponana avara	Not on COL	3	3	NA	NA	NA	NA	NA	Yes	14	1	0	0	3	0	0
Hemiptera	Clypeorrhyncha		Membracoidea	Cicadellidae	Gyponinae		Gyponana		brevita		DeLong					T							NA				NA	Gyponana brevita	Not on COL	7	7	7	0.66	0.13	1.58	0	No	1	1	7	0	0	0	0
Hemiptera	Clypeorrhyncha		Membracoidea	Cicadellidae	Gyponinae		Gyponana		hasta		DeLong	T											NA				NA	Gyponana hasta	Not on COL	3	3	1	NA	NA	NA	NA	No	1	3	1	2	0	0	0
Hemiptera	Clypeorrhyncha		Membracoidea	Cicadellidae	Gyponinae		Gyponana		octolineata		(Say)					T							NA				NA	Gyponana octolineata	Not on COL	9	9	NA	NA	NA	NA	NA	Yes	14	1	0	0	9	0	0
Hemiptera	Clypeorrhyncha		Membracoidea	Cicadellidae	Gyponinae		Gyponana		ortha		DeLong					T			T				NA				NA	Gyponana ortha	Not on COL	3	3	NA	NA	NA	NA	NA	Yes	14	1	0	0	3	0	0
Hemiptera	Clypeorrhyncha		Membracoidea	Cicadellidae	Gyponinae		Gyponana		quebecensis		(Provancher)	T		T	T	T	T		T				NA				NA	Gyponana quebecensis	Not on COL	3	3	NA	NA	NA	NA	NA	Yes	14	1	0	0	3	0	0
Hemiptera	Clypeorrhyncha		Membracoidea	Cicadellidae	Gyponinae		Ponana		quadralaba		DeLong					T							NA				NA	Ponana quadralaba	Not on COL	5	5	5	0.68	0.18	1.71	0	No	1	1	5	0	0	0	0
Hemiptera	Clypeorrhyncha		Membracoidea	Cicadellidae	Gyponinae		Prairiana		angustens		DeLong					T							NA				NA	Prairiana angustens	Not on COL	3	3	3	0.1	0.05	0.15	0	No	1	1	3	0	0	0	0
Hemiptera	Clypeorrhyncha		Membracoidea	Cicadellidae	Gyponinae		Stragania		alabamensis		(Baker)					T		I					NA				NA	Stragania alabamensis	accepted name	3	3	NA	NA	NA	NA	NA	Yes	2	1	0	0	3	0	0
Hemiptera	Clypeorrhyncha		Membracoidea	Cicadellidae	Gyponinae		Stragania		apicalis		(Osborn & Ball)					T	L						NA				NA	Stragania apicalis	accepted name	4	4	NA	NA	NA	NA	NA	Yes	2	1	0	0	4	0	0
Hemiptera	Clypeorrhyncha		Membracoidea	Cicadellidae	Cicadellinae		Draeculacephala		zeae		Hamilton					T	T	T	T	T			NA				NA	Draeculacephala zeae	synonym	7	7	NA	NA	NA	NA	NA	Yes	2	2	0	0	7	0	0
Hemiptera	Clypeorrhyncha		Membracoidea	Cicadellidae	Gyponinae		Gyponana		serpenta		DeLong	T	T	T	T	T	T	T	T	T			NA				NA	Gyponana serpenta	Not on COL	7	7	NA	NA	NA	NA	NA	Yes	14	1	0	0	7	0	0
Hemiptera	Clypeorrhyncha		Membracoidea	Cicadellidae	Cicadellinae		Neokolla		hieroglyphica		(Say)	T	T	T	T	T	T	T	T	T			NA				NA	Neokolla hieroglyphica	Not on COL	75	73	73	0.86	0.01	2.39	0	No	1	1	73	0	0	0	0
Hemiptera	Clypeorrhyncha		Membracoidea	Cicadellidae	Aphrodinae		Amplicephalus		osborni		(Van Duzee)				T	T	T		T				NA				NA	Amplicephalus osborni	accepted name	4	4	NA	NA	NA	NA	NA	Yes	2	3	0	2	0	2	0
Hemiptera	Clypeorrhyncha		Membracoidea	Cicadellidae	Aphrodinae		Athysanella		acuticauda		Baker	T	T	T	T		T						NA		T	T	NA	Athysanella acuticauda	accepted name	5	4	NA	NA	NA	NA	NA	Yes	2	2	0	0	4	0	0
Hemiptera	Clypeorrhyncha		Membracoidea	Cicadellidae	Aphrodinae		Athysanella		attenuata		Baker	T	T	T	T								NA	L			NA	Athysanella attenuata	accepted name	7	5	NA	NA	NA	NA	NA	Yes	2	1	0	0	0	5	0
Hemiptera	Clypeorrhyncha		Membracoidea	Cicadellidae	Aphrodinae		Athysanella		kadokana		Knull		L	T	T								NA				NA	Athysanella kadokana	accepted name	4	4	NA	NA	NA	NA	NA	Yes	2	2	0	0	4	0	0
Hemiptera	Clypeorrhyncha		Membracoidea	Cicadellidae	Aphrodinae		Auridius		sandaraca		Hamilton		T			T							NA				NA	Auridius sandaraca	accepted name	9	5	3	0.72	0.14	0.93	0.46	No	1	2	3	0	2	0	0
Hemiptera	Clypeorrhyncha		Membracoidea	Cicadellidae	Aphrodinae		Commellus		sexvittatus		(Van Duzee)	T	T	T	T								NA		T		NA	Commellus sexvittatus	accepted name	4	3	NA	NA	NA	NA	NA	Yes	2	1	0	0	3	0	0
Hemiptera	Clypeorrhyncha		Membracoidea	Cicadellidae	Aphrodinae		Elymana		inornata		(Van Duzee)	T	T	T	T	T	T		T	T	T		NA	T	T	T	NA	Elymana inornata	accepted name	26	23	4	1.18	0.09	3.93	0	No	1	2	4	0	0	0	19
Hemiptera	Clypeorrhyncha		Membracoidea	Cicadellidae	Aphrodinae		Elymana		pacifica		Hamilton	T											NA				NA	Elymana pacifica	accepted name	4	4	4	0.08	0.03	0.15	0	No	1	1	4	0	0	0	0
Hemiptera	Clypeorrhyncha		Membracoidea	Cicadellidae	Aphrodinae		Hecalus		viridis		(Uhler)	T	T	T	T	T	L						NA				NA	Hecalus viridis	accepted name	5	5	5	0.34	0.1	0.77	0	No	1	1	5	0	0	0	0
Hemiptera	Clypeorrhyncha		Membracoidea	Cicadellidae	Aphrodinae		Limotettix		divaricatus		(Sanders & DeLong)	T		T	T	T							NA				NA	Limotettix divaricatus	accepted name	5	4	4	0.15	0.04	0.31	0	No	1	1	4	0	0	0	0
Hemiptera	Clypeorrhyncha		Membracoidea	Cicadellidae	Aphrodinae		Limotettix		kryptus		(Medler)		T	T	T	T	T			T			NA				NA	Limotettix kryptus	accepted name	5	4	3	0.1	0.05	0.15	0	No	1	2	3	0	1	0	0
Hemiptera	Clypeorrhyncha		Membracoidea	Cicadellidae	Aphrodinae		Platymetopius		twiningi		(Uhler)	T	T	T	T	T	T		T	T			NA				NA	Platymetopius twiningi	Not on COL	6	6	5	2.16	0.48	3.64	0.15	No	1	3	5	1	0	0	0
Hemiptera	Clypeorrhyncha		Membracoidea	Cicadellidae	Aphrodinae		Scaphytopius		latus		(Baker)	T	T	T	T	T	T						NA				NA	Scaphytopius latus	accepted name	32	32	27	0.91	0.04	2.39	0	No	1	2	27	0	3	0	0
Hemiptera	Clypeorrhyncha		Membracoidea	Cicadellidae	Aphrodinae		Scaphytopius		oregonensis		(Baker)	T											NA				NA	Scaphytopius oregonensis	accepted name	4	4	NA	NA	NA	NA	NA	Yes	3	1	0	0	4	0	0
Hemiptera	Clypeorrhyncha		Membracoidea	Cicadellidae	Gyponinae		Gyponana		geminata		(Osborn)			T	T	T	T		T	T			NA				NA	Gyponana geminata	Not on COL	4	4	4	0.54	0.2	1.08	0	No	1	1	4	0	0	0	0
Hemiptera	Clypeorrhyncha		Membracoidea	Cicadellidae	Gyponinae		Gyponana		tubera		DeLong					T	T						NA				NA	Gyponana tubera	Not on COL	3	3	NA	NA	NA	NA	NA	Yes	14	1	0	0	3	0	0
Hemiptera	Clypeorrhyncha		Membracoidea	Cicadellidae	Gyponinae		Prairiana		kansana		(Ball)				?	T							NA				NA	Prairiana kansana	accepted name	5	4	4	0.77	0.14	1.24	0.31	No	1	1	4	0	0	0	0
Hemiptera	Clypeorrhyncha		Membracoidea	Cicadellidae	Aphrodinae		Elymana		circius		Hamilton	T	T	T		?							NA				NA	Elymana circius	accepted name	7	5	NA	NA	NA	NA	NA	No	1	1	0	0	5	0	0
Hemiptera	Clypeorrhyncha		Membracoidea	Cicadellidae	Ledrinae		Xerophloea		major		Baker					T	T						NA				NA	Xerophloea major	accepted name	5	5	5	0.71	0.14	1.39	0.31	No	1	1	5	0	0	0	0
Hemiptera	Clypeorrhyncha		Membracoidea	Cicadellidae	Ledrinae		Xerophloea		peltata		(Uhler)		T	T	T								NA				NA	Xerophloea peltata	Not on COL	5	5	5	0.48	0.08	0.93	0.15	No	1	1	5	0	0	0	0
Hemiptera	Clypeorrhyncha		Membracoidea	Cicadellidae	Aphrodinae		Paluda		gladiola		(Ball)	T	T	T	T	T	T	T	T	T	T		NA		T		NA	Paluda gladiola	accepted name	28	26	NA	NA	NA	NA	NA	No	1	1	0	0	0	26	0
Hemiptera	Clypeorrhyncha		Membracoidea	Cicadellidae	Aphrodinae		Balclutha		abdominalis		(Van Duzee)		L		T	T	L						NA				NA	Balclutha abdominalis	accepted name	12	12	9	0.52	0.04	1.01	0	No	1	2	9	0	3	0	0
Hemiptera	Clypeorrhyncha		Membracoidea	Cicadellidae	Aphrodinae		Psammotettix		lapponicus		(Ossiannilsson)				T	T							TRUE	T	T	t	NA	Psammotettix lapponicus	accepted name	4	1	NA	NA	NA	NA	NA	No	1	1	0	0	1	0	0
Hemiptera	Clypeorrhyncha		Membracoidea	Cicadellidae	Aphrodinae		Stroggylocephalus		placidus		(Provancher)					T	T						NA				NA	Stroggylocephalus placidus	accepted name	3	3	3	0.91	0.29	1.39	0.38	No	1	1	3	0	0	0	0
Hemiptera	Clypeorrhyncha		Membracoidea	Cicadellidae	Cicadellinae		Provancherana		tripunctata		(Fitch)					T	T						NA				NA	Provancherana tripunctata	Not on COL	4	1	1	NA	NA	NA	NA	No	1	1	1	0	0	0	0
Hemiptera	Clypeorrhyncha		Membracoidea	Cicadellidae	Typhlocybinae		Alebra		fumida		Gillette					T							NA				NA	Alebra fumida	accepted name	1	1	NA	NA	NA	NA	NA	No	1	1	0	1	0	0	0
Hemiptera	Clypeorrhyncha		Membracoidea	Cicadellidae	Typhlocybinae		Notus		sitka		(DeLong & Caldwell)				T								NA	T	T	T	NA	Notus sitka	accepted name	3	3	3	0.1	0.05	0.16	0	No	1	1	3	0	0	0	0
Hemiptera	Clypeorrhyncha		Membracoidea	Cicadellidae	Typhlocybinae		Ossiannilssonola		phryne		(McAtee)					T							NA				NA	Ossiannilssonola phryne	accepted name	1	1	NA	NA	NA	NA	NA	No	1	1	0	1	0	0	0
Hemiptera	Clypeorrhyncha		Membracoidea	Cicadellidae	Typhlocybinae		Typhlocyba		transviridis		Christian					T							NA				NA	Typhlocyba transviridis	accepted name	2	2	2	0.92	NA	0.92	0.92	No	1	1	2	0	0	0	0
Hemiptera	Clypeorrhyncha		Membracoidea	Cicadellidae	Aphrodinae		Coulinus		uladus		Beirne				T		T					T	TRUE	T	T	T	NA	Coulinus uladus	accepted name	4	2	2	0.15	NA	0.15	0.15	No	1	1	2	0	0	0	0
Hemiptera	Clypeorrhyncha		Membracoidea	Cicadellidae	Aphrodinae		Sorhoanus		bimaculatus		(Gillette & Baker)	T	T	T	T	T	T				T		NA	T	T	T	NA	Sorhoanus bimaculatus	Not on COL	5	4	4	0.26	0.07	0.51	0	No	1	1	4	0	0	0	0
Hemiptera	Clypeorrhyncha		Membracoidea	Cicadellidae	Aphrodinae		Euscelis		relativa		(Gillette & Baker)	T	T	T	T	T	T			T	T		NA			T	NA	Euscelis relativa	Not on COL	7	3	NA	NA	NA	NA	NA	No	1	1	0	0	3	0	0
Hemiptera	Clypeorrhyncha		Membracoidea	Cicadellidae	Typhlocybinae		Dikrella		cruentata		(Gillette)					T	T						NA				NA	Dikrella cruentata	accepted name	7	6	5	2.07	0.56	3.46	0	No	1	3	5	1	0	0	0
Hemiptera	Clypeorrhyncha		Membracoidea	Cicadellidae	Typhlocybinae		Dikraneura		abnormis		(Walsh)	?					T						NA				NA	Dikraneura abnormis	accepted name	NA	NA	NA	NA	NA	NA	NA	NA	NA	NA	NA	NA	NA	NA	NA
Hemiptera	Clypeorrhyncha		Membracoidea	Cicadellidae	Typhlocybinae		Eupteryx		atropunctata		(Goeze)					I	i		I				NA				NA	Eupteryx atropunctata	accepted name	10	9	9	0	0	0	0	No	1	1	9	0	0	0	0
Hemiptera	Clypeorrhyncha		Membracoidea	Cicadellidae	Typhlocybinae		Eupteryx		flavoscuta		Gillette					T	T	T		T			NA				NA	Eupteryx flavoscuta	accepted name	26	10	5	2.64	0.23	4.76	0	No	1	3	5	0	0	0	5
Hemiptera	Clypeorrhyncha		Membracoidea	Cicadellidae	Aphrodinae		Macrosteles		binotatus		(Sahlberg)	T	T	T	T	T	L		T	T	T		NA		T	T	NA	Macrosteles binotatus	Not on COL	13	8	NA	NA	NA	NA	NA	No	1	1	0	0	0	8	0
Hemiptera	Clypeorrhyncha		Membracoidea	Cicadellidae	Aphrodinae		Colladonus		clitellarius		(Say)				T	T	T	T	T	T			NA				NA	Colladonus clitellarius	Not on COL	23	18	18	0.77	0.07	2.3	0	No	1	2	18	0	0	0	0
Hemiptera	Clypeorrhyncha		Membracoidea	Cicadellidae	Eurymelinae		Oncopsis		variabilis		(Fitch)	T	T	T	T	T	T	T	T	T	T		NA				NA	Oncopsis variabilis	accepted name	36	32	NA	NA	NA	NA	NA	Yes	4	2	0	0	32	0	0
Hemiptera	Clypeorrhyncha		Membracoidea	Cicadellidae	Typhlocybinae		Empoasca		coccinea		Fitch					T					T		NA				NA	Empoasca coccinea	accepted name	19	17	17	0.46	0.04	1.64	0	No	1	1	17	0	0	0	0
Hemiptera	Clypeorrhyncha		Membracoidea	Cicadellidae	Aphrodinae		Anoscopus		flavostriatus		(Donovan)				I	I	I		I	I	I		NA				NA	Anoscopus flavostriatus	Not on COL	23	19	19	0.14	0.01	0.46	0	No	1	1	19	0	0	0	0
Hemiptera	Clypeorrhyncha		Membracoidea	Cicadellidae	Aphrodinae		Diplocolenus		evansi		(Ashmead)	T	T	T	T	T	T			T	T	L	NA	T	T	T	NA	Diplocolenus evansi	Not on COL	17	11	NA	NA	NA	NA	NA	No	1	2	0	1	0	0	0
Hemiptera	Clypeorrhyncha		Membracoidea	Cicadellidae	Eurymelinae		Oncopsis		sobria		(Walker)	T		T	T	T	T		T	T	T		NA				NA	Oncopsis sobria	Not on COL	86	68	NA	NA	NA	NA	NA	Yes	11	3	0	0	65	0	0
Hemiptera	Clypeorrhyncha		Membracoidea	Cicadellidae	Typhlocybinae		Typhlocyba		gillettei		(Van Duzee)	T	T			T	T	T	T	T	T	T	NA	T	T	T	NA	Typhlocyba gillettei	misapplied name	48	39	37	0.51	0.02	1.28	0	No	1	5	37	2	0	0	0
Hemiptera	Clypeorrhyncha		Membracoidea	Cicadellidae	Typhlocybinae		Alebra		thoracica		Hamilton					T	T						NA				NA	Alebra thoracica	accepted name	56	50	50	0.03	0	0.48	0	No	1	1	50	0	0	0	0
Hemiptera	Clypeorrhyncha		Membracoidea	Cicadellidae	Typhlocybinae		Hymetta		balteata		McAtee					T							NA				NA	Hymetta balteata	accepted name	251	243	243	0.54	0	4.13	0	No	1	1	243	0	0	0	0
Hemiptera	Clypeorrhyncha		Membracoidea	Cicadellidae	Aphrodinae		Anoscopus		albifrons		(Linnaeus)	I							I	I			NA				NA	Anoscopus albifrons	Not on COL	5	3	NA	NA	NA	NA	NA	No	1	1	0	0	3	0	0
Hemiptera	Clypeorrhyncha		Membracoidea	Cicadellidae	Aphrodinae		Athysanus		argentarius		Metcalf			I	I	I	I	I	I	I			NA				NA	Athysanus argentarius	accepted name	8	2	2	NA	NA	NA	NA	No	1	1	2	0	0	0	0
Hemiptera	Clypeorrhyncha		Membracoidea	Cicadellidae	Aphrodinae		Attenuipyga		balli		Oman			T									NA				NA	Attenuipyga balli	accepted name	1	NA	NA	NA	NA	NA	NA	NA	NA	NA	NA	NA	NA	NA	NA
Hemiptera	Clypeorrhyncha		Membracoidea	Cicadellidae	Aphrodinae		Bandara		curvata		Knull						T		T				NA				NA	Bandara curvata	accepted name	1	NA	NA	NA	NA	NA	NA	NA	NA	NA	NA	NA	NA	NA	NA
Hemiptera	Clypeorrhyncha		Membracoidea	Cicadellidae	Aphrodinae		Bandara		johnsoni		(Van Duzee)					T	T						NA				NA	Bandara johnsoni	accepted name	2	NA	NA	NA	NA	NA	NA	NA	NA	NA	NA	NA	NA	NA	NA
Hemiptera	Clypeorrhyncha		Membracoidea	Cicadellidae	Aphrodinae		Bandara		parallela		Knull					T	T		T	T			NA				NA	Bandara parallela	accepted name	1	NA	NA	NA	NA	NA	NA	NA	NA	NA	NA	NA	NA	NA	NA
Hemiptera	Clypeorrhyncha		Membracoidea	Cicadellidae	Aphrodinae		Colladonus		collaris		(Ball)					T							NA				NA	Colladonus collaris	accepted name	1	NA	NA	NA	NA	NA	NA	NA	NA	NA	NA	NA	NA	NA	NA
Hemiptera	Clypeorrhyncha		Membracoidea	Cicadellidae	Aphrodinae		Colladonus		rupinatus		(Ball)	T	T										NA				NA	Colladonus rupinatus	Not on COL	1	NA	NA	NA	NA	NA	NA	NA	NA	NA	NA	NA	NA	NA	NA
Hemiptera	Clypeorrhyncha		Membracoidea	Cicadellidae	Aphrodinae		Cribrus		micmac		Hamilton									T			NA				NA	Cribrus micmac	accepted name	1	NA	NA	NA	NA	NA	NA	NA	NA	NA	NA	NA	NA	NA	NA
Hemiptera	Clypeorrhyncha		Membracoidea	Cicadellidae	Aphrodinae		Hebecephalus		beameri		Hamilton & Ross												NA			T	NA	Hebecephalus beameri	accepted name	1	NA	NA	NA	NA	NA	NA	NA	NA	NA	NA	NA	NA	NA	NA
Hemiptera	Clypeorrhyncha		Membracoidea	Cicadellidae	Aphrodinae		Limotettix		glomerosus		(Ball)	L											NA				NA	Limotettix glomerosus	Not on COL	1	NA	NA	NA	NA	NA	NA	NA	NA	NA	NA	NA	NA	NA	NA
Hemiptera	Clypeorrhyncha		Membracoidea	Cicadellidae	Aphrodinae		Limotettix		medleri		Hamilton			T									NA				NA	Limotettix medleri	accepted name	1	NA	NA	NA	NA	NA	NA	NA	NA	NA	NA	NA	NA	NA	NA
Hemiptera	Clypeorrhyncha		Membracoidea	Cicadellidae	Aphrodinae		Limotettix		scudderi		Hamilton												NA		T		NA	Limotettix scudderi	accepted name	1	NA	NA	NA	NA	NA	NA	NA	NA	NA	NA	NA	NA	NA	NA
Hemiptera	Clypeorrhyncha		Membracoidea	Cicadellidae	Aphrodinae		Limotettix		varus		(Ball)				T	T							NA				NA	Limotettix varus	accepted name	1	NA	NA	NA	NA	NA	NA	NA	NA	NA	NA	NA	NA	NA	NA
Hemiptera	Clypeorrhyncha		Membracoidea	Cicadellidae	Aphrodinae		Macrosteles		americanus		(Van Duzee)					T	T						NA				NA	Macrosteles americanus	Not on COL	3	2	2	NA	NA	NA	NA	No	1	1	2	0	0	0	0
Hemiptera	Clypeorrhyncha		Membracoidea	Cicadellidae	Aphrodinae		Macrosteles		frontalis		(Scott)												NA			T	NA	Macrosteles frontalis	accepted name	1	NA	NA	NA	NA	NA	NA	NA	NA	NA	NA	NA	NA	NA	NA
Hemiptera	Clypeorrhyncha		Membracoidea	Cicadellidae	Aphrodinae		Macrosteles		variatus		(Fall�n)	?	?	?	?	?	?	?	?	?	?		NA		?	?	NA	Macrosteles variatus	Not on COL	45	43	41	0.77	0.1	2.57	0	No	1	3	41	0	0	0	0
Hemiptera	Clypeorrhyncha		Membracoidea	Cicadellidae	Aphrodinae		Memnonia		consobrina		Ball		T										NA				NA	Memnonia consobrina	accepted name	1	NA	NA	NA	NA	NA	NA	NA	NA	NA	NA	NA	NA	NA	NA
Hemiptera	Clypeorrhyncha		Membracoidea	Cicadellidae	Aphrodinae		Norvellina		clarivida		(Van Duzee)		T										NA				NA	Norvellina clarivida	accepted name	1	NA	NA	NA	NA	NA	NA	NA	NA	NA	NA	NA	NA	NA	NA
Hemiptera	Clypeorrhyncha		Membracoidea	Cicadellidae	Aphrodinae		Orocastus		tener		(Beamer & Tuthill)		T	T									NA		T		NA	Orocastus tener	Not on COL	1	NA	NA	NA	NA	NA	NA	NA	NA	NA	NA	NA	NA	NA	NA
Hemiptera	Clypeorrhyncha		Membracoidea	Cicadellidae	Aphrodinae		Paraphlepsius		eburneolus		(Osborn & Lathrop)			T	T								NA				NA	Paraphlepsius eburneolus	accepted name	1	NA	NA	NA	NA	NA	NA	NA	NA	NA	NA	NA	NA	NA	NA
Hemiptera	Clypeorrhyncha		Membracoidea	Cicadellidae	Aphrodinae		Paraphlepsius		hemicolor		(Sanders & DeLong)				T								NA				NA	Paraphlepsius hemicolor	accepted name	1	NA	NA	NA	NA	NA	NA	NA	NA	NA	NA	NA	NA	NA	NA
Hemiptera	Clypeorrhyncha		Membracoidea	Cicadellidae	Aphrodinae		Paraphlepsius		tigrinus		(Ball)					T							NA				NA	Paraphlepsius tigrinus	accepted name	1	NA	NA	NA	NA	NA	NA	NA	NA	NA	NA	NA	NA	NA	NA
Hemiptera	Clypeorrhyncha		Membracoidea	Cicadellidae	Aphrodinae		Scaphoideus		torqus		DeLong & Beery						T						NA				NA	Scaphoideus torqus	accepted name	1	NA	NA	NA	NA	NA	NA	NA	NA	NA	NA	NA	NA	NA	NA
Hemiptera	Clypeorrhyncha		Membracoidea	Cicadellidae	Aphrodinae		Sorhoanus		debilis		(Uhler)	T	T		T	T							NA				NA	Sorhoanus debilis	Not on COL	1	NA	NA	NA	NA	NA	NA	NA	NA	NA	NA	NA	NA	NA	NA
Hemiptera	Clypeorrhyncha		Membracoidea	Cicadellidae	Aphrodinae		Twiningia		scrupulosus		(Ball)	L											NA				NA	Twiningia scrupulosus	accepted name	1	NA	NA	NA	NA	NA	NA	NA	NA	NA	NA	NA	NA	NA	NA
Hemiptera	Clypeorrhyncha		Membracoidea	Cicadellidae	Aphrodinae		Xestocephalus		brunneus		Van Duzee					T	L						NA				NA	Xestocephalus brunneus	Not on COL	28	26	26	0	0	0	0	No	1	1	26	0	0	0	0
Hemiptera	Clypeorrhyncha		Membracoidea	Cicadellidae	Aphrodinae		Xestocephalus		coronatus		Osborn & Ball					T	T						NA				NA	Xestocephalus coronatus	accepted name	2	NA	NA	NA	NA	NA	NA	NA	NA	NA	NA	NA	NA	NA	NA
Hemiptera	Clypeorrhyncha		Membracoidea	Cicadellidae	Aphrodinae		Xestocephalus		fulvifrons		Peters	T					T						NA				NA	Xestocephalus fulvifrons	Not on COL	2	1	NA	NA	NA	NA	NA	No	1	1	0	0	1	0	0
Hemiptera	Clypeorrhyncha		Membracoidea	Cicadellidae	Aphrodinae		Xestocephalus		fulvocapitatus		Van Duzee		T		T	T	T		T	T			NA				NA	Xestocephalus fulvocapitatus	Not on COL	26	23	23	0.32	0.02	0.81	0	No	1	1	23	0	0	0	0
Hemiptera	Clypeorrhyncha		Membracoidea	Cicadellidae	Cicadellinae		Xyphon		triguttatum		(Nottingham)	X											NA				NA	Xyphon triguttatum	Not on COL	1	NA	NA	NA	NA	NA	NA	NA	NA	NA	NA	NA	NA	NA	NA
Hemiptera	Clypeorrhyncha		Membracoidea	Cicadellidae	Coelidiinae		Neocoelidia		tuberculata		(Baker)						T						NA				NA	Neocoelidia tuberculata	accepted name	1	NA	NA	NA	NA	NA	NA	NA	NA	NA	NA	NA	NA	NA	NA
Hemiptera	Clypeorrhyncha		Membracoidea	Cicadellidae	Eurymelinae		Agalliopsis		ancistra		Oman	T	T	T	T	T	T		T	T			NA				NA	Agalliopsis ancistra	accepted name	1	NA	NA	NA	NA	NA	NA	NA	NA	NA	NA	NA	NA	NA	NA
Hemiptera	Clypeorrhyncha		Membracoidea	Cicadellidae	Eurymelinae		Balcanocerus		crataegi		(Van Duzee)			T		T	L						NA				NA	Balcanocerus crataegi	Not on COL	1	NA	NA	NA	NA	NA	NA	NA	NA	NA	NA	NA	NA	NA	NA
Hemiptera	Clypeorrhyncha		Membracoidea	Cicadellidae	Eurymelinae		Balcanocerus		fitchi		(Van Duzee)		L			T	T			T			NA				NA	Balcanocerus fitchi	Not on COL	2	NA	NA	NA	NA	NA	NA	NA	NA	NA	NA	NA	NA	NA	NA
Hemiptera	Clypeorrhyncha		Membracoidea	Cicadellidae	Eurymelinae		Ceratagallia		arida		(Oman)	T											NA				NA	Ceratagallia arida	accepted name	1	NA	NA	NA	NA	NA	NA	NA	NA	NA	NA	NA	NA	NA	NA
Hemiptera	Clypeorrhyncha		Membracoidea	Cicadellidae	Eurymelinae		Idiocerus		amabilis		Ball	T		T	T	T	T				T		NA				NA	Idiocerus amabilis	accepted name	1	NA	NA	NA	NA	NA	NA	NA	NA	NA	NA	NA	NA	NA	NA
Hemiptera	Clypeorrhyncha		Membracoidea	Cicadellidae	Eurymelinae		Idiocerus		cabbottii		Hamilton									T			NA				NA	Idiocerus cabbottii	Not on COL	1	NA	NA	NA	NA	NA	NA	NA	NA	NA	NA	NA	NA	NA	NA
Hemiptera	Clypeorrhyncha		Membracoidea	Cicadellidae	Eurymelinae		Idiocerus		cedrus		Hamilton					T							NA				NA	Idiocerus cedrus	accepted name	1	NA	NA	NA	NA	NA	NA	NA	NA	NA	NA	NA	NA	NA	NA
Hemiptera	Clypeorrhyncha		Membracoidea	Cicadellidae	Eurymelinae		Idiocerus		couleanus		Ball & Parker	T											NA			T	NA	Idiocerus couleanus	accepted name	1	NA	NA	NA	NA	NA	NA	NA	NA	NA	NA	NA	NA	NA	NA
Hemiptera	Clypeorrhyncha		Membracoidea	Cicadellidae	Eurymelinae		Idiocerus		delongi		Freytag	T											NA				NA	Idiocerus delongi	Not on COL	5	4	NA	NA	NA	NA	NA	No	1	1	0	0	4	0	0
Hemiptera	Clypeorrhyncha		Membracoidea	Cicadellidae	Eurymelinae		Idiocerus		distinctus		Gillette & Baker	T											NA				NA	Idiocerus distinctus	accepted name	1	NA	NA	NA	NA	NA	NA	NA	NA	NA	NA	NA	NA	NA	NA
Hemiptera	Clypeorrhyncha		Membracoidea	Cicadellidae	Eurymelinae		Idiocerus		femoratus		Ball	T	T	T									NA				NA	Idiocerus femoratus	Not on COL	1	NA	NA	NA	NA	NA	NA	NA	NA	NA	NA	NA	NA	NA	NA
Hemiptera	Clypeorrhyncha		Membracoidea	Cicadellidae	Eurymelinae		Idiocerus		freytagi		Hamilton	T	T	T	T	T							NA				NA	Idiocerus freytagi	accepted name	1	NA	NA	NA	NA	NA	NA	NA	NA	NA	NA	NA	NA	NA	NA
Hemiptera	Clypeorrhyncha		Membracoidea	Cicadellidae	Eurymelinae		Idiocerus		gillettei		Hamilton		T		T	T			T				NA				NA	Idiocerus gillettei	accepted name	1	NA	NA	NA	NA	NA	NA	NA	NA	NA	NA	NA	NA	NA	NA
Hemiptera	Clypeorrhyncha		Membracoidea	Cicadellidae	Eurymelinae		Idiocerus		iodes		Hamilton	T	T	T	T		T						NA				NA	Idiocerus iodes	accepted name	1	NA	NA	NA	NA	NA	NA	NA	NA	NA	NA	NA	NA	NA	NA
Hemiptera	Clypeorrhyncha		Membracoidea	Cicadellidae	Eurymelinae		Idiocerus		levis		DeLong & Caldwell	T	T	T	T	T	T						NA				NA	Idiocerus levis	Not on COL	1	1	NA	NA	NA	NA	NA	No	1	1	0	1	0	0	0
Hemiptera	Clypeorrhyncha		Membracoidea	Cicadellidae	Eurymelinae		Idiocerus		lucidae		Hamilton		T		T	T	T		T				NA				NA	Idiocerus lucidae	accepted name	1	NA	NA	NA	NA	NA	NA	NA	NA	NA	NA	NA	NA	NA	NA
Hemiptera	Clypeorrhyncha		Membracoidea	Cicadellidae	Eurymelinae		Idiocerus		maximus		Freytag	T	T	T			T						NA		T	T	NA	Idiocerus maximus	Not on COL	1	NA	NA	NA	NA	NA	NA	NA	NA	NA	NA	NA	NA	NA	NA
Hemiptera	Clypeorrhyncha		Membracoidea	Cicadellidae	Eurymelinae		Idiocerus		morosus		Ball	T											NA				NA	Idiocerus morosus	accepted name	1	NA	NA	NA	NA	NA	NA	NA	NA	NA	NA	NA	NA	NA	NA
Hemiptera	Clypeorrhyncha		Membracoidea	Cicadellidae	Eurymelinae		Idiocerus		omani		Freytag	T	T										NA				NA	Idiocerus omani	Not on COL	1	NA	NA	NA	NA	NA	NA	NA	NA	NA	NA	NA	NA	NA	NA
Hemiptera	Clypeorrhyncha		Membracoidea	Cicadellidae	Eurymelinae		Idiocerus		raphus		Freytag	T	T	T	T	T	L						NA				NA	Idiocerus raphus	Not on COL	2	2	NA	NA	NA	NA	NA	Yes	2	1	0	0	2	0	0
Hemiptera	Clypeorrhyncha		Membracoidea	Cicadellidae	Eurymelinae		Idiocerus		snowi		Gillette & Baker	T			?								NA				NA	Idiocerus snowi	accepted name	2	1	NA	NA	NA	NA	NA	Yes	2	1	0	0	1	0	0
Hemiptera	Clypeorrhyncha		Membracoidea	Cicadellidae	Eurymelinae		Idiocerus		striolus		Fieber	T	T	T	T	T					T		NA	T	T	T	NA	Idiocerus striolus	Not on COL	1	NA	NA	NA	NA	NA	NA	NA	NA	NA	NA	NA	NA	NA	NA
Hemiptera	Clypeorrhyncha		Membracoidea	Cicadellidae	Eurymelinae		Idiocerus		tahotus		Ball & Parker	T											NA				NA	Idiocerus tahotus	accepted name	1	NA	NA	NA	NA	NA	NA	NA	NA	NA	NA	NA	NA	NA	NA
Hemiptera	Clypeorrhyncha		Membracoidea	Cicadellidae	Eurymelinae		Idiocerus		taiga		Hamilton		T			T							NA				NA	Idiocerus taiga	accepted name	1	NA	NA	NA	NA	NA	NA	NA	NA	NA	NA	NA	NA	NA	NA
Hemiptera	Clypeorrhyncha		Membracoidea	Cicadellidae	Eurymelinae		Idiocerus		utahnus		Ball & Parker	T											NA				NA	Idiocerus utahnus	Not on COL	1	NA	NA	NA	NA	NA	NA	NA	NA	NA	NA	NA	NA	NA	NA
Hemiptera	Clypeorrhyncha		Membracoidea	Cicadellidae	Eurymelinae		Idiocerus		varians		Hamilton					T							NA				NA	Idiocerus varians	accepted name	1	NA	NA	NA	NA	NA	NA	NA	NA	NA	NA	NA	NA	NA	NA
Hemiptera	Clypeorrhyncha		Membracoidea	Cicadellidae	Eurymelinae		Idiocerus		venosus		Hamilton	T	T	T	T	T	T	T	T	T	T		NA	T	T		NA	Idiocerus venosus	accepted name	56	55	NA	NA	NA	NA	NA	Yes	3	1	0	0	55	0	0
Hemiptera	Clypeorrhyncha		Membracoidea	Cicadellidae	Eurymelinae		Rhytidodus		decimaquartus		(Schrank)	I				I				I	I		NA				NA	Rhytidodus decimaquartus	Not on COL	1	NA	NA	NA	NA	NA	NA	NA	NA	NA	NA	NA	NA	NA	NA
Hemiptera	Clypeorrhyncha		Membracoidea	Cicadellidae	Typhlocybinae		Empoasca		fabae		Harris	?		T	T	T	T	T	T	T	T		NA				NA	Empoasca fabae	accepted name	629	584	NA	NA	NA	NA	NA	NA	NA	2	0	1	581	0	0
Hemiptera	Clypeorrhyncha		Membracoidea	Cicadellidae	Aphrodinae		Attenuipyga		vanduzeei		(Osborn & Ball)				?								NA				NA	Attenuipyga vanduzeei	Not on COL	2	1	NA	NA	NA	NA	NA	No	1	1	0	0	1	0	0
Hemiptera	Clypeorrhyncha		Membracoidea	Cicadellidae	Aphrodinae		Balclutha		punctata		(Fabricius)	T	L	L	T	T	T		L	T	T	L	NA	L	T	T	NA	Balclutha punctata	accepted name	62	59	58	0.22	0.01	1.39	0	No	1	1	58	0	0	0	0
Hemiptera	Clypeorrhyncha		Membracoidea	Cicadellidae	Aphrodinae		Chlorotettix		balli		(Osborn)				T	T	T						NA				NA	Chlorotettix balli	accepted name	3	NA	NA	NA	NA	NA	NA	NA	NA	NA	NA	NA	NA	NA	NA
Hemiptera	Clypeorrhyncha		Membracoidea	Cicadellidae	Aphrodinae		Colladonus		arcanus		Nielson	T											NA			T	NA	Colladonus arcanus	accepted name	2	NA	NA	NA	NA	NA	NA	NA	NA	NA	NA	NA	NA	NA	NA
Hemiptera	Clypeorrhyncha		Membracoidea	Cicadellidae	Aphrodinae		Colladonus		flavocapitatus		(Van Duzee)	T	T										NA	T	T	T	NA	Colladonus flavocapitatus	Not on COL	2	NA	NA	NA	NA	NA	NA	NA	NA	NA	NA	NA	NA	NA	NA
Hemiptera	Clypeorrhyncha		Membracoidea	Cicadellidae	Aphrodinae		Colladonus		furculatus		(Osborn)					T	T			T			NA				NA	Colladonus furculatus	accepted name	2	NA	NA	NA	NA	NA	NA	NA	NA	NA	NA	NA	NA	NA	NA
Hemiptera	Clypeorrhyncha		Membracoidea	Cicadellidae	Aphrodinae		Colladonus		montanus		(Van Duzee)	T	T	T									NA				NA	Colladonus montanus	accepted name	2	NA	NA	NA	NA	NA	NA	NA	NA	NA	NA	NA	NA	NA	NA
Hemiptera	Clypeorrhyncha		Membracoidea	Cicadellidae	Aphrodinae		Colladonus		olus		Nielson			T		T							NA				NA	Colladonus olus	accepted name	2	NA	NA	NA	NA	NA	NA	NA	NA	NA	NA	NA	NA	NA	NA
Hemiptera	Clypeorrhyncha		Membracoidea	Cicadellidae	Aphrodinae		Colladonus		reductus		(Van Duzee)	T											NA				NA	Colladonus reductus	Not on COL	2	NA	NA	NA	NA	NA	NA	NA	NA	NA	NA	NA	NA	NA	NA
Hemiptera	Clypeorrhyncha		Membracoidea	Cicadellidae	Aphrodinae		Cosmotettix		acutus		(Beamer)					T	T						NA				NA	Cosmotettix acutus	Not on COL	2	1	NA	NA	NA	NA	NA	Yes	3	1	0	0	1	0	0
Hemiptera	Clypeorrhyncha		Membracoidea	Cicadellidae	Aphrodinae		Cosmotettix		delector		(Sanders & DeLong)		T			T	L						NA				NA	Cosmotettix delector	accepted name	5	3	NA	NA	NA	NA	NA	Yes	3	1	0	0	3	0	0
Hemiptera	Clypeorrhyncha		Membracoidea	Cicadellidae	Aphrodinae		Deltocephalus		zephyrius		Van Duzee	T					T						NA				NA	Deltocephalus zephyrius	accepted name	2	NA	NA	NA	NA	NA	NA	NA	NA	NA	NA	NA	NA	NA	NA
Hemiptera	Clypeorrhyncha		Membracoidea	Cicadellidae	Aphrodinae		Diplocolenus		abdominalis		(Fabricius)					I	I		I				NA				NA	Diplocolenus abdominalis	accepted name	6	3	3	0	0	0	0	No	1	1	3	0	0	0	0
Hemiptera	Clypeorrhyncha		Membracoidea	Cicadellidae	Aphrodinae		Doliotettix		lunulatus		(Zetterstedt)												NA		T	T	NA	Doliotettix lunulatus	Not on COL	2	NA	NA	NA	NA	NA	NA	NA	NA	NA	NA	NA	NA	NA	NA
Hemiptera	Clypeorrhyncha		Membracoidea	Cicadellidae	Aphrodinae		Euscelis		confinis		(Reuter)	L	L		T	T	T						NA		T	T	NA	Euscelis confinis	Not on COL	4	2	NA	NA	NA	NA	NA	Yes	2	1	0	0	2	0	0
Hemiptera	Clypeorrhyncha		Membracoidea	Cicadellidae	Aphrodinae		Extrusanus		ovatus		(Sanders & DeLong)			T									NA				NA	Extrusanus ovatus	accepted name	2	NA	NA	NA	NA	NA	NA	NA	NA	NA	NA	NA	NA	NA	NA
Hemiptera	Clypeorrhyncha		Membracoidea	Cicadellidae	Aphrodinae		Flexamia		abbreviata		(Osborn & Ball)		T	T	T								NA				NA	Flexamia abbreviata	Not on COL	2	NA	NA	NA	NA	NA	NA	NA	NA	NA	NA	NA	NA	NA	NA
Hemiptera	Clypeorrhyncha		Membracoidea	Cicadellidae	Aphrodinae		Flexamia		areolata		(Ball)					T							NA				NA	Flexamia areolata	Not on COL	3	NA	NA	NA	NA	NA	NA	NA	NA	NA	NA	NA	NA	NA	NA
Hemiptera	Clypeorrhyncha		Membracoidea	Cicadellidae	Aphrodinae		Flexamia		decora		Beamer & Tuthill		T	T	T								NA				NA	Flexamia decora	accepted name	2	NA	NA	NA	NA	NA	NA	NA	NA	NA	NA	NA	NA	NA	NA
Hemiptera	Clypeorrhyncha		Membracoidea	Cicadellidae	Aphrodinae		Flexamia		graminea		(DeLong)				T								NA				NA	Flexamia graminea	Not on COL	2	NA	NA	NA	NA	NA	NA	NA	NA	NA	NA	NA	NA	NA	NA
Hemiptera	Clypeorrhyncha		Membracoidea	Cicadellidae	Aphrodinae		Graphocraerus		ventralis		(Fall�n)						I		I				NA				NA	Graphocraerus ventralis	accepted name	2	NA	NA	NA	NA	NA	NA	NA	NA	NA	NA	NA	NA	NA	NA
Hemiptera	Clypeorrhyncha		Membracoidea	Cicadellidae	Aphrodinae		Hebecephalus		crassus		DeLong	T											NA				NA	Hebecephalus crassus	accepted name	2	NA	NA	NA	NA	NA	NA	NA	NA	NA	NA	NA	NA	NA	NA
Hemiptera	Clypeorrhyncha		Membracoidea	Cicadellidae	Aphrodinae		Hebecephalus		signatifrons		(Van Duzee)		T										NA				NA	Hebecephalus signatifrons	accepted name	2	NA	NA	NA	NA	NA	NA	NA	NA	NA	NA	NA	NA	NA	NA
Hemiptera	Clypeorrhyncha		Membracoidea	Cicadellidae	Aphrodinae		Hecalus		atascaderus		(Ball)	T			?	?							NA				NA	Hecalus atascaderus	accepted name	2	NA	NA	NA	NA	NA	NA	NA	NA	NA	NA	NA	NA	NA	NA
Hemiptera	Clypeorrhyncha		Membracoidea	Cicadellidae	Aphrodinae		Laevicephalus		melsheimerii		(Fitch)				T	T	T		T	T			NA				NA	Laevicephalus melsheimerii	accepted name	4	1	1	NA	NA	NA	NA	No	1	1	1	0	0	0	0
Hemiptera	Clypeorrhyncha		Membracoidea	Cicadellidae	Aphrodinae		Laevicephalus		minimus		(Osborn & Ball)					T							NA				NA	Laevicephalus minimus	accepted name	2	NA	NA	NA	NA	NA	NA	NA	NA	NA	NA	NA	NA	NA	NA
Hemiptera	Clypeorrhyncha		Membracoidea	Cicadellidae	Aphrodinae		Laevicephalus		salarius		(Knull)	T											NA				NA	Laevicephalus salarius	accepted name	2	NA	NA	NA	NA	NA	NA	NA	NA	NA	NA	NA	NA	NA	NA
Hemiptera	Clypeorrhyncha		Membracoidea	Cicadellidae	Aphrodinae		Laevicephalus		saskatchewanensis		Hamilton & Ross			T	T								NA				NA	Laevicephalus saskatchewanensis	accepted name	2	NA	NA	NA	NA	NA	NA	NA	NA	NA	NA	NA	NA	NA	NA
Hemiptera	Clypeorrhyncha		Membracoidea	Cicadellidae	Aphrodinae		Laevicephalus		sylvestris		(Osborn & Ball)					T	T	T	T	T			NA				NA	Laevicephalus sylvestris	accepted name	4	NA	NA	NA	NA	NA	NA	NA	NA	NA	NA	NA	NA	NA	NA
Hemiptera	Clypeorrhyncha		Membracoidea	Cicadellidae	Aphrodinae		Laevicephalus		unicoloratus		(Gillette & Baker)				T	T	L						NA				NA	Laevicephalus unicoloratus	accepted name	2	NA	NA	NA	NA	NA	NA	NA	NA	NA	NA	NA	NA	NA	NA
Hemiptera	Clypeorrhyncha		Membracoidea	Cicadellidae	Aphrodinae		Latalus		distinguendus		(Flor)										I		NA				NA	Latalus distinguendus	Not on COL	3	NA	NA	NA	NA	NA	NA	NA	NA	NA	NA	NA	NA	NA	NA
Hemiptera	Clypeorrhyncha		Membracoidea	Cicadellidae	Aphrodinae		Latalus		intermedius		Ross & Hamilton	T	T										NA	T			NA	Latalus intermedius	accepted name	2	NA	NA	NA	NA	NA	NA	NA	NA	NA	NA	NA	NA	NA	NA
Hemiptera	Clypeorrhyncha		Membracoidea	Cicadellidae	Aphrodinae		Latalus		latidens		(Sanders & DeLong)				T								NA				NA	Latalus latidens	accepted name	2	NA	NA	NA	NA	NA	NA	NA	NA	NA	NA	NA	NA	NA	NA
Hemiptera	Clypeorrhyncha		Membracoidea	Cicadellidae	Aphrodinae		Latalus		ocellaris		(Fall�n)	?			I	I	I	I	I	I			NA				NA	Latalus ocellaris	Not on COL	6	2	NA	NA	NA	NA	NA	No	1	1	0	0	0	2	0
Hemiptera	Clypeorrhyncha		Membracoidea	Cicadellidae	Aphrodinae		Latalus		sobrinus		DeLong & Sleesman	T	T	T	T	T	T					T	NA		T	T	NA	Latalus sobrinus	Not on COL	2	NA	NA	NA	NA	NA	NA	NA	NA	NA	NA	NA	NA	NA	NA
Hemiptera	Clypeorrhyncha		Membracoidea	Cicadellidae	Aphrodinae		Limotettix		conservatus		Hamilton		T	T		T							NA				NA	Limotettix conservatus	accepted name	2	NA	NA	NA	NA	NA	NA	NA	NA	NA	NA	NA	NA	NA	NA
Hemiptera	Clypeorrhyncha		Membracoidea	Cicadellidae	Aphrodinae		Limotettix		finitimus		(Van Duzee)	T											NA				NA	Limotettix finitimus	accepted name	2	NA	NA	NA	NA	NA	NA	NA	NA	NA	NA	NA	NA	NA	NA
Hemiptera	Clypeorrhyncha		Membracoidea	Cicadellidae	Aphrodinae		Limotettix		myralis		(Medler)		T	T									NA			T	NA	Limotettix myralis	accepted name	2	NA	NA	NA	NA	NA	NA	NA	NA	NA	NA	NA	NA	NA	NA
Hemiptera	Clypeorrhyncha		Membracoidea	Cicadellidae	Aphrodinae		Limotettix		omani		(Medler)		L		T								NA				NA	Limotettix omani	accepted name	2	NA	NA	NA	NA	NA	NA	NA	NA	NA	NA	NA	NA	NA	NA
Hemiptera	Clypeorrhyncha		Membracoidea	Cicadellidae	Aphrodinae		Limotettix		osborni		(Ball)	T	T	T	T	T	T		T	T			NA		T		NA	Limotettix osborni	accepted name	2	NA	NA	NA	NA	NA	NA	NA	NA	NA	NA	NA	NA	NA	NA
Hemiptera	Clypeorrhyncha		Membracoidea	Cicadellidae	Aphrodinae		Limotettix		shastus		(Ball)	T	T	T									NA				NA	Limotettix shastus	Not on COL	2	NA	NA	NA	NA	NA	NA	NA	NA	NA	NA	NA	NA	NA	NA
Hemiptera	Clypeorrhyncha		Membracoidea	Cicadellidae	Aphrodinae		Lonatura		salsura		Ball	T	T	T	T								NA				NA	Lonatura salsura	accepted name	2	NA	NA	NA	NA	NA	NA	NA	NA	NA	NA	NA	NA	NA	NA
Hemiptera	Clypeorrhyncha		Membracoidea	Cicadellidae	Aphrodinae		Lonatura		teretis		Beamer		T	T	T								NA				NA	Lonatura teretis	accepted name	2	NA	NA	NA	NA	NA	NA	NA	NA	NA	NA	NA	NA	NA	NA
Hemiptera	Clypeorrhyncha		Membracoidea	Cicadellidae	Aphrodinae		Macrosteles		galeae		Hamilton					T	T		T	T	T		NA				NA	Macrosteles galeae	accepted name	2	NA	NA	NA	NA	NA	NA	NA	NA	NA	NA	NA	NA	NA	NA
Hemiptera	Clypeorrhyncha		Membracoidea	Cicadellidae	Aphrodinae		Mocuellus		larrimeri		(DeLong)	T											NA				NA	Mocuellus larrimeri	Not on COL	2	2	NA	NA	NA	NA	NA	Yes	5	1	0	0	2	0	0
Hemiptera	Clypeorrhyncha		Membracoidea	Cicadellidae	Aphrodinae		Neoaliturus		tenellus		(Baker)	T	?										NA				NA	Neoaliturus tenellus	Not on COL	2	NA	NA	NA	NA	NA	NA	NA	NA	NA	NA	NA	NA	NA	NA
Hemiptera	Clypeorrhyncha		Membracoidea	Cicadellidae	Aphrodinae		Ollarianus		insanus		(Ball)		?										NA				NA	Ollarianus insanus	Not on COL	2	NA	NA	NA	NA	NA	NA	NA	NA	NA	NA	NA	NA	NA	NA
Hemiptera	Clypeorrhyncha		Membracoidea	Cicadellidae	Aphrodinae		Orocastus		labeculus		(DeLong)	T	T	T									NA				NA	Orocastus labeculus	Not on COL	2	1	NA	NA	NA	NA	NA	No	1	1	0	1	0	0	0
Hemiptera	Clypeorrhyncha		Membracoidea	Cicadellidae	Aphrodinae		Orocastus		perpusillus		(Ball & DeLong)	T	T	T	T								NA				NA	Orocastus perpusillus	accepted name	2	NA	NA	NA	NA	NA	NA	NA	NA	NA	NA	NA	NA	NA	NA
Hemiptera	Clypeorrhyncha		Membracoidea	Cicadellidae	Aphrodinae		Paraphlepsius		bifidus		(Sanders & DeLong)	T		T	T	T	T		T				NA				NA	Paraphlepsius bifidus	accepted name	2	NA	NA	NA	NA	NA	NA	NA	NA	NA	NA	NA	NA	NA	NA
Hemiptera	Clypeorrhyncha		Membracoidea	Cicadellidae	Aphrodinae		Paraphlepsius		solidaginis		(Walker)		T	T	T	T	T		T	T			NA				NA	Paraphlepsius solidaginis	accepted name	2	NA	NA	NA	NA	NA	NA	NA	NA	NA	NA	NA	NA	NA	NA
Hemiptera	Clypeorrhyncha		Membracoidea	Cicadellidae	Aphrodinae		Sanctanus		sanctus		(Say)					T							NA				NA	Sanctanus sanctus	accepted name	2	NA	NA	NA	NA	NA	NA	NA	NA	NA	NA	NA	NA	NA	NA
Hemiptera	Clypeorrhyncha		Membracoidea	Cicadellidae	Aphrodinae		Scaphoideus		blennus		Barnett						T						NA				NA	Scaphoideus blennus	accepted name	2	NA	NA	NA	NA	NA	NA	NA	NA	NA	NA	NA	NA	NA	NA
Hemiptera	Clypeorrhyncha		Membracoidea	Cicadellidae	Aphrodinae		Scaphoideus		immistus		(Say)	T		T		T	T						NA				NA	Scaphoideus immistus	accepted name	3	NA	NA	NA	NA	NA	NA	NA	NA	NA	NA	NA	NA	NA	NA
Hemiptera	Clypeorrhyncha		Membracoidea	Cicadellidae	Aphrodinae		Scaphoideus		incisus		Osborn					T	L						NA				NA	Scaphoideus incisus	accepted name	3	NA	NA	NA	NA	NA	NA	NA	NA	NA	NA	NA	NA	NA	NA
Hemiptera	Clypeorrhyncha		Membracoidea	Cicadellidae	Aphrodinae		Scaphoideus		merus		DeLong & Beery						T						NA				NA	Scaphoideus merus	accepted name	3	NA	NA	NA	NA	NA	NA	NA	NA	NA	NA	NA	NA	NA	NA
Hemiptera	Clypeorrhyncha		Membracoidea	Cicadellidae	Aphrodinae		Scaphoideus		minor		Osborn				T	T	T	T	T	T			NA				NA	Scaphoideus minor	accepted name	3	NA	NA	NA	NA	NA	NA	NA	NA	NA	NA	NA	NA	NA	NA
Hemiptera	Clypeorrhyncha		Membracoidea	Cicadellidae	Aphrodinae		Scaphoideus		tergatus		DeLong					T							NA				NA	Scaphoideus tergatus	accepted name	3	NA	NA	NA	NA	NA	NA	NA	NA	NA	NA	NA	NA	NA	NA
Hemiptera	Clypeorrhyncha		Membracoidea	Cicadellidae	Aphrodinae		Scaphytopius		acutus		(Say)	T	T	T	T	T	T	T	T	T	T		NA	T	T	T	NA	Scaphytopius acutus	accepted name	25	22	3	0.12	0.06	0.18	0	NA	NA	2	3	0	16	0	0
Hemiptera	Clypeorrhyncha		Membracoidea	Cicadellidae	Aphrodinae		Sorhoanus		orientalis		(DeLong & Davidson)	T	T	T	T	T	T		T	T		T	NA		T		NA	Sorhoanus orientalis	Not on COL	2	NA	NA	NA	NA	NA	NA	NA	NA	NA	NA	NA	NA	NA	NA
Hemiptera	Clypeorrhyncha		Membracoidea	Cicadellidae	Aphrodinae		Texananus		oregonus		(Ball)	T											NA				NA	Texananus oregonus	accepted name	2	NA	NA	NA	NA	NA	NA	NA	NA	NA	NA	NA	NA	NA	NA
Hemiptera	Clypeorrhyncha		Membracoidea	Cicadellidae	Aphrodinae		Twiningia		fasciatus		(Beamer)	T											NA				NA	Twiningia fasciatus	Not on COL	NA	NA	NA	NA	NA	NA	NA	NA	NA	NA	NA	NA	NA	NA	NA
Hemiptera	Clypeorrhyncha		Membracoidea	Cicadellidae	Aphrodinae		Xestocephalus		similis		Peters					T							NA				NA	Xestocephalus similis	Not on COL	4	1	1	NA	NA	NA	NA	No	1	1	1	0	0	0	0
Hemiptera	Clypeorrhyncha		Membracoidea	Cicadellidae	Aphrodinae		Xestocephalus		superbus		(Provancher)	T		T	T	T	T		T	T			NA				NA	Xestocephalus superbus	Not on COL	6	2	2	0.17	NA	0.17	0.17	No	1	1	2	0	0	0	0
Hemiptera	Clypeorrhyncha		Membracoidea	Cicadellidae	Coelidiinae		Neocoelidia		lineata		Baker	T											NA				NA	Neocoelidia lineata	Not on COL	2	NA	NA	NA	NA	NA	NA	NA	NA	NA	NA	NA	NA	NA	NA
Hemiptera	Clypeorrhyncha		Membracoidea	Cicadellidae	Eurymelinae		Agalliopsis		abietaria		Oman	T											NA				NA	Agalliopsis abietaria	accepted name	2	NA	NA	NA	NA	NA	NA	NA	NA	NA	NA	NA	NA	NA	NA
Hemiptera	Clypeorrhyncha		Membracoidea	Cicadellidae	Eurymelinae		Agalliopsis		peneoculata		(Oman)					T	T		T				NA				NA	Agalliopsis peneoculata	accepted name	3	NA	NA	NA	NA	NA	NA	NA	NA	NA	NA	NA	NA	NA	NA
Hemiptera	Clypeorrhyncha		Membracoidea	Cicadellidae	Eurymelinae		Idiocerus		duzeei		Provancher					T	L			T			NA				NA	Idiocerus duzeei	accepted name	2	NA	NA	NA	NA	NA	NA	NA	NA	NA	NA	NA	NA	NA	NA
Hemiptera	Clypeorrhyncha		Membracoidea	Cicadellidae	Eurymelinae		Idiocerus		glacialis		Hamilton	T											NA				NA	Idiocerus glacialis	accepted name	2	NA	NA	NA	NA	NA	NA	NA	NA	NA	NA	NA	NA	NA	NA
Hemiptera	Clypeorrhyncha		Membracoidea	Cicadellidae	Eurymelinae		Idiocerus		pallidus		Fitch	T	T	T	T	T	T	T		T	T	T	NA	T			NA	Idiocerus pallidus	accepted name	2	NA	NA	NA	NA	NA	NA	NA	NA	NA	NA	NA	NA	NA	NA
Hemiptera	Clypeorrhyncha		Membracoidea	Cicadellidae	Aphrodinae		Aflexia		rubranura		(DeLong)				T	T							NA				NA	Aflexia rubranura	accepted name	3	NA	NA	NA	NA	NA	NA	NA	NA	NA	NA	NA	NA	NA	NA
Hemiptera	Clypeorrhyncha		Membracoidea	Cicadellidae	Aphrodinae		Athysanella		macleani		Blocker & Wesley												NA		T	T	NA	Athysanella macleani	accepted name	3	NA	NA	NA	NA	NA	NA	NA	NA	NA	NA	NA	NA	NA	NA
Hemiptera	Clypeorrhyncha		Membracoidea	Cicadellidae	Aphrodinae		Balclutha		confluens		(Rey)	T			T	T	T	T		T	T		NA		T	T	NA	Balclutha confluens	Not on COL	4	NA	NA	NA	NA	NA	NA	NA	NA	NA	NA	NA	NA	NA	NA
Hemiptera	Clypeorrhyncha		Membracoidea	Cicadellidae	Aphrodinae		Cicadula		cyperacea		(Osborn)					T	T		T				NA				NA	Cicadula cyperacea	Not on COL	4	NA	NA	NA	NA	NA	NA	NA	NA	NA	NA	NA	NA	NA	NA
Hemiptera	Clypeorrhyncha		Membracoidea	Cicadellidae	Aphrodinae		Cicadula		persimilis		(Edwards)										I		NA				NA	Cicadula persimilis	accepted name	2	NA	NA	NA	NA	NA	NA	NA	NA	NA	NA	NA	NA	NA	NA
Hemiptera	Clypeorrhyncha		Membracoidea	Cicadellidae	Aphrodinae		Cicadula		smithi		(Van Duzee)	T	T	T	T	T	T			T	T		NA				NA	Cicadula smithi	accepted name	3	NA	NA	NA	NA	NA	NA	NA	NA	NA	NA	NA	NA	NA	NA
Hemiptera	Clypeorrhyncha		Membracoidea	Cicadellidae	Aphrodinae		Colladonus		aureolus		(Van Duzee)	T											NA				NA	Colladonus aureolus	Not on COL	3	NA	NA	NA	NA	NA	NA	NA	NA	NA	NA	NA	NA	NA	NA
Hemiptera	Clypeorrhyncha		Membracoidea	Cicadellidae	Aphrodinae		Colladonus		balius		Hamilton									T			NA				NA	Colladonus balius	accepted name	3	NA	NA	NA	NA	NA	NA	NA	NA	NA	NA	NA	NA	NA	NA
Hemiptera	Clypeorrhyncha		Membracoidea	Cicadellidae	Aphrodinae		Colladonus		geminatus		(Van Duzee)	T	T										NA			L	NA	Colladonus geminatus	Not on COL	3	NA	NA	NA	NA	NA	NA	NA	NA	NA	NA	NA	NA	NA	NA
Hemiptera	Clypeorrhyncha		Membracoidea	Cicadellidae	Aphrodinae		Colladonus		holmesi		Bliven	T											NA				NA	Colladonus holmesi	accepted name	3	NA	NA	NA	NA	NA	NA	NA	NA	NA	NA	NA	NA	NA	NA
Hemiptera	Clypeorrhyncha		Membracoidea	Cicadellidae	Aphrodinae		Colladonus		mendicus		(Ball)	T											NA				NA	Colladonus mendicus	Not on COL	3	NA	NA	NA	NA	NA	NA	NA	NA	NA	NA	NA	NA	NA	NA
Hemiptera	Clypeorrhyncha		Membracoidea	Cicadellidae	Aphrodinae		Colladonus		setaceus		Nielson					T	T	T	T	T			NA				NA	Colladonus setaceus	Not on COL	4	NA	NA	NA	NA	NA	NA	NA	NA	NA	NA	NA	NA	NA	NA
Hemiptera	Clypeorrhyncha		Membracoidea	Cicadellidae	Aphrodinae		Colladonus		tahotus		Ball	T											NA			T	NA	Colladonus tahotus	accepted name	3	NA	NA	NA	NA	NA	NA	NA	NA	NA	NA	NA	NA	NA	NA
Hemiptera	Clypeorrhyncha		Membracoidea	Cicadellidae	Aphrodinae		Cosmotettix		beirnei		Hamilton & Ross	T	T	T	T	T							NA				NA	Cosmotettix beirnei	Not on COL	4	1	NA	NA	NA	NA	NA	Yes	3	1	0	0	1	0	0
Hemiptera	Clypeorrhyncha		Membracoidea	Cicadellidae	Aphrodinae		Cosmotettix		bilineatus		(Gillette & Baker)	T	T	T	T	T	T				T		NA		T	T	NA	Cosmotettix bilineatus	accepted name	4	NA	NA	NA	NA	NA	NA	NA	NA	NA	NA	NA	NA	NA	NA
Hemiptera	Clypeorrhyncha		Membracoidea	Cicadellidae	Aphrodinae		Cosmotettix		luteocephalus		(Sanders & DeLong)	T	T	T	T	T					T		NA		T		NA	Cosmotettix luteocephalus	accepted name	3	NA	NA	NA	NA	NA	NA	NA	NA	NA	NA	NA	NA	NA	NA
Hemiptera	Clypeorrhyncha		Membracoidea	Cicadellidae	Aphrodinae		Dicyphonia		ornata		(Baker)		T	T									NA				NA	Dicyphonia ornata	Not on COL	3	NA	NA	NA	NA	NA	NA	NA	NA	NA	NA	NA	NA	NA	NA
Hemiptera	Clypeorrhyncha		Membracoidea	Cicadellidae	Aphrodinae		Diplocolenus		aquilonius		Ross & Hamilton												NA		T	T	NA	Diplocolenus aquilonius	accepted name	3	NA	NA	NA	NA	NA	NA	NA	NA	NA	NA	NA	NA	NA	NA
Hemiptera	Clypeorrhyncha		Membracoidea	Cicadellidae	Aphrodinae		Diplocolenus		brevior		Ross & Hamilton	T	T										NA	T	T		NA	Diplocolenus brevior	accepted name	3	NA	NA	NA	NA	NA	NA	NA	NA	NA	NA	NA	NA	NA	NA
Hemiptera	Clypeorrhyncha		Membracoidea	Cicadellidae	Aphrodinae		Dorydiella		kansana		Beamer				?	T							NA				NA	Dorydiella kansana	accepted name	3	2	NA	0	NA	0	0	No	1	1	0	0	2	0	0
Hemiptera	Clypeorrhyncha		Membracoidea	Cicadellidae	Aphrodinae		Euscelis		aemulans		(Kirschbaum)	T		T		T	L				T		NA			T	NA	Euscelis aemulans	Not on COL	6	1	NA	NA	NA	NA	NA	Yes	2	1	0	0	1	0	0
Hemiptera	Clypeorrhyncha		Membracoidea	Cicadellidae	Aphrodinae		Euscelis		obsoleta		(Kirschbaum)	I				?							NA				NA	Euscelis obsoleta	Not on COL	3	NA	NA	NA	NA	NA	NA	NA	NA	NA	NA	NA	NA	NA	NA
Hemiptera	Clypeorrhyncha		Membracoidea	Cicadellidae	Aphrodinae		Eutettix		glennanus		Ball	T											NA				NA	Eutettix glennanus	Not on COL	3	NA	NA	NA	NA	NA	NA	NA	NA	NA	NA	NA	NA	NA	NA
Hemiptera	Clypeorrhyncha		Membracoidea	Cicadellidae	Aphrodinae		Extrusanus		oryssus		Hamilton		T	T	T								NA				NA	Extrusanus oryssus	accepted name	3	1	1	NA	NA	NA	NA	No	1	1	1	0	0	0	0
Hemiptera	Clypeorrhyncha		Membracoidea	Cicadellidae	Aphrodinae		Flexamia		prairiana		DeLong				T	T							NA				NA	Flexamia prairiana	accepted name	3	1	NA	NA	NA	NA	NA	Yes	2	1	0	0	1	0	0
Hemiptera	Clypeorrhyncha		Membracoidea	Cicadellidae	Aphrodinae		Graminella		nigrifrons		(Forbes)				T	T	L		T				NA				NA	Graminella nigrifrons	accepted name	4	1	NA	NA	NA	NA	NA	No	1	1	0	0	1	0	0
Hemiptera	Clypeorrhyncha		Membracoidea	Cicadellidae	Aphrodinae		Hardya		youngi		Beirne												NA		T	T	NA	Hardya youngi	accepted name	3	NA	NA	NA	NA	NA	NA	NA	NA	NA	NA	NA	NA	NA	NA
Hemiptera	Clypeorrhyncha		Membracoidea	Cicadellidae	Aphrodinae		Hebecephalus		rostratus		Beamer & Tuthill		T	T	T								NA		T	T	NA	Hebecephalus rostratus	accepted name	3	NA	NA	NA	NA	NA	NA	NA	NA	NA	NA	NA	NA	NA	NA
Hemiptera	Clypeorrhyncha		Membracoidea	Cicadellidae	Aphrodinae		Hebecephalus		sagittatus		Beamer & Tuthill	T											NA		T		NA	Hebecephalus sagittatus	accepted name	3	1	NA	NA	NA	NA	NA	No	1	1	0	1	0	0	0
Hemiptera	Clypeorrhyncha		Membracoidea	Cicadellidae	Aphrodinae		Latalus		remotus		Hamilton					T	T			T			NA				NA	Latalus remotus	Not on COL	4	NA	NA	NA	NA	NA	NA	NA	NA	NA	NA	NA	NA	NA	NA
Hemiptera	Clypeorrhyncha		Membracoidea	Cicadellidae	Aphrodinae		Latalus		tatraensis		(Heller)												NA	T	T	T	NA	Latalus tatraensis	Not on COL	3	NA	NA	NA	NA	NA	NA	NA	NA	NA	NA	NA	NA	NA	NA
Hemiptera	Clypeorrhyncha		Membracoidea	Cicadellidae	Aphrodinae		Limotettix		anthracinus		(Van Duzee)						L						NA				NA	Limotettix anthracinus	accepted name	3	NA	NA	NA	NA	NA	NA	NA	NA	NA	NA	NA	NA	NA	NA
Hemiptera	Clypeorrhyncha		Membracoidea	Cicadellidae	Aphrodinae		Limotettix		balli		(Medler)				L	T							NA				NA	Limotettix balli	accepted name	3	NA	NA	NA	NA	NA	NA	NA	NA	NA	NA	NA	NA	NA	NA
Hemiptera	Clypeorrhyncha		Membracoidea	Cicadellidae	Aphrodinae		Limotettix		humidus		(Osborn)	T				T	T	T	T	T	T		NA				NA	Limotettix humidus	accepted name	5	NA	NA	NA	NA	NA	NA	NA	NA	NA	NA	NA	NA	NA	NA
Hemiptera	Clypeorrhyncha		Membracoidea	Cicadellidae	Aphrodinae		Limotettix		instabilis		(Van Duzee)	T	T	T	T	T	T	T		L	T	T	NA			T	NA	Limotettix instabilis	accepted name	3	NA	NA	NA	NA	NA	NA	NA	NA	NA	NA	NA	NA	NA	NA
Hemiptera	Clypeorrhyncha		Membracoidea	Cicadellidae	Aphrodinae		Limotettix		parallelus		(Van Duzee)		T	T	T	T	T		T	T			NA				NA	Limotettix parallelus	accepted name	3	1	NA	NA	NA	NA	NA	Yes	2	1	0	0	1	0	0
Hemiptera	Clypeorrhyncha		Membracoidea	Cicadellidae	Aphrodinae		Limotettix		sphagneticus		Emeljanov	T	T	T	T	T	T		T	T	T		NA	T	T	T	NA	Limotettix sphagneticus	Not on COL	3	NA	NA	NA	NA	NA	NA	NA	NA	NA	NA	NA	NA	NA	NA
Hemiptera	Clypeorrhyncha		Membracoidea	Cicadellidae	Aphrodinae		Limotettix		symphoricarpae		(Ball)		T		L								NA				NA	Limotettix symphoricarpae	accepted name	3	NA	NA	NA	NA	NA	NA	NA	NA	NA	NA	NA	NA	NA	NA
Hemiptera	Clypeorrhyncha		Membracoidea	Cicadellidae	Aphrodinae		Limotettix		utahnus		(Lawson)	T	T	T	T								NA				NA	Limotettix utahnus	Not on COL	3	1	NA	NA	NA	NA	NA	Yes	2	1	0	0	1	0	0
Hemiptera	Clypeorrhyncha		Membracoidea	Cicadellidae	Aphrodinae		Lonatura		melina		DeLong		T	T									NA				NA	Lonatura melina	accepted name	3	NA	NA	NA	NA	NA	NA	NA	NA	NA	NA	NA	NA	NA	NA
Hemiptera	Clypeorrhyncha		Membracoidea	Cicadellidae	Aphrodinae		Macrosteles		alpinus		(Zetterstedt)	T			T	T	T					T	TRUE	T	T	T	NA	Macrosteles alpinus	Not on COL	3	NA	NA	NA	NA	NA	NA	NA	NA	NA	NA	NA	NA	NA	NA
Hemiptera	Clypeorrhyncha		Membracoidea	Cicadellidae	Aphrodinae		Macrosteles		bifurcatus		Beirne				T	T	T		T	T			NA			T	NA	Macrosteles bifurcatus	accepted name	3	NA	NA	NA	NA	NA	NA	NA	NA	NA	NA	NA	NA	NA	NA
Hemiptera	Clypeorrhyncha		Membracoidea	Cicadellidae	Aphrodinae		Macrosteles		elongatus		Beirne	T	T	T	T		T		T		T		NA				NA	Macrosteles elongatus	accepted name	4	2	2	NA	NA	NA	NA	No	1	1	2	0	0	0	0
Hemiptera	Clypeorrhyncha		Membracoidea	Cicadellidae	Aphrodinae		Macrosteles		major		(Dorst)		T	T	T	T							NA				NA	Macrosteles major	Not on COL	5	2	NA	NA	NA	NA	NA	No	1	2	0	1	0	1	0
Hemiptera	Clypeorrhyncha		Membracoidea	Cicadellidae	Aphrodinae		Macrosteles		potorius		(Ball)		T	T	T	T	T						NA			T	NA	Macrosteles potorius	Not on COL	4	NA	NA	NA	NA	NA	NA	NA	NA	NA	NA	NA	NA	NA	NA
Hemiptera	Clypeorrhyncha		Membracoidea	Cicadellidae	Aphrodinae		Macrosteles		slossonae		(Van Duzee)	L	T			T	T		T	T			NA		T		NA	Macrosteles slossonae	Not on COL	4	NA	NA	NA	NA	NA	NA	NA	NA	NA	NA	NA	NA	NA	NA
Hemiptera	Clypeorrhyncha		Membracoidea	Cicadellidae	Aphrodinae		Mocuellus		americanus		Emeljanov		T	T	T	T							NA				NA	Mocuellus americanus	Not on COL	3	3	NA	NA	NA	NA	NA	Yes	5	1	0	0	3	0	0
Hemiptera	Clypeorrhyncha		Membracoidea	Cicadellidae	Aphrodinae		Mocuellus		caprillus		Ross & Hamilton		T	T									NA				NA	Mocuellus caprillus	Not on COL	9	7	NA	NA	NA	NA	NA	Yes	5	2	0	1	6	0	0
Hemiptera	Clypeorrhyncha		Membracoidea	Cicadellidae	Aphrodinae		Paraphlepsius		electus		(DeLong)				T								NA				NA	Paraphlepsius electus	accepted name	3	NA	NA	NA	NA	NA	NA	NA	NA	NA	NA	NA	NA	NA	NA
Hemiptera	Clypeorrhyncha		Membracoidea	Cicadellidae	Aphrodinae		Pasaremus		concentricus		(Van Duzee)	T	T	T	T		T	T	T	T			NA		T		NA	Pasaremus concentricus	accepted name	3	NA	NA	NA	NA	NA	NA	NA	NA	NA	NA	NA	NA	NA	NA
Hemiptera	Clypeorrhyncha		Membracoidea	Cicadellidae	Aphrodinae		Pendarus		franconianus		(Ball)					T	T		T				NA				NA	Pendarus franconianus	Not on COL	3	NA	NA	NA	NA	NA	NA	NA	NA	NA	NA	NA	NA	NA	NA
Hemiptera	Clypeorrhyncha		Membracoidea	Cicadellidae	Aphrodinae		Pendarus		punctiscriptus		(Van Duzee)				T	T							NA				NA	Pendarus punctiscriptus	accepted name	4	1	NA	NA	NA	NA	NA	No	1	1	0	0	1	0	0
Hemiptera	Clypeorrhyncha		Membracoidea	Cicadellidae	Aphrodinae		Polyamia		similaris		DeLong & Davidson					T							NA				NA	Polyamia similaris	accepted name	3	NA	NA	NA	NA	NA	NA	NA	NA	NA	NA	NA	NA	NA	NA
Hemiptera	Clypeorrhyncha		Membracoidea	Cicadellidae	Aphrodinae		Psammotettix		knullae		Greene	T	T	T	T	T							NA		T	T	NA	Psammotettix knullae	accepted name	4	1	1	NA	NA	NA	NA	No	1	1	1	0	0	0	0
Hemiptera	Clypeorrhyncha		Membracoidea	Cicadellidae	Aphrodinae		Psammotettix		latipex		(Sanders & DeLong)	T	T	T	T		T						NA	T	T	T	NA	Psammotettix latipex	Not on COL	3	NA	NA	NA	NA	NA	NA	NA	NA	NA	NA	NA	NA	NA	NA
Hemiptera	Clypeorrhyncha		Membracoidea	Cicadellidae	Aphrodinae		Scaphoideus		atlantus		Ball					T							NA				NA	Scaphoideus atlantus	accepted name	3	NA	NA	NA	NA	NA	NA	NA	NA	NA	NA	NA	NA	NA	NA
Hemiptera	Clypeorrhyncha		Membracoidea	Cicadellidae	Aphrodinae		Scaphoideus		cinerosus		Osborn	T			T	T	T						NA				NA	Scaphoideus cinerosus	accepted name	15	12	12	0.74	0.06	1.54	0	No	1	1	12	0	0	0	0
Hemiptera	Clypeorrhyncha		Membracoidea	Cicadellidae	Aphrodinae		Scaphoideus		cylindratus		DeLong & Beery					T	T	T		T			NA				NA	Scaphoideus cylindratus	accepted name	11	7	7	0.53	0.11	1.25	0	No	1	1	7	0	0	0	0
Hemiptera	Clypeorrhyncha		Membracoidea	Cicadellidae	Aphrodinae		Scaphoideus		cyprius		Ball					T	T	T	T				NA				NA	Scaphoideus cyprius	accepted name	21	17	NA	NA	NA	NA	NA	No	1	1	0	0	17	0	0
Hemiptera	Clypeorrhyncha		Membracoidea	Cicadellidae	Aphrodinae		Scaphoideus		flavidus		Barnett						T						NA				NA	Scaphoideus flavidus	accepted name	4	NA	NA	NA	NA	NA	NA	NA	NA	NA	NA	NA	NA	NA	NA
Hemiptera	Clypeorrhyncha		Membracoidea	Cicadellidae	Aphrodinae		Scaphoideus		paludosus		Ball					T							NA				NA	Scaphoideus paludosus	accepted name	4	1	1	NA	NA	NA	NA	No	1	1	1	0	0	0	0
Hemiptera	Clypeorrhyncha		Membracoidea	Cicadellidae	Aphrodinae		Stirellus		bicolor		(Van Duzee)				T								NA				NA	Stirellus bicolor	accepted name	3	1	NA	NA	NA	NA	NA	No	1	1	0	0	0	1	0
Hemiptera	Clypeorrhyncha		Membracoidea	Cicadellidae	Aphrodinae		Xestocephalus		nigrifrons		Osborn					T	T		T				NA				NA	Xestocephalus nigrifrons	Not on COL	5	NA	NA	NA	NA	NA	NA	NA	NA	NA	NA	NA	NA	NA	NA
Hemiptera	Clypeorrhyncha		Membracoidea	Cicadellidae	Cicadellinae		Cuerna		alpina		Oman & Beamer		T	T									NA				NA	Cuerna alpina	accepted name	3	3	3	0.88	0.25	1.13	0.37	No	1	1	3	0	0	0	0
Hemiptera	Clypeorrhyncha		Membracoidea	Cicadellidae	Cicadellinae		Cuerna		septentrionalis		(Walker)	T	T	T	T	T	T	T	T				NA	T	T	T	NA	Cuerna septentrionalis	synonym	4	NA	NA	NA	NA	NA	NA	NA	NA	NA	NA	NA	NA	NA	NA
Hemiptera	Clypeorrhyncha		Membracoidea	Cicadellidae	Cicadellinae		Graphocephala		coccinea		(Forster)			T	T	T	T						NA				NA	Graphocephala coccinea	accepted name	3	NA	NA	NA	NA	NA	NA	NA	NA	NA	NA	NA	NA	NA	NA
Hemiptera	Clypeorrhyncha		Membracoidea	Cicadellidae	Gyponinae		Stragania		atra		(Baker)	T	T	T	T								NA				NA	Stragania atra	Not on COL	4	NA	NA	NA	NA	NA	NA	NA	NA	NA	NA	NA	NA	NA	NA
Hemiptera	Clypeorrhyncha		Membracoidea	Cicadellidae	Aphrodinae		Athysanella		balli		(Osborn)						L						NA				NA	Athysanella balli	accepted name	4	NA	NA	NA	NA	NA	NA	NA	NA	NA	NA	NA	NA	NA	NA
Hemiptera	Clypeorrhyncha		Membracoidea	Cicadellidae	Aphrodinae		Balclutha		neglecta		(DeLong & Davidson)	T	T	T	T	T							NA				NA	Balclutha neglecta	accepted name	5	NA	NA	NA	NA	NA	NA	NA	NA	NA	NA	NA	NA	NA	NA
Hemiptera	Clypeorrhyncha		Membracoidea	Cicadellidae	Aphrodinae		Colladonus		brunneus		(Osborn)					T	T		T				NA				NA	Colladonus brunneus	accepted name	4	NA	NA	NA	NA	NA	NA	NA	NA	NA	NA	NA	NA	NA	NA
Hemiptera	Clypeorrhyncha		Membracoidea	Cicadellidae	Aphrodinae		Cosmotettix		paludosa		(Ball)	T	T			T							NA			T	NA	Cosmotettix paludosa	Not on COL	4	NA	NA	NA	NA	NA	NA	NA	NA	NA	NA	NA	NA	NA	NA
Hemiptera	Clypeorrhyncha		Membracoidea	Cicadellidae	Aphrodinae		Deltocephalus		vanfus		Kramer	T											NA				NA	Deltocephalus vanfus	accepted name	4	NA	NA	NA	NA	NA	NA	NA	NA	NA	NA	NA	NA	NA	NA
Hemiptera	Clypeorrhyncha		Membracoidea	Cicadellidae	Aphrodinae		Extrusanus		extrusus		(Van Duzee)					T	T			T			NA				NA	Extrusanus extrusus	accepted name	5	2	2	0	NA	0	0	No	1	1	2	0	0	0	0
Hemiptera	Clypeorrhyncha		Membracoidea	Cicadellidae	Aphrodinae		Latalus		personatus		Beirne	T	T	T	T	T	T	T	T	T			NA				NA	Latalus personatus	accepted name	66	19	NA	NA	NA	NA	NA	No	1	1	0	0	19	0	0
Hemiptera	Clypeorrhyncha		Membracoidea	Cicadellidae	Aphrodinae		Limotettix		angustatus		(Osborn)	T	T	T	T	T	T			T	T	T	NA		T	T	NA	Limotettix angustatus	accepted name	4	2	NA	NA	NA	NA	NA	Yes	3	1	0	0	2	0	0
Hemiptera	Clypeorrhyncha		Membracoidea	Cicadellidae	Aphrodinae		Limotettix		brooksi		Hamilton		T										NA				NA	Limotettix brooksi	accepted name	4	NA	NA	NA	NA	NA	NA	NA	NA	NA	NA	NA	NA	NA	NA
Hemiptera	Clypeorrhyncha		Membracoidea	Cicadellidae	Aphrodinae		Limotettix		elegans		Hamilton					T							NA				NA	Limotettix elegans	accepted name	3	NA	NA	NA	NA	NA	NA	NA	NA	NA	NA	NA	NA	NA	NA
Hemiptera	Clypeorrhyncha		Membracoidea	Cicadellidae	Aphrodinae		Macrosteles		laevis		(Ribaut)	T											NA		T	T	NA	Macrosteles laevis	accepted name	4	NA	NA	NA	NA	NA	NA	NA	NA	NA	NA	NA	NA	NA	NA
Hemiptera	Clypeorrhyncha		Membracoidea	Cicadellidae	Aphrodinae		Macrosteles		maculipes		(Zetterstedt)	T	T			T	T			T	T	T	NA	T	T	T	NA	Macrosteles maculipes	Not on COL	4	NA	NA	NA	NA	NA	NA	NA	NA	NA	NA	NA	NA	NA	NA
Hemiptera	Clypeorrhyncha		Membracoidea	Cicadellidae	Aphrodinae		Macrosteles		pallidus		(Osborn)				T	T	T	T	T	T	T		NA				NA	Macrosteles pallidus	Not on COL	4	NA	NA	NA	NA	NA	NA	NA	NA	NA	NA	NA	NA	NA	NA
Hemiptera	Clypeorrhyncha		Membracoidea	Cicadellidae	Aphrodinae		Macrosteles		urticae		Moore & Ross	T	T		T	T	T			T			NA	T			NA	Macrosteles urticae	accepted name	4	NA	NA	NA	NA	NA	NA	NA	NA	NA	NA	NA	NA	NA	NA
Hemiptera	Clypeorrhyncha		Membracoidea	Cicadellidae	Aphrodinae		Macrosteles		vilbastei		Hamilton	T	T	T	T	T	T		T	T			NA			T	NA	Macrosteles vilbastei	accepted name	4	NA	NA	NA	NA	NA	NA	NA	NA	NA	NA	NA	NA	NA	NA
Hemiptera	Clypeorrhyncha		Membracoidea	Cicadellidae	Aphrodinae		Pendarus		magnus		(Osborn & Ball)		T	T	T								NA				NA	Pendarus magnus	accepted name	4	NA	NA	NA	NA	NA	NA	NA	NA	NA	NA	NA	NA	NA	NA
Hemiptera	Clypeorrhyncha		Membracoidea	Cicadellidae	Aphrodinae		Polyamia		weedi		(Van Duzee)						T						NA				NA	Polyamia weedi	accepted name	6	2	2	0.65	NA	0.65	0.65	No	1	1	2	0	0	0	0
Hemiptera	Clypeorrhyncha		Membracoidea	Cicadellidae	Aphrodinae		Rosenus		decurvus		Hamilton & Ross	T											NA				NA	Rosenus decurvus	accepted name	4	NA	NA	NA	NA	NA	NA	NA	NA	NA	NA	NA	NA	NA	NA
Hemiptera	Clypeorrhyncha		Membracoidea	Cicadellidae	Aphrodinae		Rosenus		pendulus		Hamilton & Ross	T											NA		T	T	NA	Rosenus pendulus	accepted name	4	NA	NA	NA	NA	NA	NA	NA	NA	NA	NA	NA	NA	NA	NA
Hemiptera	Clypeorrhyncha		Membracoidea	Cicadellidae	Aphrodinae		Scaphoideus		major		Osborn					T	T						NA				NA	Scaphoideus major	accepted name	13	6	6	0.29	0.09	0.93	0	No	1	1	6	0	0	0	0
Hemiptera	Clypeorrhyncha		Membracoidea	Cicadellidae	Aphrodinae		Scaphoideus		nigrellus		DeLong & Mohr					T							NA				NA	Scaphoideus nigrellus	Not on COL	4	NA	NA	NA	NA	NA	NA	NA	NA	NA	NA	NA	NA	NA	NA
Hemiptera	Clypeorrhyncha		Membracoidea	Cicadellidae	Aphrodinae		Scaphoideus		veterator		DeLong & Beery				T	T	T		T	T			NA				NA	Scaphoideus veterator	accepted name	4	NA	NA	NA	NA	NA	NA	NA	NA	NA	NA	NA	NA	NA	NA
Hemiptera	Clypeorrhyncha		Membracoidea	Cicadellidae	Aphrodinae		Texananus		superbus		(Van Duzee)	L											NA				NA	Texananus superbus	accepted name	4	NA	NA	NA	NA	NA	NA	NA	NA	NA	NA	NA	NA	NA	NA
Hemiptera	Clypeorrhyncha		Membracoidea	Cicadellidae	Aphrodinae		Unoka		gillettei		Metcalf	?	t										NA				NA	Unoka gillettei	accepted name	4	NA	NA	NA	NA	NA	NA	NA	NA	NA	NA	NA	NA	NA	NA
Hemiptera	Clypeorrhyncha		Membracoidea	Cicadellidae	Aphrodinae		Amblysellus		dorsti		(Oman)		T	T									NA				NA	Amblysellus dorsti	accepted name	7	5	4	0.38	0.07	0.56	0.19	No	1	2	4	0	0	1	0
Hemiptera	Clypeorrhyncha		Membracoidea	Cicadellidae	Aphrodinae		Amplicephalus		nebulosus		(Ball)	T		T	T								NA	T	T	T	NA	Amplicephalus nebulosus	Not on COL	5	NA	NA	NA	NA	NA	NA	NA	NA	NA	NA	NA	NA	NA	NA
Hemiptera	Clypeorrhyncha		Membracoidea	Cicadellidae	Aphrodinae		Cicadula		junea		Hamilton			T	T								NA			T	NA	Cicadula junea	accepted name	5	NA	NA	NA	NA	NA	NA	NA	NA	NA	NA	NA	NA	NA	NA
Hemiptera	Clypeorrhyncha		Membracoidea	Cicadellidae	Aphrodinae		Commellus		cedilla		Hamilton		T	T	T	T	T						NA		T	T	NA	Commellus cedilla	accepted name	5	3	2	1.09	NA	1.09	1.09	NA	NA	1	2	0	0	0	0
Hemiptera	Clypeorrhyncha		Membracoidea	Cicadellidae	Aphrodinae		Coulinus		usnus		Beirne												TRUE	T	T	T	NA	Coulinus usnus	accepted name	5	NA	NA	NA	NA	NA	NA	NA	NA	NA	NA	NA	NA	NA	NA
Hemiptera	Clypeorrhyncha		Membracoidea	Cicadellidae	Aphrodinae		Deltocephalus		fuscinervosus		Van Duzee	L											NA				NA	Deltocephalus fuscinervosus	accepted name	5	NA	NA	NA	NA	NA	NA	NA	NA	NA	NA	NA	NA	NA	NA
Hemiptera	Clypeorrhyncha		Membracoidea	Cicadellidae	Aphrodinae		Deltocephalus		nigriventer		Sanders & DeLong	T	T				T			T	T	T	NA	T	T	T	NA	Deltocephalus nigriventer	accepted name	6	NA	NA	NA	NA	NA	NA	NA	NA	NA	NA	NA	NA	NA	NA
Hemiptera	Clypeorrhyncha		Membracoidea	Cicadellidae	Aphrodinae		Deltocephalus		vanduzeei		Gillette & Baker	T											NA			T	NA	Deltocephalus vanduzeei	Not on COL	5	NA	NA	NA	NA	NA	NA	NA	NA	NA	NA	NA	NA	NA	NA
Hemiptera	Clypeorrhyncha		Membracoidea	Cicadellidae	Aphrodinae		Diplocolenus		configuratus		(Uhler)		T	T	T	T	T	T					NA	L			NA	Diplocolenus configuratus	accepted name	54	46	NA	NA	NA	NA	NA	No	1	1	0	0	45	0	0
Hemiptera	Clypeorrhyncha		Membracoidea	Cicadellidae	Aphrodinae		Hardya		dentata		(Osborn & Ball)	T	?	?									NA				NA	Hardya dentata	Not on COL	5	NA	NA	NA	NA	NA	NA	NA	NA	NA	NA	NA	NA	NA	NA
Hemiptera	Clypeorrhyncha		Membracoidea	Cicadellidae	Aphrodinae		Hebecephalus		occidentalis		Beamer & Tuthill	T	T	T	T								NA		T	T	NA	Hebecephalus occidentalis	accepted name	5	1	NA	NA	NA	NA	NA	No	1	1	0	0	1	0	0
Hemiptera	Clypeorrhyncha		Membracoidea	Cicadellidae	Aphrodinae		Hebecephalus		truncatus		Beamer & Tuthill	T	T	T	T								NA		T		NA	Hebecephalus truncatus	accepted name	5	NA	NA	NA	NA	NA	NA	NA	NA	NA	NA	NA	NA	NA	NA
Hemiptera	Clypeorrhyncha		Membracoidea	Cicadellidae	Aphrodinae		Idiodonus		aurantiacus		(Provancher)	T	T	T		T	T						NA	T	T	T	NA	Idiodonus aurantiacus	accepted name	5	NA	NA	NA	NA	NA	NA	NA	NA	NA	NA	NA	NA	NA	NA
Hemiptera	Clypeorrhyncha		Membracoidea	Cicadellidae	Aphrodinae		Limotettix		beameri		(Medler)	T											NA				NA	Limotettix beameri	accepted name	5	NA	NA	NA	NA	NA	NA	NA	NA	NA	NA	NA	NA	NA	NA
Hemiptera	Clypeorrhyncha		Membracoidea	Cicadellidae	Aphrodinae		Limotettix		bisoni		Knull		T	T	T	T							NA				NA	Limotettix bisoni	accepted name	5	4	NA	NA	NA	NA	NA	Yes	2	1	0	0	4	0	0
Hemiptera	Clypeorrhyncha		Membracoidea	Cicadellidae	Aphrodinae		Limotettix		luteolus		(Sleesman)						L		T	T			NA				NA	Limotettix luteolus	Not on COL	5	NA	NA	NA	NA	NA	NA	NA	NA	NA	NA	NA	NA	NA	NA
Hemiptera	Clypeorrhyncha		Membracoidea	Cicadellidae	Aphrodinae		Limotettix		obesura		Hamilton	T											NA				NA	Limotettix obesura	accepted name	5	NA	NA	NA	NA	NA	NA	NA	NA	NA	NA	NA	NA	NA	NA
Hemiptera	Clypeorrhyncha		Membracoidea	Cicadellidae	Aphrodinae		Macrosteles		curvata		Beirne				T		T				T	T	NA				NA	Macrosteles curvata	Not on COL	5	NA	NA	NA	NA	NA	NA	NA	NA	NA	NA	NA	NA	NA	NA
Hemiptera	Clypeorrhyncha		Membracoidea	Cicadellidae	Aphrodinae		Macrosteles		divisus		(Uhler)	T	T	T									NA				NA	Macrosteles divisus	accepted name	5	NA	NA	NA	NA	NA	NA	NA	NA	NA	NA	NA	NA	NA	NA
Hemiptera	Clypeorrhyncha		Membracoidea	Cicadellidae	Aphrodinae		Macrosteles		flavalis		Hamilton				T								NA				NA	Macrosteles flavalis	Not on COL	6	1	NA	NA	NA	NA	NA	No	1	1	0	1	0	0	0
Hemiptera	Clypeorrhyncha		Membracoidea	Cicadellidae	Aphrodinae		Macrosteles		inundatus		Hamilton	T					T			T	T		NA		T	T	NA	Macrosteles inundatus	accepted name	5	NA	NA	NA	NA	NA	NA	NA	NA	NA	NA	NA	NA	NA	NA
Hemiptera	Clypeorrhyncha		Membracoidea	Cicadellidae	Aphrodinae		Macrosteles		lepidus		(Van Duzee)					T	T						NA				NA	Macrosteles lepidus	Not on COL	5	NA	NA	NA	NA	NA	NA	NA	NA	NA	NA	NA	NA	NA	NA
Hemiptera	Clypeorrhyncha		Membracoidea	Cicadellidae	Aphrodinae		Pinumius		sexmaculatus		(Gillette & Baker)	T	T	T									NA				NA	Pinumius sexmaculatus	Not on COL	5	NA	NA	NA	NA	NA	NA	NA	NA	NA	NA	NA	NA	NA	NA
Hemiptera	Clypeorrhyncha		Membracoidea	Cicadellidae	Aphrodinae		Scaphoideus		pullus		DeLong & Mohr				T	T	T						NA				NA	Scaphoideus pullus	accepted name	5	NA	NA	NA	NA	NA	NA	NA	NA	NA	NA	NA	NA	NA	NA
Hemiptera	Clypeorrhyncha		Membracoidea	Cicadellidae	Koebeliinae		Koebelia		californica		Baker	T											NA				NA	Koebelia californica	accepted name	5	NA	NA	NA	NA	NA	NA	NA	NA	NA	NA	NA	NA	NA	NA
Hemiptera	Clypeorrhyncha		Membracoidea	Cicadellidae	Aphrodinae		Colladonus		atriflavus		Downes	T											NA				NA	Colladonus atriflavus	accepted name	6	NA	NA	NA	NA	NA	NA	NA	NA	NA	NA	NA	NA	NA	NA
Hemiptera	Clypeorrhyncha		Membracoidea	Cicadellidae	Aphrodinae		Deltocephalus		castoreus		Ball	T	L	T			?						NA		T		NA	Deltocephalus castoreus	accepted name	27	21	21	0.09	0.01	0.48	0	No	1	1	21	0	0	0	0
Hemiptera	Clypeorrhyncha		Membracoidea	Cicadellidae	Aphrodinae		Euscelis		sordida		(Zetterstedt)	I				I	I		I	I	I		NA			T	NA	Euscelis sordida	Not on COL	7	NA	NA	NA	NA	NA	NA	NA	NA	NA	NA	NA	NA	NA	NA
Hemiptera	Clypeorrhyncha		Membracoidea	Cicadellidae	Aphrodinae		Macrosteles		borealis		(Dorst)	T	T	T	T	T	T				T		NA	T	T	T	NA	Macrosteles borealis	accepted name	15	9	9	NA	NA	NA	NA	No	1	1	9	0	0	0	0
Hemiptera	Clypeorrhyncha		Membracoidea	Cicadellidae	Aphrodinae		Thamnotettix		confinis		(Zetterstedt)	T	T	T	T	T	T		T	T	T		NA	L	T	T	NA	Thamnotettix confinis	accepted name	56	21	21	0.38	0.03	1.81	0	No	1	1	21	0	0	0	0
Hemiptera	Clypeorrhyncha		Membracoidea	Cicadellidae	Gyponinae		Stragania		rufoscutellata		(Baker)		T	T									NA				NA	Stragania rufoscutellata	Not on COL	5	NA	NA	NA	NA	NA	NA	NA	NA	NA	NA	NA	NA	NA	NA
Hemiptera	Clypeorrhyncha		Membracoidea	Cicadellidae	Aphrodinae		Athysanella		occidentalis		Baker		T	T									NA				NA	Athysanella occidentalis	accepted name	23	8	1	NA	NA	NA	NA	Yes	3	4	1	0	7	0	0
Hemiptera	Clypeorrhyncha		Membracoidea	Cicadellidae	Aphrodinae		Colladonus		torneelus		(Zetterstedt)	T											NA		T	T	NA	Colladonus torneelus	Not on COL	7	NA	NA	NA	NA	NA	NA	NA	NA	NA	NA	NA	NA	NA	NA
Hemiptera	Clypeorrhyncha		Membracoidea	Cicadellidae	Aphrodinae		Scaphoideus		carinatus		Osborn					T	T		T	T			NA				NA	Scaphoideus carinatus	accepted name	16	9	9	0.19	0.06	0.77	0	No	1	2	9	0	0	0	0
Hemiptera	Clypeorrhyncha		Membracoidea	Cicadellidae	Aphrodinae		Macrosteles		fascifrons		(St�l)	T			T	T	T		T	T	T	T	TRUE	T	T	T	NA	Macrosteles fascifrons	accepted name	8	NA	NA	NA	NA	NA	NA	NA	NA	NA	NA	NA	NA	NA	NA
Hemiptera	Clypeorrhyncha		Membracoidea	Cicadellidae	Aphrodinae		Macrosteles		lineatifrons		(St�l)	T											NA			T	NA	Macrosteles lineatifrons	accepted name	8	NA	NA	NA	NA	NA	NA	NA	NA	NA	NA	NA	NA	NA	NA
Hemiptera	Clypeorrhyncha		Membracoidea	Cicadellidae	Aphrodinae		Sorhoanus		caricis		(Gillette & Baker)	T	T	T	T		T						NA		T	T	NA	Sorhoanus caricis	accepted name	8	NA	NA	NA	NA	NA	NA	NA	NA	NA	NA	NA	NA	NA	NA
Hemiptera	Clypeorrhyncha		Membracoidea	Cicadellidae	Aphrodinae		Aligia		californica		Van Duzee	T											NA				NA	Aligia californica	accepted name	NA	NA	NA	NA	NA	NA	NA	NA	NA	NA	NA	NA	NA	NA	NA
Hemiptera	Clypeorrhyncha		Membracoidea	Cicadellidae	Aphrodinae		Allygus		atomarius		(Fabricius)					I	I						NA				NA	Allygus atomarius	Not on COL	1	NA	NA	NA	NA	NA	NA	NA	NA	NA	NA	NA	NA	NA	NA
Hemiptera	Clypeorrhyncha		Membracoidea	Cicadellidae	Aphrodinae		Allygus		mixtus		(Fabricius)	I								I			NA				NA	Allygus mixtus	Not on COL	NA	NA	NA	NA	NA	NA	NA	NA	NA	NA	NA	NA	NA	NA	NA
Hemiptera	Clypeorrhyncha		Membracoidea	Cicadellidae	Aphrodinae		Amblysellus		grex		(Oman)	T	T	T									NA				NA	Amblysellus grex	accepted name	NA	NA	NA	NA	NA	NA	NA	NA	NA	NA	NA	NA	NA	NA	NA
Hemiptera	Clypeorrhyncha		Membracoidea	Cicadellidae	Aphrodinae		Amblysellus		punctatus		(Osborn & Ball)	L	T	T	T								NA				NA	Amblysellus punctatus	accepted name	NA	NA	NA	NA	NA	NA	NA	NA	NA	NA	NA	NA	NA	NA	NA
Hemiptera	Clypeorrhyncha		Membracoidea	Cicadellidae	Aphrodinae		Amblysellus		valens		(Beamer & Tuthill)		T	T	T								NA				NA	Amblysellus valens	accepted name	1	NA	NA	NA	NA	NA	NA	NA	NA	NA	NA	NA	NA	NA	NA
Hemiptera	Clypeorrhyncha		Membracoidea	Cicadellidae	Aphrodinae		Amblysellus		wyomus		(Kramer)	T	T	T									NA				NA	Amblysellus wyomus	accepted name	3	NA	NA	NA	NA	NA	NA	NA	NA	NA	NA	NA	NA	NA	NA
Hemiptera	Clypeorrhyncha		Membracoidea	Cicadellidae	Aphrodinae		Amplicephalus		inimicus		(Say)	T	T	T	T	T	T	T	T	T	T		NA	T			NA	Amplicephalus inimicus	Not on COL	1	1	NA	NA	NA	NA	NA	No	1	1	0	0	0	1	0
Hemiptera	Clypeorrhyncha		Membracoidea	Cicadellidae	Aphrodinae		Amplicephalus		montanus		(DeLong & Sleesman)	T											NA				NA	Amplicephalus montanus	Not on COL	NA	NA	NA	NA	NA	NA	NA	NA	NA	NA	NA	NA	NA	NA	NA
Hemiptera	Clypeorrhyncha		Membracoidea	Cicadellidae	Aphrodinae		Amplicephalus		simplarius		(Osborn & Ball)						L	T	T	T			NA				NA	Amplicephalus simplarius	Not on COL	3	2	2	NA	NA	NA	NA	No	1	1	2	0	0	0	0
Hemiptera	Clypeorrhyncha		Membracoidea	Cicadellidae	Aphrodinae		Anoscopus		albiger		(Germar)	I				I	I		I				NA				NA	Anoscopus albiger	accepted name	4	2	2	0	NA	0	0	No	1	1	2	0	0	0	0
Hemiptera	Clypeorrhyncha		Membracoidea	Cicadellidae	Aphrodinae		Ballana		calipera		DeLong	T											NA				NA	Ballana calipera	accepted name	NA	NA	NA	NA	NA	NA	NA	NA	NA	NA	NA	NA	NA	NA	NA
Hemiptera	Clypeorrhyncha		Membracoidea	Cicadellidae	Aphrodinae		Ballana		chelata		DeLong	T											NA				NA	Ballana chelata	accepted name	NA	NA	NA	NA	NA	NA	NA	NA	NA	NA	NA	NA	NA	NA	NA
Hemiptera	Clypeorrhyncha		Membracoidea	Cicadellidae	Aphrodinae		Ballana		hebea		DeLong	T											NA				NA	Ballana hebea	accepted name	NA	NA	NA	NA	NA	NA	NA	NA	NA	NA	NA	NA	NA	NA	NA
Hemiptera	Clypeorrhyncha		Membracoidea	Cicadellidae	Aphrodinae		Ballana		ortha		DeLong	T	T	T									NA				NA	Ballana ortha	accepted name	NA	NA	NA	NA	NA	NA	NA	NA	NA	NA	NA	NA	NA	NA	NA
Hemiptera	Clypeorrhyncha		Membracoidea	Cicadellidae	Aphrodinae		Ballana		remissa		DeLong	T											NA				NA	Ballana remissa	accepted name	NA	NA	NA	NA	NA	NA	NA	NA	NA	NA	NA	NA	NA	NA	NA
Hemiptera	Clypeorrhyncha		Membracoidea	Cicadellidae	Aphrodinae		Chlorotettix		dentatus		Sanders & DeLong					T							NA				NA	Chlorotettix dentatus	accepted name	NA	NA	NA	NA	NA	NA	NA	NA	NA	NA	NA	NA	NA	NA	NA
Hemiptera	Clypeorrhyncha		Membracoidea	Cicadellidae	Aphrodinae		Chlorotettix		unicolor		(Fitch)	T	T	T	T	T	T	T	T	T	T		NA	T			NA	Chlorotettix unicolor	accepted name	15	15	NA	NA	NA	NA	NA	Yes	2	1	0	0	0	0	0
Hemiptera	Clypeorrhyncha		Membracoidea	Cicadellidae	Aphrodinae		Colladonus		balli		Nielson	L											NA				NA	Colladonus balli	accepted name	NA	NA	NA	NA	NA	NA	NA	NA	NA	NA	NA	NA	NA	NA	NA
Hemiptera	Clypeorrhyncha		Membracoidea	Cicadellidae	Aphrodinae		Colladonus		egenus		Ball	T											NA				NA	Colladonus egenus	accepted name	NA	NA	NA	NA	NA	NA	NA	NA	NA	NA	NA	NA	NA	NA	NA
Hemiptera	Clypeorrhyncha		Membracoidea	Cicadellidae	Aphrodinae		Colladonus		nugax		(Van Duzee)	T											NA				NA	Colladonus nugax	accepted name	NA	NA	NA	NA	NA	NA	NA	NA	NA	NA	NA	NA	NA	NA	NA
Hemiptera	Clypeorrhyncha		Membracoidea	Cicadellidae	Aphrodinae		Colladonus		waldanus		(Ball)	L		L	T	T							NA	T	T	T	NA	Colladonus waldanus	accepted name	NA	NA	NA	NA	NA	NA	NA	NA	NA	NA	NA	NA	NA	NA	NA
Hemiptera	Clypeorrhyncha		Membracoidea	Cicadellidae	Aphrodinae		Deltocephalus		flavicostatus		Van Duzee								L				NA				NA	Deltocephalus flavicostatus	Not on COL	NA	NA	NA	NA	NA	NA	NA	NA	NA	NA	NA	NA	NA	NA	NA
Hemiptera	Clypeorrhyncha		Membracoidea	Cicadellidae	Aphrodinae		Deltocephalus		sonorus		Ball								L				NA				NA	Deltocephalus sonorus	Not on COL	NA	NA	NA	NA	NA	NA	NA	NA	NA	NA	NA	NA	NA	NA	NA
Hemiptera	Clypeorrhyncha		Membracoidea	Cicadellidae	Aphrodinae		Dorycara		minor		(Osborn)		T	T	T								NA				NA	Dorycara minor	Not on COL	1	1	NA	NA	NA	NA	NA	Yes	2	1	0	0	0	1	0
Hemiptera	Clypeorrhyncha		Membracoidea	Cicadellidae	Aphrodinae		Dorycara		omanae		(Beamer)	T											NA				NA	Dorycara omanae	Not on COL	NA	NA	NA	NA	NA	NA	NA	NA	NA	NA	NA	NA	NA	NA	NA
Hemiptera	Clypeorrhyncha		Membracoidea	Cicadellidae	Aphrodinae		Dorycara		platyrhynchus		(Osborn)					T							NA				NA	Dorycara platyrhynchus	Not on COL	2	1	NA	NA	NA	NA	NA	Yes	2	1	0	0	0	1	0
Hemiptera	Clypeorrhyncha		Membracoidea	Cicadellidae	Aphrodinae		Euscelis		okaensis		(Zachvatkin)	?											NA	?	?	?	NA	Euscelis okaensis	Not on COL	NA	NA	NA	NA	NA	NA	NA	NA	NA	NA	NA	NA	NA	NA	NA
Hemiptera	Clypeorrhyncha		Membracoidea	Cicadellidae	Aphrodinae		Euscelis		sibirica		(Emeljanov)												NA		?	?	NA	Euscelis sibirica	Not on COL	NA	NA	NA	NA	NA	NA	NA	NA	NA	NA	NA	NA	NA	NA	NA
Hemiptera	Clypeorrhyncha		Membracoidea	Cicadellidae	Aphrodinae		Fieberiella		florii		(St�l)	I				I							NA				NA	Fieberiella florii	accepted name	1	1	1	NA	NA	NA	NA	No	1	1	1	0	0	0	0
Hemiptera	Clypeorrhyncha		Membracoidea	Cicadellidae	Aphrodinae		Frigartus		frigidus		(Ball)	T	T	T									NA				NA	Frigartus frigidus	Not on COL	3	2	2	NA	NA	NA	NA	No	1	1	2	0	0	0	0
Hemiptera	Clypeorrhyncha		Membracoidea	Cicadellidae	Aphrodinae		Hecalus		brunnea		(Ball)		T	T	T								NA				NA	Hecalus brunnea	Not on COL	NA	NA	NA	NA	NA	NA	NA	NA	NA	NA	NA	NA	NA	NA	NA
Hemiptera	Clypeorrhyncha		Membracoidea	Cicadellidae	Aphrodinae		Hecalus		flavida		(Signoret)					T							NA				NA	Hecalus flavida	Not on COL	NA	NA	NA	NA	NA	NA	NA	NA	NA	NA	NA	NA	NA	NA	NA
Hemiptera	Clypeorrhyncha		Membracoidea	Cicadellidae	Aphrodinae		Hecalus		grandis		Shaw		T										NA				NA	Hecalus grandis	Not on COL	NA	NA	NA	NA	NA	NA	NA	NA	NA	NA	NA	NA	NA	NA	NA
Hemiptera	Clypeorrhyncha		Membracoidea	Cicadellidae	Aphrodinae		Idiodonus		morsei		(Osborn)	T	T	T	T	T	T		T	T			NA				NA	Idiodonus morsei	accepted name	NA	NA	NA	NA	NA	NA	NA	NA	NA	NA	NA	NA	NA	NA	NA
Hemiptera	Clypeorrhyncha		Membracoidea	Cicadellidae	Aphrodinae		Japananus		hyalinus		(Osborn)	I				I							NA				NA	Japananus hyalinus	accepted name	9	8	7	NA	NA	NA	NA	No	1	1	7	0	0	0	0
Hemiptera	Clypeorrhyncha		Membracoidea	Cicadellidae	Aphrodinae		Limotettix		melastigmus		(Medler)	L	T		T	T	T						NA				NA	Limotettix melastigmus	accepted name	NA	NA	NA	NA	NA	NA	NA	NA	NA	NA	NA	NA	NA	NA	NA
Hemiptera	Clypeorrhyncha		Membracoidea	Cicadellidae	Aphrodinae		Limotettix		taramus		(Medler)			L									NA				NA	Limotettix taramus	accepted name	NA	NA	NA	NA	NA	NA	NA	NA	NA	NA	NA	NA	NA	NA	NA
Hemiptera	Clypeorrhyncha		Membracoidea	Cicadellidae	Aphrodinae		Macrosteles		fieberi		(Edwards)	T			T		T				T		NA	T	L	T	NA	Macrosteles fieberi	accepted name	NA	NA	NA	NA	NA	NA	NA	NA	NA	NA	NA	NA	NA	NA	NA
Hemiptera	Clypeorrhyncha		Membracoidea	Cicadellidae	Aphrodinae		Macrosteles		osborni		(Dorst)												NA			T	NA	Macrosteles osborni	accepted name	NA	NA	NA	NA	NA	NA	NA	NA	NA	NA	NA	NA	NA	NA	NA
Hemiptera	Clypeorrhyncha		Membracoidea	Cicadellidae	Aphrodinae		Mocuellus		strictus		Ross & Hamilton	T	T										NA		T		NA	Mocuellus strictus	Not on COL	NA	NA	NA	NA	NA	NA	NA	NA	NA	NA	NA	NA	NA	NA	NA
Hemiptera	Clypeorrhyncha		Membracoidea	Cicadellidae	Aphrodinae		Opsius		stactogalus		Fieber	I				I							NA				NA	Opsius stactogalus	accepted name	3	3	3	0	0	0	0	No	1	1	3	0	0	0	0
Hemiptera	Clypeorrhyncha		Membracoidea	Cicadellidae	Aphrodinae		Orientus		ishidae		(Matsumura)					I							NA				NA	Orientus ishidae	accepted name	1	NA	NA	NA	NA	NA	NA	NA	NA	NA	NA	NA	NA	NA	NA
Hemiptera	Clypeorrhyncha		Membracoidea	Cicadellidae	Aphrodinae		Paraphlepsius		excavatus		Crowder	T											NA				NA	Paraphlepsius excavatus	accepted name	NA	NA	NA	NA	NA	NA	NA	NA	NA	NA	NA	NA	NA	NA	NA
Hemiptera	Clypeorrhyncha		Membracoidea	Cicadellidae	Aphrodinae		Penthimia		picta		Provancher						T		T	T			NA				NA	Penthimia picta	Not on COL	NA	NA	NA	NA	NA	NA	NA	NA	NA	NA	NA	NA	NA	NA	NA
Hemiptera	Clypeorrhyncha		Membracoidea	Cicadellidae	Aphrodinae		Platymetopius		vitellina		(Fitch)	T	T	T	T	T	T		T	T			NA				NA	Platymetopius vitellina	Not on COL	NA	NA	NA	NA	NA	NA	NA	NA	NA	NA	NA	NA	NA	NA	NA
Hemiptera	Clypeorrhyncha		Membracoidea	Cicadellidae	Aphrodinae		Polyamia		obtecta		(Osborn & Ball)					T	T						NA				NA	Polyamia obtecta	Not on COL	NA	NA	NA	NA	NA	NA	NA	NA	NA	NA	NA	NA	NA	NA	NA
Hemiptera	Clypeorrhyncha		Membracoidea	Cicadellidae	Aphrodinae		Rosenus		transarcticus		Hamilton & Ross	T											NA	T	T	T	NA	Rosenus transarcticus	Not on COL	NA	NA	NA	NA	NA	NA	NA	NA	NA	NA	NA	NA	NA	NA	NA
Hemiptera	Clypeorrhyncha		Membracoidea	Cicadellidae	Aphrodinae		Scaphoideus		crassus		DeLong & Mohr	T			T	T	T						NA				NA	Scaphoideus crassus	accepted name	1	NA	NA	NA	NA	NA	NA	NA	NA	NA	NA	NA	NA	NA	NA
Hemiptera	Clypeorrhyncha		Membracoidea	Cicadellidae	Aphrodinae		Scaphoideus		incognitus		Barnett						T						NA				NA	Scaphoideus incognitus	accepted name	NA	NA	NA	NA	NA	NA	NA	NA	NA	NA	NA	NA	NA	NA	NA
Hemiptera	Clypeorrhyncha		Membracoidea	Cicadellidae	Aphrodinae		Scaphoideus		lacyi		Barnett			T		T	T						NA				NA	Scaphoideus lacyi	accepted name	NA	NA	NA	NA	NA	NA	NA	NA	NA	NA	NA	NA	NA	NA	NA
Hemiptera	Clypeorrhyncha		Membracoidea	Cicadellidae	Aphrodinae		Scaphoideus		mandevillei		Barnett						T						NA				NA	Scaphoideus mandevillei	accepted name	NA	NA	NA	NA	NA	NA	NA	NA	NA	NA	NA	NA	NA	NA	NA
Hemiptera	Clypeorrhyncha		Membracoidea	Cicadellidae	Aphrodinae		Scaphoideus		productus		Osborn						L						NA				NA	Scaphoideus productus	Not on COL	NA	NA	NA	NA	NA	NA	NA	NA	NA	NA	NA	NA	NA	NA	NA
Hemiptera	Clypeorrhyncha		Membracoidea	Cicadellidae	Aphrodinae		Scaphoideus		transeus		DeLong & Beery						T						NA				NA	Scaphoideus transeus	accepted name	NA	NA	NA	NA	NA	NA	NA	NA	NA	NA	NA	NA	NA	NA	NA
Hemiptera	Clypeorrhyncha		Membracoidea	Cicadellidae	Aphrodinae		Sorhoanus		flavovirens		(Gillette & Baker)	T	T	T	T	T	T				T	T	NA	T	T	T	NA	Sorhoanus flavovirens	Not on COL	2	2	NA	NA	NA	NA	NA	No	1	1	0	0	0	2	0
Hemiptera	Clypeorrhyncha		Membracoidea	Cicadellidae	Aphrodinae		Sorhoanus		pascuellus		(Fall�n)	I				I	I	I	I	I	I		NA				NA	Sorhoanus pascuellus	Not on COL	4	4	NA	NA	NA	NA	NA	Yes	2	1	0	0	0	4	0
Hemiptera	Clypeorrhyncha		Membracoidea	Cicadellidae	Aphrodinae		Stroggylocephalus		mixtus		(Say)	T	T	T	T	T	T					T	NA		T	T	NA	Stroggylocephalus mixtus	Not on COL	NA	NA	NA	NA	NA	NA	NA	NA	NA	NA	NA	NA	NA	NA	NA
Hemiptera	Clypeorrhyncha		Membracoidea	Cicadellidae	Aphrodinae		Twiningia		pellucidus		(Ball)	T											NA				NA	Twiningia pellucidus	accepted name	NA	NA	NA	NA	NA	NA	NA	NA	NA	NA	NA	NA	NA	NA	NA
Hemiptera	Clypeorrhyncha		Membracoidea	Cicadellidae	Cicadellinae		Cicadella		viridis		(Linnaeus)	X											NA				NA	Cicadella viridis	accepted name	NA	NA	NA	NA	NA	NA	NA	NA	NA	NA	NA	NA	NA	NA	NA
Hemiptera	Clypeorrhyncha		Membracoidea	Cicadellidae	Cicadellinae		Neokolla		atra		(Barber)								T				NA				NA	Neokolla atra	Not on COL	NA	NA	NA	NA	NA	NA	NA	NA	NA	NA	NA	NA	NA	NA	NA
Hemiptera	Clypeorrhyncha		Membracoidea	Cicadellidae	Cicadellinae		Neokolla		atropunctata		(Signoret)	X											NA				NA	Neokolla atropunctata	Not on COL	NA	NA	NA	NA	NA	NA	NA	NA	NA	NA	NA	NA	NA	NA	NA
Hemiptera	Clypeorrhyncha		Membracoidea	Cicadellidae	Cicadellinae		Neokolla		confluens		(Uhler)	T											NA				NA	Neokolla confluens	Not on COL	NA	NA	NA	NA	NA	NA	NA	NA	NA	NA	NA	NA	NA	NA	NA
Hemiptera	Clypeorrhyncha		Membracoidea	Cicadellidae	Cicadellinae		Neokolla		surcula		(DeLong & Currie)		T	L									NA				NA	Neokolla surcula	Not on COL	NA	NA	NA	NA	NA	NA	NA	NA	NA	NA	NA	NA	NA	NA	NA
Hemiptera	Clypeorrhyncha		Membracoidea	Cicadellidae	Cicadellinae		Neokolla		uhleri		(Ball)	L											NA				NA	Neokolla uhleri	Not on COL	NA	NA	NA	NA	NA	NA	NA	NA	NA	NA	NA	NA	NA	NA	NA
Hemiptera	Clypeorrhyncha		Membracoidea	Cicadellidae	Cicadellinae		Pagaronia		tredecimpunctata		Ball	X											NA				NA	Pagaronia tredecimpunctata	accepted name	NA	NA	NA	NA	NA	NA	NA	NA	NA	NA	NA	NA	NA	NA	NA
Hemiptera	Clypeorrhyncha		Membracoidea	Cicadellidae	Eurymelinae		Agallia		constricta		(Van Duzee)					T							NA				NA	Agallia constricta	Not on COL	2	2	2	0	NA	0	0	No	1	1	2	0	0	0	0
Hemiptera	Clypeorrhyncha		Membracoidea	Cicadellidae	Eurymelinae		Ceratagallia		agricola		Hamilton					T							NA				NA	Ceratagallia agricola	accepted name	1	NA	NA	NA	NA	NA	NA	NA	NA	NA	NA	NA	NA	NA	NA
Hemiptera	Clypeorrhyncha		Membracoidea	Cicadellidae	Eurymelinae		Ceratagallia		califa		Oman		T										NA				NA	Ceratagallia califa	accepted name	1	NA	NA	NA	NA	NA	NA	NA	NA	NA	NA	NA	NA	NA	NA
Hemiptera	Clypeorrhyncha		Membracoidea	Cicadellidae	Eurymelinae		Ceratagallia		californica		(Baker)	T											NA				NA	Ceratagallia californica	accepted name	1	1	NA	NA	NA	NA	NA	Yes	2	1	0	0	1	0	0
Hemiptera	Clypeorrhyncha		Membracoidea	Cicadellidae	Eurymelinae		Ceratagallia		cerea		Hamilton		T										NA				NA	Ceratagallia cerea	accepted name	1	NA	NA	NA	NA	NA	NA	NA	NA	NA	NA	NA	NA	NA	NA
Hemiptera	Clypeorrhyncha		Membracoidea	Cicadellidae	Eurymelinae		Ceratagallia		cinerea		(Osborn & Ball)		T	T									NA				NA	Ceratagallia cinerea	accepted name	1	1	NA	NA	NA	NA	NA	Yes	7	1	0	0	1	0	0
Hemiptera	Clypeorrhyncha		Membracoidea	Cicadellidae	Eurymelinae		Ceratagallia		humilis		(Oman)				T	T	T	T	T	T			NA				NA	Ceratagallia humilis	accepted name	4	1	NA	NA	NA	NA	NA	Yes	7	1	0	0	1	0	0
Hemiptera	Clypeorrhyncha		Membracoidea	Cicadellidae	Eurymelinae		Ceratagallia		nanella		(Oman)	T			T								NA				NA	Ceratagallia nanella	accepted name	3	NA	NA	NA	NA	NA	NA	NA	NA	NA	NA	NA	NA	NA	NA
Hemiptera	Clypeorrhyncha		Membracoidea	Cicadellidae	Eurymelinae		Ceratagallia		okanagana		Hamilton	T											NA				NA	Ceratagallia okanagana	accepted name	1	1	NA	NA	NA	NA	NA	Yes	2	1	0	0	1	0	0
Hemiptera	Clypeorrhyncha		Membracoidea	Cicadellidae	Eurymelinae		Ceratagallia		omani		Hamilton	T											NA				NA	Ceratagallia omani	accepted name	3	NA	NA	NA	NA	NA	NA	NA	NA	NA	NA	NA	NA	NA	NA
Hemiptera	Clypeorrhyncha		Membracoidea	Cicadellidae	Eurymelinae		Ceratagallia		robusta	poudris	(Oman)	T											NA				NA	Ceratagallia robusta	accepted name	5	NA	NA	NA	NA	NA	NA	NA	NA	NA	NA	NA	NA	NA	NA
Hemiptera	Clypeorrhyncha		Membracoidea	Cicadellidae	Eurymelinae		Ceratagallia		sanguinolenta		(Provancher)	T	T	T	T	T	T			T			NA	T	T	T	NA	Ceratagallia sanguinolenta	Not on COL	3	1	NA	NA	NA	NA	NA	Yes	7	1	0	0	1	0	0
Hemiptera	Clypeorrhyncha		Membracoidea	Cicadellidae	Eurymelinae		Ceratagallia		semiarida		Hamilton		T	T									NA				NA	Ceratagallia semiarida	accepted name	2	NA	NA	NA	NA	NA	NA	NA	NA	NA	NA	NA	NA	NA	NA
Hemiptera	Clypeorrhyncha		Membracoidea	Cicadellidae	Eurymelinae		Ceratagallia		siccifolia		(Uhler)	T	T	T	T								NA			T	NA	Ceratagallia siccifolia	accepted name	6	3	1	NA	NA	NA	NA	Yes	7	2	1	0	2	0	0
Hemiptera	Clypeorrhyncha		Membracoidea	Cicadellidae	Eurymelinae		Ceratagallia		uhleri		(Van Duzee)		T	T	T								NA				NA	Ceratagallia uhleri	accepted name	1	1	1	NA	NA	NA	NA	No	1	1	1	0	0	0	0
Hemiptera	Clypeorrhyncha		Membracoidea	Cicadellidae	Eurymelinae		Ceratagallia		viator		Hamilton	T	T	T	T	T							NA	T	T	T	NA	Ceratagallia viator	accepted name	4	2	NA	NA	NA	NA	NA	Yes	7	1	0	0	2	0	0
Hemiptera	Clypeorrhyncha		Membracoidea	Cicadellidae	Eurymelinae		Ceratagallia		vulgaris		(Oman)		T			T							NA				NA	Ceratagallia vulgaris	accepted name	1	1	NA	NA	NA	NA	NA	Yes	7	1	0	0	1	0	0
Hemiptera	Clypeorrhyncha		Membracoidea	Cicadellidae	Eurymelinae		Idiocerus		canae		Hamilton		T										NA				NA	Idiocerus canae	accepted name	NA	NA	NA	NA	NA	NA	NA	NA	NA	NA	NA	NA	NA	NA	NA
Hemiptera	Clypeorrhyncha		Membracoidea	Cicadellidae	Eurymelinae		Idiocerus		cognatus		Fieber	I				I	i	I		I			NA				NA	Idiocerus cognatus	Not on COL	NA	NA	NA	NA	NA	NA	NA	NA	NA	NA	NA	NA	NA	NA	NA
Hemiptera	Clypeorrhyncha		Membracoidea	Cicadellidae	Eurymelinae		Idiocerus		rufus		Gillette & Baker	L											NA				NA	Idiocerus rufus	accepted name	NA	NA	NA	NA	NA	NA	NA	NA	NA	NA	NA	NA	NA	NA	NA
Hemiptera	Clypeorrhyncha		Membracoidea	Cicadellidae	Eurymelinae		Macropsis		aurifera		Breakey	T	T	T	T	T	T		T				NA				NA	Macropsis aurifera	accepted name	3	1	NA	NA	NA	NA	NA	Yes	4	1	0	0	1	0	0
Hemiptera	Clypeorrhyncha		Membracoidea	Cicadellidae	Eurymelinae		Macropsis		basalis		(Van Duzee)	T	T	T	T	T	T		T	T			NA	T	T	T	NA	Macropsis basalis	accepted name	10	10	8	0.08	0.03	0.36	0	No	1	3	8	1	1	0	0
Hemiptera	Clypeorrhyncha		Membracoidea	Cicadellidae	Eurymelinae		Macropsis		bifasciata		(Van Duzee)	T			T	T	T		T	T			NA				NA	Macropsis bifasciata	accepted name	1	NA	NA	NA	NA	NA	NA	NA	NA	NA	NA	NA	NA	NA	NA
Hemiptera	Clypeorrhyncha		Membracoidea	Cicadellidae	Eurymelinae		Macropsis		borealis		Hamilton	T	T	T	T	T							NA	T	T	T	NA	Macropsis borealis	accepted name	1	1	NA	NA	NA	NA	NA	Yes	2	1	0	0	1	0	0
Hemiptera	Clypeorrhyncha		Membracoidea	Cicadellidae	Eurymelinae		Macropsis		canadensis		(Van Duzee)	T	T	T	T	T	T		T	T			NA				NA	Macropsis canadensis	accepted name	1	NA	NA	NA	NA	NA	NA	NA	NA	NA	NA	NA	NA	NA	NA
Hemiptera	Clypeorrhyncha		Membracoidea	Cicadellidae	Eurymelinae		Macropsis		cinerea		Breakey		T	T	T	T							NA				NA	Macropsis cinerea	accepted name	2	1	NA	NA	NA	NA	NA	Yes	4	1	0	0	1	0	0
Hemiptera	Clypeorrhyncha		Membracoidea	Cicadellidae	Eurymelinae		Macropsis		confusa		Breakey					T	T			T			NA				NA	Macropsis confusa	Not on COL	1	NA	NA	NA	NA	NA	NA	NA	NA	NA	NA	NA	NA	NA	NA
Hemiptera	Clypeorrhyncha		Membracoidea	Cicadellidae	Eurymelinae		Macropsis		decisa		Hamilton								T				NA				NA	Macropsis decisa	accepted name	2	2	NA	NA	NA	NA	NA	Yes	2	1	0	0	2	0	0
Hemiptera	Clypeorrhyncha		Membracoidea	Cicadellidae	Eurymelinae		Macropsis		deviridis		Hamilton	T	T	T	T	T	T						NA				NA	Macropsis deviridis	accepted name	2	2	NA	NA	NA	NA	NA	Yes	6	2	0	0	2	0	0
Hemiptera	Clypeorrhyncha		Membracoidea	Cicadellidae	Eurymelinae		Macropsis		feminis		Hamilton		T	T	T								NA				NA	Macropsis feminis	accepted name	1	NA	NA	NA	NA	NA	NA	NA	NA	NA	NA	NA	NA	NA	NA
Hemiptera	Clypeorrhyncha		Membracoidea	Cicadellidae	Eurymelinae		Macropsis		ferrugineoides		(Van Duzee)		T	T	T	T							NA				NA	Macropsis ferrugineoides	accepted name	1	1	NA	NA	NA	NA	NA	No	1	1	0	1	0	0	0
Hemiptera	Clypeorrhyncha		Membracoidea	Cicadellidae	Eurymelinae		Macropsis		fumipennis		(Gillette & Baker)					T							NA				NA	Macropsis fumipennis	accepted name	1	1	NA	NA	NA	NA	NA	No	1	1	0	1	0	0	0
Hemiptera	Clypeorrhyncha		Membracoidea	Cicadellidae	Eurymelinae		Macropsis		fuscula		(Zetterstedt)	I				I		I					NA				NA	Macropsis fuscula	Not on COL	1	1	1	NA	NA	NA	NA	No	1	1	1	0	0	0	0
Hemiptera	Clypeorrhyncha		Membracoidea	Cicadellidae	Eurymelinae		Macropsis		graminea		(Fabricius)	I				I	I	I		I	I		NA				NA	Macropsis graminea	accepted name	1	NA	NA	NA	NA	NA	NA	NA	NA	NA	NA	NA	NA	NA	NA
Hemiptera	Clypeorrhyncha		Membracoidea	Cicadellidae	Eurymelinae		Macropsis		hesperia		Breakey	T	T	T	T	T	T						NA				NA	Macropsis hesperia	accepted name	1	NA	NA	NA	NA	NA	NA	NA	NA	NA	NA	NA	NA	NA	NA
Hemiptera	Clypeorrhyncha		Membracoidea	Cicadellidae	Eurymelinae		Macropsis		insignis		(Van Duzee)					T							NA				NA	Macropsis insignis	accepted name	1	1	NA	NA	NA	NA	NA	Yes	2	1	0	0	1	0	0
Hemiptera	Clypeorrhyncha		Membracoidea	Cicadellidae	Eurymelinae		Macropsis		jocosa		Hamilton			T	T	T	T						NA				NA	Macropsis jocosa	accepted name	1	1	NA	NA	NA	NA	NA	Yes	3	1	0	0	1	0	0
Hemiptera	Clypeorrhyncha		Membracoidea	Cicadellidae	Eurymelinae		Macropsis		mendax		(Fieber)					I							NA				NA	Macropsis mendax	accepted name	NA	NA	NA	NA	NA	NA	NA	NA	NA	NA	NA	NA	NA	NA	NA
Hemiptera	Clypeorrhyncha		Membracoidea	Cicadellidae	Eurymelinae		Macropsis		notata		Prohaska						I		I				NA				NA	Macropsis notata	accepted name	1	1	NA	NA	NA	NA	NA	No	1	1	0	1	0	0	0
Hemiptera	Clypeorrhyncha		Membracoidea	Cicadellidae	Eurymelinae		Macropsis		ocellata		(Provancher)					I	I			I			NA				NA	Macropsis ocellata	Not on COL	1	1	1	NA	NA	NA	NA	No	1	1	1	0	0	0	0
Hemiptera	Clypeorrhyncha		Membracoidea	Cicadellidae	Eurymelinae		Macropsis		osborni		Breakey		T		T	T							NA				NA	Macropsis osborni	accepted name	2	1	NA	NA	NA	NA	NA	No	1	1	0	1	0	0	0
Hemiptera	Clypeorrhyncha		Membracoidea	Cicadellidae	Eurymelinae		Macropsis		robusta		Breakey	T	T	T	T	T	T		T	T			NA		T	T	NA	Macropsis robusta	accepted name	2	1	NA	NA	NA	NA	NA	Yes	4	1	0	0	1	0	0
Hemiptera	Clypeorrhyncha		Membracoidea	Cicadellidae	Eurymelinae		Macropsis		rufescens		Hamilton		T	T	T								NA				NA	Macropsis rufescens	accepted name	1	1	NA	NA	NA	NA	NA	Yes	3	1	0	0	1	0	0
Hemiptera	Clypeorrhyncha		Membracoidea	Cicadellidae	Eurymelinae		Macropsis		rufocephala		Osborn		T	T	T	T							NA				NA	Macropsis rufocephala	Not on COL	1	1	NA	NA	NA	NA	NA	Yes	3	1	0	0	1	0	0
Hemiptera	Clypeorrhyncha		Membracoidea	Cicadellidae	Eurymelinae		Macropsis		sauroni		Hamilton				T	T							NA				NA	Macropsis sauroni	accepted name	1	1	NA	NA	NA	NA	NA	No	1	1	0	0	1	0	0
Hemiptera	Clypeorrhyncha		Membracoidea	Cicadellidae	Eurymelinae		Macropsis		sordida		(Van Duzee)	T	T	T	T	T	T		T				NA				NA	Macropsis sordida	accepted name	3	3	1	NA	NA	NA	NA	Yes	6	2	1	0	2	0	0
Hemiptera	Clypeorrhyncha		Membracoidea	Cicadellidae	Eurymelinae		Macropsis		trimaculata		(Fitch)					T				I			NA				NA	Macropsis trimaculata	Not on COL	1	NA	NA	NA	NA	NA	NA	NA	NA	NA	NA	NA	NA	NA	NA
Hemiptera	Clypeorrhyncha		Membracoidea	Cicadellidae	Eurymelinae		Macropsis		tristis		(Van Duzee)				T								NA				NA	Macropsis tristis	accepted name	1	1	NA	NA	NA	NA	NA	Yes	2	1	0	0	1	0	0
Hemiptera	Clypeorrhyncha		Membracoidea	Cicadellidae	Eurymelinae		Macropsis		trivialis		(Ball)		T	T	T	T	T						NA				NA	Macropsis trivialis	accepted name	2	2	NA	NA	NA	NA	NA	Yes	6	2	0	1	1	0	0
Hemiptera	Clypeorrhyncha		Membracoidea	Cicadellidae	Eurymelinae		Macropsis		tunicata		Hamilton			T	T	T	T						NA				NA	Macropsis tunicata	accepted name	2	1	NA	NA	NA	NA	NA	Yes	6	1	0	0	1	0	0
Hemiptera	Clypeorrhyncha		Membracoidea	Cicadellidae	Eurymelinae		Macropsis		vicina		(Horv�th)					I		I					NA				NA	Macropsis vicina	accepted name	1	NA	NA	NA	NA	NA	NA	NA	NA	NA	NA	NA	NA	NA	NA
Hemiptera	Clypeorrhyncha		Membracoidea	Cicadellidae	Eurymelinae		Macropsis		vinea		Hamilton	T	T	T	T	T	T						NA	T	T	T	NA	Macropsis vinea	accepted name	2	1	NA	NA	NA	NA	NA	Yes	6	1	0	0	1	0	0
Hemiptera	Clypeorrhyncha		Membracoidea	Cicadellidae	Eurymelinae		Macropsis		viridis		(Fitch)		T	T	T	T	T		T				NA				NA	Macropsis viridis	accepted name	3	2	NA	NA	NA	NA	NA	Yes	6	2	0	0	2	0	0
Hemiptera	Clypeorrhyncha		Membracoidea	Cicadellidae	Eurymelinae		Oncopsis		abietis		(Fitch)	T	T	T	T	T	T		T		T		NA				NA	Oncopsis abietis	accepted name	2	NA	NA	NA	NA	NA	NA	NA	NA	NA	NA	NA	NA	NA	NA
Hemiptera	Clypeorrhyncha		Membracoidea	Cicadellidae	Eurymelinae		Oncopsis		albicollis		Hamilton	T	T										NA	T	T	T	NA	Oncopsis albicollis	accepted name	2	2	NA	NA	NA	NA	NA	Yes	4	1	0	0	2	0	0
Hemiptera	Clypeorrhyncha		Membracoidea	Cicadellidae	Eurymelinae		Oncopsis		californica		Van Duzee	T											NA			T	NA	Oncopsis californica	Not on COL	2	NA	NA	NA	NA	NA	NA	NA	NA	NA	NA	NA	NA	NA	NA
Hemiptera	Clypeorrhyncha		Membracoidea	Cicadellidae	Eurymelinae		Oncopsis		cinctifrons		(Provancher)	T	T	T	T	T	T						NA	T	T	T	NA	Oncopsis cinctifrons	accepted name	4	4	NA	NA	NA	NA	NA	Yes	11	1	0	0	4	0	0
Hemiptera	Clypeorrhyncha		Membracoidea	Cicadellidae	Eurymelinae		Oncopsis		citra		Hamilton	T				T	T		T	T	T		NA				NA	Oncopsis citra	accepted name	3	2	NA	NA	NA	NA	NA	Yes	11	2	0	0	2	0	0
Hemiptera	Clypeorrhyncha		Membracoidea	Cicadellidae	Eurymelinae		Oncopsis		citrella		Hamilton					T	T		T	T			NA				NA	Oncopsis citrella	accepted name	2	NA	NA	NA	NA	NA	NA	NA	NA	NA	NA	NA	NA	NA	NA
Hemiptera	Clypeorrhyncha		Membracoidea	Cicadellidae	Eurymelinae		Oncopsis		coloradensis		(Baker)		T										NA				NA	Oncopsis coloradensis	accepted name	2	1	NA	NA	NA	NA	NA	Yes	4	1	0	0	1	0	0
Hemiptera	Clypeorrhyncha		Membracoidea	Cicadellidae	Eurymelinae		Oncopsis		concurrens		Hamilton					T	T		T	T			NA				NA	Oncopsis concurrens	accepted name	2	1	NA	NA	NA	NA	NA	Yes	11	1	0	0	1	0	0
Hemiptera	Clypeorrhyncha		Membracoidea	Cicadellidae	Eurymelinae		Oncopsis		crispae		Hamilton	T	T	T	T	T	T	T	T	T	T	T	NA	T	T	T	NA	Oncopsis crispae	accepted name	4	3	NA	NA	NA	NA	NA	Yes	11	2	0	0	3	0	0
Hemiptera	Clypeorrhyncha		Membracoidea	Cicadellidae	Eurymelinae		Oncopsis		dorsalis		(Provancher)				T	T	T	T	T	T			NA				NA	Oncopsis dorsalis	accepted name	4	2	1	NA	NA	NA	NA	No	1	2	1	0	1	0	0
Hemiptera	Clypeorrhyncha		Membracoidea	Cicadellidae	Eurymelinae		Oncopsis		ferrosa		Hamilton	T											NA				NA	Oncopsis ferrosa	Not on COL	1	1	NA	NA	NA	NA	NA	Yes	11	1	0	0	1	0	0
Hemiptera	Clypeorrhyncha		Membracoidea	Cicadellidae	Eurymelinae		Oncopsis		flavidorsum		(Amyot & Serville)				T	T	T	T	T	T	T	T	NA				NA	Oncopsis flavidorsum	Not on COL	2	NA	NA	NA	NA	NA	NA	NA	NA	NA	NA	NA	NA	NA	NA
Hemiptera	Clypeorrhyncha		Membracoidea	Cicadellidae	Eurymelinae		Oncopsis		incidens		Hamilton	T		T	T								NA				NA	Oncopsis incidens	accepted name	1	1	NA	NA	NA	NA	NA	Yes	11	1	0	0	1	0	0
Hemiptera	Clypeorrhyncha		Membracoidea	Cicadellidae	Eurymelinae		Oncopsis		interior		Hamilton	T	T										NA	T	T	T	NA	Oncopsis interior	accepted name	2	1	NA	NA	NA	NA	NA	Yes	2	1	0	0	1	0	0
Hemiptera	Clypeorrhyncha		Membracoidea	Cicadellidae	Eurymelinae		Oncopsis		juno		Hamilton	T		T									NA				NA	Oncopsis juno	accepted name	2	NA	NA	NA	NA	NA	NA	NA	NA	NA	NA	NA	NA	NA	NA
Hemiptera	Clypeorrhyncha		Membracoidea	Cicadellidae	Eurymelinae		Oncopsis		marilynae		Hamilton	T	T	T	T								NA				NA	Oncopsis marilynae	accepted name	1	NA	NA	NA	NA	NA	NA	NA	NA	NA	NA	NA	NA	NA	NA
Hemiptera	Clypeorrhyncha		Membracoidea	Cicadellidae	Eurymelinae		Oncopsis		minor		(Fitch)	T	T	T	T	T	T	T	T	T	T		NA				NA	Oncopsis minor	accepted name	6	4	NA	NA	NA	NA	NA	Yes	11	1	0	0	4	0	0
Hemiptera	Clypeorrhyncha		Membracoidea	Cicadellidae	Eurymelinae		Oncopsis		monticola		Hamilton	T											NA			T	NA	Oncopsis monticola	accepted name	3	2	NA	NA	NA	NA	NA	No	1	2	0	1	1	0	0
Hemiptera	Clypeorrhyncha		Membracoidea	Cicadellidae	Eurymelinae		Oncopsis		nigrinasi		(Fitch)					T	T						NA				NA	Oncopsis nigrinasi	accepted name	1	NA	NA	NA	NA	NA	NA	NA	NA	NA	NA	NA	NA	NA	NA
Hemiptera	Clypeorrhyncha		Membracoidea	Cicadellidae	Eurymelinae		Oncopsis		prolixa		Hamilton	T				T	T		T	T	T		NA				NA	Oncopsis prolixa	accepted name	2	2	NA	NA	NA	NA	NA	Yes	11	1	0	0	2	0	0
Hemiptera	Clypeorrhyncha		Membracoidea	Cicadellidae	Eurymelinae		Oncopsis		quebecensis		Hamilton						T			T	T		NA				NA	Oncopsis quebecensis	accepted name	2	2	NA	NA	NA	NA	NA	Yes	11	1	0	0	2	0	0
Hemiptera	Clypeorrhyncha		Membracoidea	Cicadellidae	Eurymelinae		Oncopsis		speciosa		Hamilton									T	T		NA				NA	Oncopsis speciosa	accepted name	2	1	NA	NA	NA	NA	NA	No	1	1	0	0	1	0	0
Hemiptera	Clypeorrhyncha		Membracoidea	Cicadellidae	Eurymelinae		Oncopsis		tenuifoliae		Hamilton	T											NA				NA	Oncopsis tenuifoliae	accepted name	18	18	NA	NA	NA	NA	NA	Yes	3	1	0	0	18	0	0
Hemiptera	Clypeorrhyncha		Membracoidea	Cicadellidae	Eurymelinae		Oncopsis		tristis		(Zetterstedt)	I											NA				NA	Oncopsis tristis	accepted name	2	2	2	0.15	NA	0.15	0.15	No	1	1	2	0	0	0	0
Hemiptera	Clypeorrhyncha		Membracoidea	Cicadellidae	Eurymelinae		Oncopsis		truncata		(Baker)					T							NA				NA	Oncopsis truncata	Not on COL	1	NA	NA	NA	NA	NA	NA	NA	NA	NA	NA	NA	NA	NA	NA
Hemiptera	Clypeorrhyncha		Membracoidea	Cicadellidae	Eurymelinae		Oncopsis		vartyi		Hamilton					T	T	T	T	T	T		NA				NA	Oncopsis vartyi	accepted name	2	1	NA	NA	NA	NA	NA	Yes	11	1	0	0	1	0	0
Hemiptera	Clypeorrhyncha		Membracoidea	Cicadellidae	Eurymelinae		Pediopsis		tiliae		(Germar)					I	I						NA				NA	Pediopsis tiliae	accepted name	1	NA	NA	NA	NA	NA	NA	NA	NA	NA	NA	NA	NA	NA	NA
Hemiptera	Clypeorrhyncha		Membracoidea	Cicadellidae	Eurymelinae		Pediopsoides		distinctus		(Van Duzee)					T							NA				NA	Pediopsoides distinctus	accepted name	2	NA	NA	NA	NA	NA	NA	NA	NA	NA	NA	NA	NA	NA	NA
Hemiptera	Clypeorrhyncha		Membracoidea	Cicadellidae	Eurymelinae		Tiaja		arenaria		Oman	T											NA				NA	Tiaja arenaria	accepted name	2	NA	NA	NA	NA	NA	NA	NA	NA	NA	NA	NA	NA	NA	NA
Hemiptera	Clypeorrhyncha		Membracoidea	Cicadellidae	Gyponinae		Gypona		contana		DeLong		T	T	T								NA				NA	Gypona contana	Not on COL	3	3	NA	NA	NA	NA	NA	Yes	2	1	0	0	0	3	0
Hemiptera	Clypeorrhyncha		Membracoidea	Cicadellidae	Gyponinae		Gypona		melanota		Sp�ngberg					T							NA				NA	Gypona melanota	accepted name	1	1	NA	NA	NA	NA	NA	Yes	2	1	0	0	0	1	0
Hemiptera	Clypeorrhyncha		Membracoidea	Cicadellidae	Gyponinae		Gyponana		pruinosa		(Sp�ngberg)						L						NA				NA	Gyponana pruinosa	Not on COL	NA	NA	NA	NA	NA	NA	NA	NA	NA	NA	NA	NA	NA	NA	NA
Hemiptera	Clypeorrhyncha		Membracoidea	Cicadellidae	Gyponinae		Gyponana		querci		DeLong					T							NA				NA	Gyponana querci	Not on COL	3	3	3	NA	NA	NA	NA	No	1	1	3	0	0	0	0
Hemiptera	Clypeorrhyncha		Membracoidea	Cicadellidae	Gyponinae		Ponana		albosignata		DeLong						L						NA				NA	Ponana albosignata	Not on COL	NA	NA	NA	NA	NA	NA	NA	NA	NA	NA	NA	NA	NA	NA	NA
Hemiptera	Clypeorrhyncha		Membracoidea	Cicadellidae	Ledrinae		Xerophloea		zionis		Lawson	T			T								NA				NA	Xerophloea zionis	Not on COL	1	NA	NA	NA	NA	NA	NA	NA	NA	NA	NA	NA	NA	NA	NA
Hemiptera	Clypeorrhyncha		Membracoidea	Cicadellidae	Typhlocybinae		Aguriahana		stellulata		(Burmeister)					I				I			NA				NA	Aguriahana stellulata	accepted name	1	1	1	NA	NA	NA	NA	No	1	1	1	0	0	0	0
Hemiptera	Clypeorrhyncha		Membracoidea	Cicadellidae	Typhlocybinae		Alebra		aurea		(Walsh)					T	T						NA				NA	Alebra aurea	accepted name	NA	NA	NA	NA	NA	NA	NA	NA	NA	NA	NA	NA	NA	NA	NA
Hemiptera	Clypeorrhyncha		Membracoidea	Cicadellidae	Typhlocybinae		Alebra		bicincta		DeLong					T							NA				NA	Alebra bicincta	accepted name	NA	NA	NA	NA	NA	NA	NA	NA	NA	NA	NA	NA	NA	NA	NA
Hemiptera	Clypeorrhyncha		Membracoidea	Cicadellidae	Typhlocybinae		Alebra		wahlbergi		(Boheman)									I			NA				NA	Alebra wahlbergi	accepted name	1	1	NA	NA	NA	NA	NA	No	1	1	0	1	0	0	0
Hemiptera	Clypeorrhyncha		Membracoidea	Cicadellidae	Typhlocybinae		Alnetoidia		alneti		(Dahlbom)									I			NA				NA	Alnetoidia alneti	accepted name	1	1	NA	NA	NA	NA	NA	No	1	1	0	1	0	0	0
Hemiptera	Clypeorrhyncha		Membracoidea	Cicadellidae	Typhlocybinae		Arboridia		betulaspera		(Richards & Varty)	T	T	T		T	T	T	T	T	T		NA				NA	Arboridia betulaspera	Not on COL	NA	NA	NA	NA	NA	NA	NA	NA	NA	NA	NA	NA	NA	NA	NA
Hemiptera	Clypeorrhyncha		Membracoidea	Cicadellidae	Typhlocybinae		Arboridia		bitincta		(McAtee)					T			T				NA				NA	Arboridia bitincta	Not on COL	1	1	NA	NA	NA	NA	NA	No	1	1	0	0	0	1	0
Hemiptera	Clypeorrhyncha		Membracoidea	Cicadellidae	Typhlocybinae		Arboridia		cornipes		(Beamer)					T							NA				NA	Arboridia cornipes	Not on COL	NA	NA	NA	NA	NA	NA	NA	NA	NA	NA	NA	NA	NA	NA	NA
Hemiptera	Clypeorrhyncha		Membracoidea	Cicadellidae	Typhlocybinae		Arboridia		crataegi		(Johnson)					T							NA				NA	Arboridia crataegi	Not on COL	NA	NA	NA	NA	NA	NA	NA	NA	NA	NA	NA	NA	NA	NA	NA
Hemiptera	Clypeorrhyncha		Membracoidea	Cicadellidae	Typhlocybinae		Arboridia		dorsalis		(Gillette)					T					I		NA				NA	Arboridia dorsalis	synonym	NA	NA	NA	NA	NA	NA	NA	NA	NA	NA	NA	NA	NA	NA	NA
Hemiptera	Clypeorrhyncha		Membracoidea	Cicadellidae	Typhlocybinae		Arboridia		enata		(Knull)					T							NA				NA	Arboridia enata	Not on COL	NA	NA	NA	NA	NA	NA	NA	NA	NA	NA	NA	NA	NA	NA	NA
Hemiptera	Clypeorrhyncha		Membracoidea	Cicadellidae	Typhlocybinae		Arboridia		fumida		(Gillette)				T	T	T		T				NA				NA	Arboridia fumida	Not on COL	NA	NA	NA	NA	NA	NA	NA	NA	NA	NA	NA	NA	NA	NA	NA
Hemiptera	Clypeorrhyncha		Membracoidea	Cicadellidae	Typhlocybinae		Arboridia		insigna		(Beamer & Griffith)	T		T	T	T		T	T	T			NA				NA	Arboridia insigna	Not on COL	NA	NA	NA	NA	NA	NA	NA	NA	NA	NA	NA	NA	NA	NA	NA
Hemiptera	Clypeorrhyncha		Membracoidea	Cicadellidae	Typhlocybinae		Arboridia		nitida		(Beamer)					T			T	T			NA				NA	Arboridia nitida	Not on COL	NA	NA	NA	NA	NA	NA	NA	NA	NA	NA	NA	NA	NA	NA	NA
Hemiptera	Clypeorrhyncha		Membracoidea	Cicadellidae	Typhlocybinae		Arboridia		noeva		(Gillette)					T							NA				NA	Arboridia noeva	Not on COL	NA	NA	NA	NA	NA	NA	NA	NA	NA	NA	NA	NA	NA	NA	NA
Hemiptera	Clypeorrhyncha		Membracoidea	Cicadellidae	Typhlocybinae		Arboridia		obliqua		(Say)					T	L			L			NA				NA	Arboridia obliqua	synonym	NA	NA	NA	NA	NA	NA	NA	NA	NA	NA	NA	NA	NA	NA	NA
Hemiptera	Clypeorrhyncha		Membracoidea	Cicadellidae	Typhlocybinae		Arboridia		obvia		(Beamer)					T	T						NA				NA	Arboridia obvia	Not on COL	NA	NA	NA	NA	NA	NA	NA	NA	NA	NA	NA	NA	NA	NA	NA
Hemiptera	Clypeorrhyncha		Membracoidea	Cicadellidae	Typhlocybinae		Arboridia		plena		(Beamer)	T	T			T			T	T			NA				NA	Arboridia plena	Not on COL	NA	NA	NA	NA	NA	NA	NA	NA	NA	NA	NA	NA	NA	NA	NA
Hemiptera	Clypeorrhyncha		Membracoidea	Cicadellidae	Typhlocybinae		Arboridia		sinua		(Johnson)	T		T		T			T	T			NA				NA	Arboridia sinua	Not on COL	NA	NA	NA	NA	NA	NA	NA	NA	NA	NA	NA	NA	NA	NA	NA
Hemiptera	Clypeorrhyncha		Membracoidea	Cicadellidae	Typhlocybinae		Arboridia		stolata		(McAtee)					T	T	T	T				NA				NA	Arboridia stolata	Not on COL	NA	NA	NA	NA	NA	NA	NA	NA	NA	NA	NA	NA	NA	NA	NA
Hemiptera	Clypeorrhyncha		Membracoidea	Cicadellidae	Typhlocybinae		Arboridia		varia		(McAtee)									T			NA				NA	Arboridia varia	Not on COL	NA	NA	NA	NA	NA	NA	NA	NA	NA	NA	NA	NA	NA	NA	NA
Hemiptera	Clypeorrhyncha		Membracoidea	Cicadellidae	Typhlocybinae		Chlorita		nearctica		Hamilton	T											NA		T		NA	Chlorita nearctica	accepted name	2	NA	NA	NA	NA	NA	NA	NA	NA	NA	NA	NA	NA	NA	NA
Hemiptera	Clypeorrhyncha		Membracoidea	Cicadellidae	Typhlocybinae		Dikraneura		absenta		DeLong & Caldwell	T											NA				NA	Dikraneura absenta	accepted name	NA	NA	NA	NA	NA	NA	NA	NA	NA	NA	NA	NA	NA	NA	NA
Hemiptera	Clypeorrhyncha		Membracoidea	Cicadellidae	Typhlocybinae		Dikraneura		angustata		Ball & DeLong					T							NA				NA	Dikraneura angustata	accepted name	NA	NA	NA	NA	NA	NA	NA	NA	NA	NA	NA	NA	NA	NA	NA
Hemiptera	Clypeorrhyncha		Membracoidea	Cicadellidae	Typhlocybinae		Dikraneura		carneola		(St�l)	L	T	?	?								NA		?	T	NA	Dikraneura carneola	accepted name	NA	NA	NA	NA	NA	NA	NA	NA	NA	NA	NA	NA	NA	NA	NA
Hemiptera	Clypeorrhyncha		Membracoidea	Cicadellidae	Typhlocybinae		Dikraneura		etiolata		Knull					T							NA				NA	Dikraneura etiolata	accepted name	NA	NA	NA	NA	NA	NA	NA	NA	NA	NA	NA	NA	NA	NA	NA
Hemiptera	Clypeorrhyncha		Membracoidea	Cicadellidae	Typhlocybinae		Dikraneura		hungerfordi		Lawson		T	T	T	L				T	T		NA	T	T	T	NA	Dikraneura hungerfordi	accepted name	NA	NA	NA	NA	NA	NA	NA	NA	NA	NA	NA	NA	NA	NA	NA
Hemiptera	Clypeorrhyncha		Membracoidea	Cicadellidae	Typhlocybinae		Dikraneura		mali		(Provancher)	L	L	T	T	T	T		T	T			NA			T	NA	Dikraneura mali	accepted name	8	8	8	4.09	1.25	16	0	No	1	2	8	0	0	0	0
Hemiptera	Clypeorrhyncha		Membracoidea	Cicadellidae	Typhlocybinae		Dikraneura		omani		Knight	T											NA				NA	Dikraneura omani	accepted name	NA	NA	NA	NA	NA	NA	NA	NA	NA	NA	NA	NA	NA	NA	NA
Hemiptera	Clypeorrhyncha		Membracoidea	Cicadellidae	Typhlocybinae		Dikraneura		rubrala		DeLong & Caldwell		T		T	T				T			NA				NA	Dikraneura rubrala	accepted name	NA	NA	NA	NA	NA	NA	NA	NA	NA	NA	NA	NA	NA	NA	NA
Hemiptera	Clypeorrhyncha		Membracoidea	Cicadellidae	Typhlocybinae		Dikraneura		rufula		Gillette	T					?						NA				NA	Dikraneura rufula	accepted name	NA	NA	NA	NA	NA	NA	NA	NA	NA	NA	NA	NA	NA	NA	NA
Hemiptera	Clypeorrhyncha		Membracoidea	Cicadellidae	Typhlocybinae		Dikraneura		urbana		Ball & DeLong					T			T	T			NA				NA	Dikraneura urbana	accepted name	NA	NA	NA	NA	NA	NA	NA	NA	NA	NA	NA	NA	NA	NA	NA
Hemiptera	Clypeorrhyncha		Membracoidea	Cicadellidae	Typhlocybinae		Dikraneura		variata		Hardy	T	T	T	T								NA		T		NA	Dikraneura variata	accepted name	NA	NA	NA	NA	NA	NA	NA	NA	NA	NA	NA	NA	NA	NA	NA
Hemiptera	Clypeorrhyncha		Membracoidea	Cicadellidae	Typhlocybinae		Dikrella		californica		(Lawson)	T											NA				NA	Dikrella californica	accepted name	2	2	2	NA	NA	NA	NA	No	1	1	2	0	0	0	0
Hemiptera	Clypeorrhyncha		Membracoidea	Cicadellidae	Typhlocybinae		Empoasca		abbreviata		DeLong	T											NA				NA	Empoasca abbreviata	synonym	NA	NA	NA	NA	NA	NA	NA	NA	NA	NA	NA	NA	NA	NA	NA
Hemiptera	Clypeorrhyncha		Membracoidea	Cicadellidae	Typhlocybinae		Empoasca		abrupta		DeLong	T											NA				NA	Empoasca abrupta	accepted name	NA	NA	NA	NA	NA	NA	NA	NA	NA	NA	NA	NA	NA	NA	NA
Hemiptera	Clypeorrhyncha		Membracoidea	Cicadellidae	Typhlocybinae		Empoasca		albolinea		Gillette					T							NA				NA	Empoasca albolinea	synonym	NA	NA	NA	NA	NA	NA	NA	NA	NA	NA	NA	NA	NA	NA	NA
Hemiptera	Clypeorrhyncha		Membracoidea	Cicadellidae	Typhlocybinae		Empoasca		alboneura		Gillette	T		T	T	T							NA				NA	Empoasca alboneura	accepted name	NA	NA	NA	NA	NA	NA	NA	NA	NA	NA	NA	NA	NA	NA	NA
Hemiptera	Clypeorrhyncha		Membracoidea	Cicadellidae	Typhlocybinae		Empoasca		alexanderae		Ross	T				T	T						NA				NA	Empoasca alexanderae	synonym	NA	NA	NA	NA	NA	NA	NA	NA	NA	NA	NA	NA	NA	NA	NA
Hemiptera	Clypeorrhyncha		Membracoidea	Cicadellidae	Typhlocybinae		Empoasca		andresia		Ross	T	T		T	T	T	T	T	T			NA		T	T	NA	Empoasca andresia	synonym	NA	NA	NA	NA	NA	NA	NA	NA	NA	NA	NA	NA	NA	NA	NA
Hemiptera	Clypeorrhyncha		Membracoidea	Cicadellidae	Typhlocybinae		Empoasca		angustella		DeLong					T							NA				NA	Empoasca angustella	accepted name	NA	NA	NA	NA	NA	NA	NA	NA	NA	NA	NA	NA	NA	NA	NA
Hemiptera	Clypeorrhyncha		Membracoidea	Cicadellidae	Typhlocybinae		Empoasca		angustifoliae		Ross		T										NA				NA	Empoasca angustifoliae	synonym	NA	NA	NA	NA	NA	NA	NA	NA	NA	NA	NA	NA	NA	NA	NA
Hemiptera	Clypeorrhyncha		Membracoidea	Cicadellidae	Typhlocybinae		Empoasca		aspersa		Gillette	L											NA				NA	Empoasca aspersa	accepted name	NA	NA	NA	NA	NA	NA	NA	NA	NA	NA	NA	NA	NA	NA	NA
Hemiptera	Clypeorrhyncha		Membracoidea	Cicadellidae	Typhlocybinae		Empoasca		aureoviridis		(Uhler)	T				?	?						NA				NA	Empoasca aureoviridis	synonym	NA	NA	NA	NA	NA	NA	NA	NA	NA	NA	NA	NA	NA	NA	NA
Hemiptera	Clypeorrhyncha		Membracoidea	Cicadellidae	Typhlocybinae		Empoasca		banksianae		Hamilton	T	T			T							NA				NA	Empoasca banksianae	accepted name	NA	NA	NA	NA	NA	NA	NA	NA	NA	NA	NA	NA	NA	NA	NA
Hemiptera	Clypeorrhyncha		Membracoidea	Cicadellidae	Typhlocybinae		Empoasca		biarca		Davidson & DeLong	T											NA				NA	Empoasca biarca	accepted name	NA	NA	NA	NA	NA	NA	NA	NA	NA	NA	NA	NA	NA	NA	NA
Hemiptera	Clypeorrhyncha		Membracoidea	Cicadellidae	Typhlocybinae		Empoasca		bifurcata		DeLong				T	T	T		T	T			NA				NA	Empoasca bifurcata	accepted name	NA	NA	NA	NA	NA	NA	NA	NA	NA	NA	NA	NA	NA	NA	NA
Hemiptera	Clypeorrhyncha		Membracoidea	Cicadellidae	Typhlocybinae		Empoasca		brunneus		Osborn					T							NA				NA	Empoasca brunneus	Not on COL	NA	NA	NA	NA	NA	NA	NA	NA	NA	NA	NA	NA	NA	NA	NA
Hemiptera	Clypeorrhyncha		Membracoidea	Cicadellidae	Typhlocybinae		Empoasca		caesarsi		Hamilton	T											NA				NA	Empoasca caesarsi	synonym	NA	NA	NA	NA	NA	NA	NA	NA	NA	NA	NA	NA	NA	NA	NA
Hemiptera	Clypeorrhyncha		Membracoidea	Cicadellidae	Typhlocybinae		Empoasca		carsona		DeLong & Davidson	T											NA				NA	Empoasca carsona	synonym	NA	NA	NA	NA	NA	NA	NA	NA	NA	NA	NA	NA	NA	NA	NA
Hemiptera	Clypeorrhyncha		Membracoidea	Cicadellidae	Typhlocybinae		Empoasca		caverna		Davidson & DeLong	T				T							NA				NA	Empoasca caverna	accepted name	NA	NA	NA	NA	NA	NA	NA	NA	NA	NA	NA	NA	NA	NA	NA
Hemiptera	Clypeorrhyncha		Membracoidea	Cicadellidae	Typhlocybinae		Empoasca		cerea		DeLong & Davidson			T					T				NA				NA	Empoasca cerea	accepted name	NA	NA	NA	NA	NA	NA	NA	NA	NA	NA	NA	NA	NA	NA	NA
Hemiptera	Clypeorrhyncha		Membracoidea	Cicadellidae	Typhlocybinae		Empoasca		clinata		Ross	T	T			T					T		NA		T	T	NA	Empoasca clinata	synonym	NA	NA	NA	NA	NA	NA	NA	NA	NA	NA	NA	NA	NA	NA	NA
Hemiptera	Clypeorrhyncha		Membracoidea	Cicadellidae	Typhlocybinae		Empoasca		clypeata		Gillette & Baker	T	T										NA				NA	Empoasca clypeata	accepted name	NA	NA	NA	NA	NA	NA	NA	NA	NA	NA	NA	NA	NA	NA	NA
Hemiptera	Clypeorrhyncha		Membracoidea	Cicadellidae	Typhlocybinae		Empoasca		columbiana		Hamilton	T											NA				NA	Empoasca columbiana	synonym	NA	NA	NA	NA	NA	NA	NA	NA	NA	NA	NA	NA	NA	NA	NA
Hemiptera	Clypeorrhyncha		Membracoidea	Cicadellidae	Typhlocybinae		Empoasca		convergens		Davidson & DeLong	T				T			T	T	T		NA				NA	Empoasca convergens	accepted name	NA	NA	NA	NA	NA	NA	NA	NA	NA	NA	NA	NA	NA	NA	NA
Hemiptera	Clypeorrhyncha		Membracoidea	Cicadellidae	Typhlocybinae		Empoasca		copula		DeLong	T		T	T	T					T		NA	T	T	T	NA	Empoasca copula	synonym	NA	NA	NA	NA	NA	NA	NA	NA	NA	NA	NA	NA	NA	NA	NA
Hemiptera	Clypeorrhyncha		Membracoidea	Cicadellidae	Typhlocybinae		Empoasca		coronata		Hamilton	T	T			T	T						NA		T		NA	Empoasca coronata	synonym	NA	NA	NA	NA	NA	NA	NA	NA	NA	NA	NA	NA	NA	NA	NA
Hemiptera	Clypeorrhyncha		Membracoidea	Cicadellidae	Typhlocybinae		Empoasca		crystola		Ross	T	T										NA	T	T	T	NA	Empoasca crystola	synonym	NA	NA	NA	NA	NA	NA	NA	NA	NA	NA	NA	NA	NA	NA	NA
Hemiptera	Clypeorrhyncha		Membracoidea	Cicadellidae	Typhlocybinae		Empoasca		curvata		Poos	T	T		T	T			T	T			NA				NA	Empoasca curvata	accepted name	NA	NA	NA	NA	NA	NA	NA	NA	NA	NA	NA	NA	NA	NA	NA
Hemiptera	Clypeorrhyncha		Membracoidea	Cicadellidae	Typhlocybinae		Empoasca		curvatura		Davidson & DeLong	T					T						NA				NA	Empoasca curvatura	accepted name	NA	NA	NA	NA	NA	NA	NA	NA	NA	NA	NA	NA	NA	NA	NA
Hemiptera	Clypeorrhyncha		Membracoidea	Cicadellidae	Typhlocybinae		Empoasca		deluda		DeLong	T		T	T	T	T		T				NA	T		T	NA	Empoasca deluda	accepted name	NA	NA	NA	NA	NA	NA	NA	NA	NA	NA	NA	NA	NA	NA	NA
Hemiptera	Clypeorrhyncha		Membracoidea	Cicadellidae	Typhlocybinae		Empoasca		digita		DeLong	T		T	T								NA				NA	Empoasca digita	synonym	NA	NA	NA	NA	NA	NA	NA	NA	NA	NA	NA	NA	NA	NA	NA
Hemiptera	Clypeorrhyncha		Membracoidea	Cicadellidae	Typhlocybinae		Empoasca		dissimilaris		Hamilton	T	T										NA				NA	Empoasca dissimilaris	synonym	NA	NA	NA	NA	NA	NA	NA	NA	NA	NA	NA	NA	NA	NA	NA
Hemiptera	Clypeorrhyncha		Membracoidea	Cicadellidae	Typhlocybinae		Empoasca		distracta		Caldwell & DeLong		T										NA				NA	Empoasca distracta	accepted name	NA	NA	NA	NA	NA	NA	NA	NA	NA	NA	NA	NA	NA	NA	NA
Hemiptera	Clypeorrhyncha		Membracoidea	Cicadellidae	Typhlocybinae		Empoasca		ditata		Caldwell & DeLong	T								T			NA				NA	Empoasca ditata	accepted name	NA	NA	NA	NA	NA	NA	NA	NA	NA	NA	NA	NA	NA	NA	NA
Hemiptera	Clypeorrhyncha		Membracoidea	Cicadellidae	Typhlocybinae		Empoasca		elongella		DeLong	T											NA				NA	Empoasca elongella	accepted name	NA	NA	NA	NA	NA	NA	NA	NA	NA	NA	NA	NA	NA	NA	NA
Hemiptera	Clypeorrhyncha		Membracoidea	Cicadellidae	Typhlocybinae		Empoasca		empusa		Hamilton	T		T	T	T	T		T				NA				NA	Empoasca empusa	synonym	NA	NA	NA	NA	NA	NA	NA	NA	NA	NA	NA	NA	NA	NA	NA
Hemiptera	Clypeorrhyncha		Membracoidea	Cicadellidae	Typhlocybinae		Empoasca		ensiformis		Oman & Wheeler	T											NA				NA	Empoasca ensiformis	accepted name	NA	NA	NA	NA	NA	NA	NA	NA	NA	NA	NA	NA	NA	NA	NA
Hemiptera	Clypeorrhyncha		Membracoidea	Cicadellidae	Typhlocybinae		Empoasca		erigeron		DeLong	T				T	T		T	T	T		NA				NA	Empoasca erigeron	accepted name	NA	NA	NA	NA	NA	NA	NA	NA	NA	NA	NA	NA	NA	NA	NA
Hemiptera	Clypeorrhyncha		Membracoidea	Cicadellidae	Typhlocybinae		Empoasca		esuma		Goding	L				L							NA				NA	Empoasca esuma	accepted name	NA	NA	NA	NA	NA	NA	NA	NA	NA	NA	NA	NA	NA	NA	NA
Hemiptera	Clypeorrhyncha		Membracoidea	Cicadellidae	Typhlocybinae		Empoasca		exiguae		Ross	T	T	T	T	T							NA				NA	Empoasca exiguae	synonym	NA	NA	NA	NA	NA	NA	NA	NA	NA	NA	NA	NA	NA	NA	NA
Hemiptera	Clypeorrhyncha		Membracoidea	Cicadellidae	Typhlocybinae		Empoasca		falca		Davidson & DeLong			T	T								NA				NA	Empoasca falca	accepted name	NA	NA	NA	NA	NA	NA	NA	NA	NA	NA	NA	NA	NA	NA	NA
Hemiptera	Clypeorrhyncha		Membracoidea	Cicadellidae	Typhlocybinae		Empoasca		filamenta		DeLong	T	T	T	T	T							NA		T		NA	Empoasca filamenta	accepted name	NA	NA	NA	NA	NA	NA	NA	NA	NA	NA	NA	NA	NA	NA	NA
Hemiptera	Clypeorrhyncha		Membracoidea	Cicadellidae	Typhlocybinae		Empoasca		flavescens		(Fabricius)	I											NA				NA	Empoasca flavescens	misapplied name	NA	NA	NA	NA	NA	NA	NA	NA	NA	NA	NA	NA	NA	NA	NA
Hemiptera	Clypeorrhyncha		Membracoidea	Cicadellidae	Typhlocybinae		Empoasca		fontana		Ross	T											NA				NA	Empoasca fontana	synonym	NA	NA	NA	NA	NA	NA	NA	NA	NA	NA	NA	NA	NA	NA	NA
Hemiptera	Clypeorrhyncha		Membracoidea	Cicadellidae	Typhlocybinae		Empoasca		gelbata		DeLong & Davidson	T	T	T		T	T						NA				NA	Empoasca gelbata	synonym	NA	NA	NA	NA	NA	NA	NA	NA	NA	NA	NA	NA	NA	NA	NA
Hemiptera	Clypeorrhyncha		Membracoidea	Cicadellidae	Typhlocybinae		Empoasca		hartzelli		Baker	T											NA				NA	Empoasca hartzelli	synonym	NA	NA	NA	NA	NA	NA	NA	NA	NA	NA	NA	NA	NA	NA	NA
Hemiptera	Clypeorrhyncha		Membracoidea	Cicadellidae	Typhlocybinae		Empoasca		incida		DeLong	T											NA				NA	Empoasca incida	synonym	NA	NA	NA	NA	NA	NA	NA	NA	NA	NA	NA	NA	NA	NA	NA
Hemiptera	Clypeorrhyncha		Membracoidea	Cicadellidae	Typhlocybinae		Empoasca		junipera		DeLong	T				T	T						NA				NA	Empoasca junipera	accepted name	NA	NA	NA	NA	NA	NA	NA	NA	NA	NA	NA	NA	NA	NA	NA
Hemiptera	Clypeorrhyncha		Membracoidea	Cicadellidae	Typhlocybinae		Empoasca		livingstonii		Gillette	T	T										NA		T		NA	Empoasca livingstonii	synonym	NA	NA	NA	NA	NA	NA	NA	NA	NA	NA	NA	NA	NA	NA	NA
Hemiptera	Clypeorrhyncha		Membracoidea	Cicadellidae	Typhlocybinae		Empoasca		lucidae		Ross	T	T										NA		T		NA	Empoasca lucidae	synonym	NA	NA	NA	NA	NA	NA	NA	NA	NA	NA	NA	NA	NA	NA	NA
Hemiptera	Clypeorrhyncha		Membracoidea	Cicadellidae	Typhlocybinae		Empoasca		luda		Davidson & DeLong	I				I					I		NA				NA	Empoasca luda	synonym	2	2	2	NA	NA	NA	NA	No	1	2	2	0	0	0	0
Hemiptera	Clypeorrhyncha		Membracoidea	Cicadellidae	Typhlocybinae		Empoasca		medora		DeLong		T	T	T								NA				NA	Empoasca medora	accepted name	NA	NA	NA	NA	NA	NA	NA	NA	NA	NA	NA	NA	NA	NA	NA
Hemiptera	Clypeorrhyncha		Membracoidea	Cicadellidae	Typhlocybinae		Empoasca		mexicana		Gillette			T									NA				NA	Empoasca mexicana	accepted name	NA	NA	NA	NA	NA	NA	NA	NA	NA	NA	NA	NA	NA	NA	NA
Hemiptera	Clypeorrhyncha		Membracoidea	Cicadellidae	Typhlocybinae		Empoasca		neaspersa		Oman & Wheeler	T											NA				NA	Empoasca neaspersa	accepted name	NA	NA	NA	NA	NA	NA	NA	NA	NA	NA	NA	NA	NA	NA	NA
Hemiptera	Clypeorrhyncha		Membracoidea	Cicadellidae	Typhlocybinae		Empoasca		neclya		Davidson & DeLong			T									NA				NA	Empoasca neclya	synonym	NA	NA	NA	NA	NA	NA	NA	NA	NA	NA	NA	NA	NA	NA	NA
Hemiptera	Clypeorrhyncha		Membracoidea	Cicadellidae	Typhlocybinae		Empoasca		nema		Davidson & DeLong					T							NA				NA	Empoasca nema	accepted name	NA	NA	NA	NA	NA	NA	NA	NA	NA	NA	NA	NA	NA	NA	NA
Hemiptera	Clypeorrhyncha		Membracoidea	Cicadellidae	Typhlocybinae		Empoasca		nigra		Gillette & Baker	T											NA				NA	Empoasca nigra	accepted name	NA	NA	NA	NA	NA	NA	NA	NA	NA	NA	NA	NA	NA	NA	NA
Hemiptera	Clypeorrhyncha		Membracoidea	Cicadellidae	Typhlocybinae		Empoasca		nigroscuta		Gillette & Baker	T	T	T									NA		T	T	NA	Empoasca nigroscuta	synonym	NA	NA	NA	NA	NA	NA	NA	NA	NA	NA	NA	NA	NA	NA	NA
Hemiptera	Clypeorrhyncha		Membracoidea	Cicadellidae	Typhlocybinae		Empoasca		obtusa		Walsh			T	T		L			L			NA				NA	Empoasca obtusa	misapplied name	NA	NA	NA	NA	NA	NA	NA	NA	NA	NA	NA	NA	NA	NA	NA
Hemiptera	Clypeorrhyncha		Membracoidea	Cicadellidae	Typhlocybinae		Empoasca		osborni		Hartzell						L						NA				NA	Empoasca osborni	synonym	NA	NA	NA	NA	NA	NA	NA	NA	NA	NA	NA	NA	NA	NA	NA
Hemiptera	Clypeorrhyncha		Membracoidea	Cicadellidae	Typhlocybinae		Empoasca		pallida		Gillette					T							NA				NA	Empoasca pallida	accepted name	NA	NA	NA	NA	NA	NA	NA	NA	NA	NA	NA	NA	NA	NA	NA
Hemiptera	Clypeorrhyncha		Membracoidea	Cicadellidae	Typhlocybinae		Empoasca		panda		DeLong	T											NA				NA	Empoasca panda	accepted name	NA	NA	NA	NA	NA	NA	NA	NA	NA	NA	NA	NA	NA	NA	NA
Hemiptera	Clypeorrhyncha		Membracoidea	Cicadellidae	Typhlocybinae		Empoasca		patula		DeLong	T		T	T	T			T		T		NA				NA	Empoasca patula	synonym	NA	NA	NA	NA	NA	NA	NA	NA	NA	NA	NA	NA	NA	NA	NA
Hemiptera	Clypeorrhyncha		Membracoidea	Cicadellidae	Typhlocybinae		Empoasca		pelecana		Oman & Wheeler	T											NA				NA	Empoasca pelecana	accepted name	NA	NA	NA	NA	NA	NA	NA	NA	NA	NA	NA	NA	NA	NA	NA
Hemiptera	Clypeorrhyncha		Membracoidea	Cicadellidae	Typhlocybinae		Empoasca		pergrada		Davidson & DeLong			T		T					T		NA				NA	Empoasca pergrada	accepted name	NA	NA	NA	NA	NA	NA	NA	NA	NA	NA	NA	NA	NA	NA	NA
Hemiptera	Clypeorrhyncha		Membracoidea	Cicadellidae	Typhlocybinae		Empoasca		perlonga		Davidson & DeLong					T							NA				NA	Empoasca perlonga	accepted name	NA	NA	NA	NA	NA	NA	NA	NA	NA	NA	NA	NA	NA	NA	NA
Hemiptera	Clypeorrhyncha		Membracoidea	Cicadellidae	Typhlocybinae		Empoasca		petiolaridis		Ross	T	T	T	T	T	T	T	T	T			NA				NA	Empoasca petiolaridis	synonym	NA	NA	NA	NA	NA	NA	NA	NA	NA	NA	NA	NA	NA	NA	NA
Hemiptera	Clypeorrhyncha		Membracoidea	Cicadellidae	Typhlocybinae		Empoasca		pinella		Davidson & DeLong	T											NA				NA	Empoasca pinella	accepted name	NA	NA	NA	NA	NA	NA	NA	NA	NA	NA	NA	NA	NA	NA	NA
Hemiptera	Clypeorrhyncha		Membracoidea	Cicadellidae	Typhlocybinae		Empoasca		populi		Edwards									I	I		NA				NA	Empoasca populi	synonym	NA	NA	NA	NA	NA	NA	NA	NA	NA	NA	NA	NA	NA	NA	NA
Hemiptera	Clypeorrhyncha		Membracoidea	Cicadellidae	Typhlocybinae		Empoasca		portola		DeLong	T	T										NA		T	T	NA	Empoasca portola	synonym	NA	NA	NA	NA	NA	NA	NA	NA	NA	NA	NA	NA	NA	NA	NA
Hemiptera	Clypeorrhyncha		Membracoidea	Cicadellidae	Typhlocybinae		Empoasca		pulchella		Gillette & Baker									?			NA				NA	Empoasca pulchella	synonym	NA	NA	NA	NA	NA	NA	NA	NA	NA	NA	NA	NA	NA	NA	NA
Hemiptera	Clypeorrhyncha		Membracoidea	Cicadellidae	Typhlocybinae		Empoasca		pura		St�l	T	T	T		T					T		NA	T	T	T	NA	Empoasca pura	synonym	15	14	14	0.8	0.04	1.39	0	No	1	1	14	0	0	0	0
Hemiptera	Clypeorrhyncha		Membracoidea	Cicadellidae	Typhlocybinae		Empoasca		racina		DeLong & Liles				T								NA				NA	Empoasca racina	accepted name	NA	NA	NA	NA	NA	NA	NA	NA	NA	NA	NA	NA	NA	NA	NA
Hemiptera	Clypeorrhyncha		Membracoidea	Cicadellidae	Typhlocybinae		Empoasca		ratio		Davidson & DeLong	T	T				T			T			NA		T	T	NA	Empoasca ratio	accepted name	NA	NA	NA	NA	NA	NA	NA	NA	NA	NA	NA	NA	NA	NA	NA
Hemiptera	Clypeorrhyncha		Membracoidea	Cicadellidae	Typhlocybinae		Empoasca		recta		Caldwell & DeLong	T				T							NA				NA	Empoasca recta	accepted name	NA	NA	NA	NA	NA	NA	NA	NA	NA	NA	NA	NA	NA	NA	NA
Hemiptera	Clypeorrhyncha		Membracoidea	Cicadellidae	Typhlocybinae		Empoasca		recurvata		DeLong					T							NA				NA	Empoasca recurvata	accepted name	NA	NA	NA	NA	NA	NA	NA	NA	NA	NA	NA	NA	NA	NA	NA
Hemiptera	Clypeorrhyncha		Membracoidea	Cicadellidae	Typhlocybinae		Empoasca		rossi		Hamilton	T											NA				NA	Empoasca rossi	synonym	NA	NA	NA	NA	NA	NA	NA	NA	NA	NA	NA	NA	NA	NA	NA
Hemiptera	Clypeorrhyncha		Membracoidea	Cicadellidae	Typhlocybinae		Empoasca		salicis		Wheeler				T	T							NA				NA	Empoasca salicis	synonym	NA	NA	NA	NA	NA	NA	NA	NA	NA	NA	NA	NA	NA	NA	NA
Hemiptera	Clypeorrhyncha		Membracoidea	Cicadellidae	Typhlocybinae		Empoasca		smaragdula		(Fall�n)	I											NA				NA	Empoasca smaragdula	misapplied name	NA	NA	NA	NA	NA	NA	NA	NA	NA	NA	NA	NA	NA	NA	NA
Hemiptera	Clypeorrhyncha		Membracoidea	Cicadellidae	Typhlocybinae		Empoasca		sordidula		Ossiannilsson	T	T				T						NA		T	T	NA	Empoasca sordidula	synonym	NA	NA	NA	NA	NA	NA	NA	NA	NA	NA	NA	NA	NA	NA	NA
Hemiptera	Clypeorrhyncha		Membracoidea	Cicadellidae	Typhlocybinae		Empoasca		spira		Caldwell & DeLong									T			NA		T		NA	Empoasca spira	accepted name	NA	NA	NA	NA	NA	NA	NA	NA	NA	NA	NA	NA	NA	NA	NA
Hemiptera	Clypeorrhyncha		Membracoidea	Cicadellidae	Typhlocybinae		Empoasca		tigris		Hamilton	T											NA				NA	Empoasca tigris	synonym	NA	NA	NA	NA	NA	NA	NA	NA	NA	NA	NA	NA	NA	NA	NA
Hemiptera	Clypeorrhyncha		Membracoidea	Cicadellidae	Typhlocybinae		Empoasca		tolana		DeLong & Guevara	T											NA				NA	Empoasca tolana	accepted name	NA	NA	NA	NA	NA	NA	NA	NA	NA	NA	NA	NA	NA	NA	NA
Hemiptera	Clypeorrhyncha		Membracoidea	Cicadellidae	Typhlocybinae		Empoasca		torqua		Davidson & DeLong				T	T	T			T			NA				NA	Empoasca torqua	accepted name	NA	NA	NA	NA	NA	NA	NA	NA	NA	NA	NA	NA	NA	NA	NA
Hemiptera	Clypeorrhyncha		Membracoidea	Cicadellidae	Typhlocybinae		Empoasca		trifasciata		Gillette	T				T							NA				NA	Empoasca trifasciata	synonym	NA	NA	NA	NA	NA	NA	NA	NA	NA	NA	NA	NA	NA	NA	NA
Hemiptera	Clypeorrhyncha		Membracoidea	Cicadellidae	Typhlocybinae		Empoasca		typhlocyboides		Gillette & Baker	T	T	T									NA				NA	Empoasca typhlocyboides	synonym	NA	NA	NA	NA	NA	NA	NA	NA	NA	NA	NA	NA	NA	NA	NA
Hemiptera	Clypeorrhyncha		Membracoidea	Cicadellidae	Typhlocybinae		Empoasca		unica		Provancher						T						NA				NA	Empoasca unica	synonym	NA	NA	NA	NA	NA	NA	NA	NA	NA	NA	NA	NA	NA	NA	NA
Hemiptera	Clypeorrhyncha		Membracoidea	Cicadellidae	Typhlocybinae		Empoasca		venusta		Davidson & DeLong						T		T	T			NA				NA	Empoasca venusta	accepted name	NA	NA	NA	NA	NA	NA	NA	NA	NA	NA	NA	NA	NA	NA	NA
Hemiptera	Clypeorrhyncha		Membracoidea	Cicadellidae	Typhlocybinae		Empoasca		vergena		Caldwell & DeLong			T	T	T				T			NA				NA	Empoasca vergena	accepted name	NA	NA	NA	NA	NA	NA	NA	NA	NA	NA	NA	NA	NA	NA	NA
Hemiptera	Clypeorrhyncha		Membracoidea	Cicadellidae	Typhlocybinae		Empoasca		vincula		DeLong	T	L	T	T	T							NA				NA	Empoasca vincula	accepted name	NA	NA	NA	NA	NA	NA	NA	NA	NA	NA	NA	NA	NA	NA	NA
Hemiptera	Clypeorrhyncha		Membracoidea	Cicadellidae	Typhlocybinae		Empoasca		volsella		Hamilton						T			T			NA				NA	Empoasca volsella	accepted name	NA	NA	NA	NA	NA	NA	NA	NA	NA	NA	NA	NA	NA	NA	NA
Hemiptera	Clypeorrhyncha		Membracoidea	Cicadellidae	Typhlocybinae		Empoasca		yukonensis		Ross	T	T										NA		T	T	NA	Empoasca yukonensis	synonym	NA	NA	NA	NA	NA	NA	NA	NA	NA	NA	NA	NA	NA	NA	NA
Hemiptera	Clypeorrhyncha		Membracoidea	Cicadellidae	Typhlocybinae		Empoasca		zaisanensis		(Mitjaev)		T	T		T	T		T				NA	T		T	NA	Empoasca zaisanensis	Not on COL	NA	NA	NA	NA	NA	NA	NA	NA	NA	NA	NA	NA	NA	NA	NA
Hemiptera	Clypeorrhyncha		Membracoidea	Cicadellidae	Typhlocybinae		Empoasca		zanclus		Hamilton			T		T	T			T			NA				NA	Empoasca zanclus	accepted name	NA	NA	NA	NA	NA	NA	NA	NA	NA	NA	NA	NA	NA	NA	NA
Hemiptera	Clypeorrhyncha		Membracoidea	Cicadellidae	Typhlocybinae		Erythroneura		abjecta		Beamer					T							NA				NA	Erythroneura abjecta	synonym	NA	NA	NA	NA	NA	NA	NA	NA	NA	NA	NA	NA	NA	NA	NA
Hemiptera	Clypeorrhyncha		Membracoidea	Cicadellidae	Typhlocybinae		Erythroneura		acicularis		Beamer	L											NA				NA	Erythroneura acicularis	synonym	NA	NA	NA	NA	NA	NA	NA	NA	NA	NA	NA	NA	NA	NA	NA
Hemiptera	Clypeorrhyncha		Membracoidea	Cicadellidae	Typhlocybinae		Erythroneura		ador		McAtee									L			NA				NA	Erythroneura ador	synonym	NA	NA	NA	NA	NA	NA	NA	NA	NA	NA	NA	NA	NA	NA	NA
Hemiptera	Clypeorrhyncha		Membracoidea	Cicadellidae	Typhlocybinae		Erythroneura		affinis		Fitch				T								NA				NA	Erythroneura affinis	synonym	NA	NA	NA	NA	NA	NA	NA	NA	NA	NA	NA	NA	NA	NA	NA
Hemiptera	Clypeorrhyncha		Membracoidea	Cicadellidae	Typhlocybinae		Erythroneura		ardens		McAtee					T							NA				NA	Erythroneura ardens	synonym	NA	NA	NA	NA	NA	NA	NA	NA	NA	NA	NA	NA	NA	NA	NA
Hemiptera	Clypeorrhyncha		Membracoidea	Cicadellidae	Typhlocybinae		Erythroneura		aspera		Beamer & Griffith	L											NA				NA	Erythroneura aspera	synonym	NA	NA	NA	NA	NA	NA	NA	NA	NA	NA	NA	NA	NA	NA	NA
Hemiptera	Clypeorrhyncha		Membracoidea	Cicadellidae	Typhlocybinae		Erythroneura		basilaris		(Say)					T	T						NA				NA	Erythroneura basilaris	synonym	NA	NA	NA	NA	NA	NA	NA	NA	NA	NA	NA	NA	NA	NA	NA
Hemiptera	Clypeorrhyncha		Membracoidea	Cicadellidae	Typhlocybinae		Erythroneura		beameri		Robinson					T							NA				NA	Erythroneura beameri	accepted name	NA	NA	NA	NA	NA	NA	NA	NA	NA	NA	NA	NA	NA	NA	NA
Hemiptera	Clypeorrhyncha		Membracoidea	Cicadellidae	Typhlocybinae		Erythroneura		bigemina		McAtee	L				T	L						NA				NA	Erythroneura bigemina	synonym	NA	NA	NA	NA	NA	NA	NA	NA	NA	NA	NA	NA	NA	NA	NA
Hemiptera	Clypeorrhyncha		Membracoidea	Cicadellidae	Typhlocybinae		Erythroneura		bispinosa		Beamer								T				NA				NA	Erythroneura bispinosa	synonym	NA	NA	NA	NA	NA	NA	NA	NA	NA	NA	NA	NA	NA	NA	NA
Hemiptera	Clypeorrhyncha		Membracoidea	Cicadellidae	Typhlocybinae		Erythroneura		brevipes		Beamer								T				NA				NA	Erythroneura brevipes	synonym	NA	NA	NA	NA	NA	NA	NA	NA	NA	NA	NA	NA	NA	NA	NA
Hemiptera	Clypeorrhyncha		Membracoidea	Cicadellidae	Typhlocybinae		Erythroneura		calva		Beamer		T	T	T								NA				NA	Erythroneura calva	synonym	1	NA	NA	NA	NA	NA	NA	NA	NA	NA	NA	NA	NA	NA	NA
Hemiptera	Clypeorrhyncha		Membracoidea	Cicadellidae	Typhlocybinae		Erythroneura		calycula		McAtee					?							NA				NA	Erythroneura calycula	accepted name	NA	NA	NA	NA	NA	NA	NA	NA	NA	NA	NA	NA	NA	NA	NA
Hemiptera	Clypeorrhyncha		Membracoidea	Cicadellidae	Typhlocybinae		Erythroneura		campora		Robinson				T	T	T		T	T			NA				NA	Erythroneura campora	synonym	NA	NA	NA	NA	NA	NA	NA	NA	NA	NA	NA	NA	NA	NA	NA
Hemiptera	Clypeorrhyncha		Membracoidea	Cicadellidae	Typhlocybinae		Erythroneura		carbonata		McAtee		T	T	L								NA				NA	Erythroneura carbonata	synonym	NA	NA	NA	NA	NA	NA	NA	NA	NA	NA	NA	NA	NA	NA	NA
Hemiptera	Clypeorrhyncha		Membracoidea	Cicadellidae	Typhlocybinae		Erythroneura		carmini		Beamer				T	T			T				NA				NA	Erythroneura carmini	synonym	NA	NA	NA	NA	NA	NA	NA	NA	NA	NA	NA	NA	NA	NA	NA
Hemiptera	Clypeorrhyncha		Membracoidea	Cicadellidae	Typhlocybinae		Erythroneura		certa		Beamer					T							NA				NA	Erythroneura certa	synonym	1	1	NA	NA	NA	NA	NA	No	1	1	0	0	0	1	0
Hemiptera	Clypeorrhyncha		Membracoidea	Cicadellidae	Typhlocybinae		Erythroneura		coloradensis		(Gillette)					T							NA				NA	Erythroneura coloradensis	accepted name	NA	NA	NA	NA	NA	NA	NA	NA	NA	NA	NA	NA	NA	NA	NA
Hemiptera	Clypeorrhyncha		Membracoidea	Cicadellidae	Typhlocybinae		Erythroneura		complicata		Johnson	?											NA				NA	Erythroneura complicata	synonym	NA	NA	NA	NA	NA	NA	NA	NA	NA	NA	NA	NA	NA	NA	NA
Hemiptera	Clypeorrhyncha		Membracoidea	Cicadellidae	Typhlocybinae		Erythroneura		compta		McAtee					L							NA				NA	Erythroneura compta	Not on COL	NA	NA	NA	NA	NA	NA	NA	NA	NA	NA	NA	NA	NA	NA	NA
Hemiptera	Clypeorrhyncha		Membracoidea	Cicadellidae	Typhlocybinae		Erythroneura		concisa		Beamer					T	T						NA				NA	Erythroneura concisa	synonym	1	1	NA	NA	NA	NA	NA	No	1	1	0	1	0	0	0
Hemiptera	Clypeorrhyncha		Membracoidea	Cicadellidae	Typhlocybinae		Erythroneura		continua		Knull & Auten						T						NA				NA	Erythroneura continua	synonym	NA	NA	NA	NA	NA	NA	NA	NA	NA	NA	NA	NA	NA	NA	NA
Hemiptera	Clypeorrhyncha		Membracoidea	Cicadellidae	Typhlocybinae		Erythroneura		corni		Robinson	I								T			NA				NA	Erythroneura corni	accepted name	NA	NA	NA	NA	NA	NA	NA	NA	NA	NA	NA	NA	NA	NA	NA
Hemiptera	Clypeorrhyncha		Membracoidea	Cicadellidae	Typhlocybinae		Erythroneura		crevecoeuri		Gillette						L						NA				NA	Erythroneura crevecoeuri	synonym	NA	NA	NA	NA	NA	NA	NA	NA	NA	NA	NA	NA	NA	NA	NA
Hemiptera	Clypeorrhyncha		Membracoidea	Cicadellidae	Typhlocybinae		Erythroneura		cuneata		Beamer						L						NA				NA	Erythroneura cuneata	synonym	NA	NA	NA	NA	NA	NA	NA	NA	NA	NA	NA	NA	NA	NA	NA
Hemiptera	Clypeorrhyncha		Membracoidea	Cicadellidae	Typhlocybinae		Erythroneura		cymbium		McAtee					L							NA				NA	Erythroneura cymbium	accepted name	NA	NA	NA	NA	NA	NA	NA	NA	NA	NA	NA	NA	NA	NA	NA
Hemiptera	Clypeorrhyncha		Membracoidea	Cicadellidae	Typhlocybinae		Erythroneura		delicata		McAtee					T							NA				NA	Erythroneura delicata	accepted name	NA	NA	NA	NA	NA	NA	NA	NA	NA	NA	NA	NA	NA	NA	NA
Hemiptera	Clypeorrhyncha		Membracoidea	Cicadellidae	Typhlocybinae		Erythroneura		dira		Beamer					T	T						NA				NA	Erythroneura dira	synonym	NA	NA	NA	NA	NA	NA	NA	NA	NA	NA	NA	NA	NA	NA	NA
Hemiptera	Clypeorrhyncha		Membracoidea	Cicadellidae	Typhlocybinae		Erythroneura		divisa		McAtee					T							NA				NA	Erythroneura divisa	synonym	NA	NA	NA	NA	NA	NA	NA	NA	NA	NA	NA	NA	NA	NA	NA
Hemiptera	Clypeorrhyncha		Membracoidea	Cicadellidae	Typhlocybinae		Erythroneura		dolosa		Beamer & Griffith	L											NA				NA	Erythroneura dolosa	synonym	NA	NA	NA	NA	NA	NA	NA	NA	NA	NA	NA	NA	NA	NA	NA
Hemiptera	Clypeorrhyncha		Membracoidea	Cicadellidae	Typhlocybinae		Erythroneura		electa		McAtee	T											NA				NA	Erythroneura electa	synonym	NA	NA	NA	NA	NA	NA	NA	NA	NA	NA	NA	NA	NA	NA	NA
Hemiptera	Clypeorrhyncha		Membracoidea	Cicadellidae	Typhlocybinae		Erythroneura		elegans		McAtee					T							NA				NA	Erythroneura elegans	accepted name	19	18	18	7.38	0.44	12.62	0	No	1	5	18	0	0	0	0
Hemiptera	Clypeorrhyncha		Membracoidea	Cicadellidae	Typhlocybinae		Erythroneura		elegantula		Osborne	T											NA				NA	Erythroneura elegantula	accepted name	NA	NA	NA	NA	NA	NA	NA	NA	NA	NA	NA	NA	NA	NA	NA
Hemiptera	Clypeorrhyncha		Membracoidea	Cicadellidae	Typhlocybinae		Erythroneura		eluta		McAtee			T		T	T		T				NA				NA	Erythroneura eluta	synonym	NA	NA	NA	NA	NA	NA	NA	NA	NA	NA	NA	NA	NA	NA	NA
Hemiptera	Clypeorrhyncha		Membracoidea	Cicadellidae	Typhlocybinae		Erythroneura		eversi		Ross & DeLong					T							NA				NA	Erythroneura eversi	synonym	NA	NA	NA	NA	NA	NA	NA	NA	NA	NA	NA	NA	NA	NA	NA
Hemiptera	Clypeorrhyncha		Membracoidea	Cicadellidae	Typhlocybinae		Erythroneura		fulvocephala		Robinson			T		T							NA				NA	Erythroneura fulvocephala	synonym	NA	NA	NA	NA	NA	NA	NA	NA	NA	NA	NA	NA	NA	NA	NA
Hemiptera	Clypeorrhyncha		Membracoidea	Cicadellidae	Typhlocybinae		Erythroneura		funesta		Beamer					T							NA				NA	Erythroneura funesta	synonym	NA	NA	NA	NA	NA	NA	NA	NA	NA	NA	NA	NA	NA	NA	NA
Hemiptera	Clypeorrhyncha		Membracoidea	Cicadellidae	Typhlocybinae		Erythroneura		gemina		McAtee					T							NA				NA	Erythroneura gemina	synonym	2	2	NA	NA	NA	NA	NA	No	1	1	0	0	0	2	0
Hemiptera	Clypeorrhyncha		Membracoidea	Cicadellidae	Typhlocybinae		Erythroneura		hamata		Beamer					T			T	T			NA				NA	Erythroneura hamata	synonym	NA	NA	NA	NA	NA	NA	NA	NA	NA	NA	NA	NA	NA	NA	NA
Hemiptera	Clypeorrhyncha		Membracoidea	Cicadellidae	Typhlocybinae		Erythroneura		harpola		Ross					T	T						NA				NA	Erythroneura harpola	synonym	NA	NA	NA	NA	NA	NA	NA	NA	NA	NA	NA	NA	NA	NA	NA
Hemiptera	Clypeorrhyncha		Membracoidea	Cicadellidae	Typhlocybinae		Erythroneura		haysensis		Hepner					T							NA				NA	Erythroneura haysensis	synonym	NA	NA	NA	NA	NA	NA	NA	NA	NA	NA	NA	NA	NA	NA	NA
Hemiptera	Clypeorrhyncha		Membracoidea	Cicadellidae	Typhlocybinae		Erythroneura		inconspicua		Johnson					?							NA				NA	Erythroneura inconspicua	synonym	NA	NA	NA	NA	NA	NA	NA	NA	NA	NA	NA	NA	NA	NA	NA
Hemiptera	Clypeorrhyncha		Membracoidea	Cicadellidae	Typhlocybinae		Erythroneura		infuscata		(Gillette)					L							NA				NA	Erythroneura infuscata	accepted name	NA	NA	NA	NA	NA	NA	NA	NA	NA	NA	NA	NA	NA	NA	NA
Hemiptera	Clypeorrhyncha		Membracoidea	Cicadellidae	Typhlocybinae		Erythroneura		jocosa		Beamer					?							NA				NA	Erythroneura jocosa	synonym	NA	NA	NA	NA	NA	NA	NA	NA	NA	NA	NA	NA	NA	NA	NA
Hemiptera	Clypeorrhyncha		Membracoidea	Cicadellidae	Typhlocybinae		Erythroneura		kanwakae		Robinson		T				L						NA				NA	Erythroneura kanwakae	accepted name	NA	NA	NA	NA	NA	NA	NA	NA	NA	NA	NA	NA	NA	NA	NA
Hemiptera	Clypeorrhyncha		Membracoidea	Cicadellidae	Typhlocybinae		Erythroneura		latapex		Beamer					T							NA				NA	Erythroneura latapex	synonym	NA	NA	NA	NA	NA	NA	NA	NA	NA	NA	NA	NA	NA	NA	NA
Hemiptera	Clypeorrhyncha		Membracoidea	Cicadellidae	Typhlocybinae		Erythroneura		lawsoniana		Baker					T							NA				NA	Erythroneura lawsoniana	synonym	NA	NA	NA	NA	NA	NA	NA	NA	NA	NA	NA	NA	NA	NA	NA
Hemiptera	Clypeorrhyncha		Membracoidea	Cicadellidae	Typhlocybinae		Erythroneura		ligata		McAtee						T						NA				NA	Erythroneura ligata	synonym	NA	NA	NA	NA	NA	NA	NA	NA	NA	NA	NA	NA	NA	NA	NA
Hemiptera	Clypeorrhyncha		Membracoidea	Cicadellidae	Typhlocybinae		Erythroneura		linea		Beamer				T	T			T				NA				NA	Erythroneura linea	synonym	NA	NA	NA	NA	NA	NA	NA	NA	NA	NA	NA	NA	NA	NA	NA
Hemiptera	Clypeorrhyncha		Membracoidea	Cicadellidae	Typhlocybinae		Erythroneura		macra		Beamer					T	T		T	T			NA				NA	Erythroneura macra	synonym	NA	NA	NA	NA	NA	NA	NA	NA	NA	NA	NA	NA	NA	NA	NA
Hemiptera	Clypeorrhyncha		Membracoidea	Cicadellidae	Typhlocybinae		Erythroneura		maculata		Gillette					T	L						NA				NA	Erythroneura maculata	synonym	NA	NA	NA	NA	NA	NA	NA	NA	NA	NA	NA	NA	NA	NA	NA
Hemiptera	Clypeorrhyncha		Membracoidea	Cicadellidae	Typhlocybinae		Erythroneura		magnacalx		Beamer					T							NA				NA	Erythroneura magnacalx	synonym	NA	NA	NA	NA	NA	NA	NA	NA	NA	NA	NA	NA	NA	NA	NA
Hemiptera	Clypeorrhyncha		Membracoidea	Cicadellidae	Typhlocybinae		Erythroneura		manus		Beamer					T							NA				NA	Erythroneura manus	synonym	NA	NA	NA	NA	NA	NA	NA	NA	NA	NA	NA	NA	NA	NA	NA
Hemiptera	Clypeorrhyncha		Membracoidea	Cicadellidae	Typhlocybinae		Erythroneura		maritima		Hamilton								T	T			NA				NA	Erythroneura maritima	synonym	NA	NA	NA	NA	NA	NA	NA	NA	NA	NA	NA	NA	NA	NA	NA
Hemiptera	Clypeorrhyncha		Membracoidea	Cicadellidae	Typhlocybinae		Erythroneura		marra		Beamer					T							NA				NA	Erythroneura marra	synonym	NA	NA	NA	NA	NA	NA	NA	NA	NA	NA	NA	NA	NA	NA	NA
Hemiptera	Clypeorrhyncha		Membracoidea	Cicadellidae	Typhlocybinae		Erythroneura		masonae		Knull					T							NA				NA	Erythroneura masonae	synonym	NA	NA	NA	NA	NA	NA	NA	NA	NA	NA	NA	NA	NA	NA	NA
Hemiptera	Clypeorrhyncha		Membracoidea	Cicadellidae	Typhlocybinae		Erythroneura		mimica		Ross					T							NA				NA	Erythroneura mimica	synonym	NA	NA	NA	NA	NA	NA	NA	NA	NA	NA	NA	NA	NA	NA	NA
Hemiptera	Clypeorrhyncha		Membracoidea	Cicadellidae	Typhlocybinae		Erythroneura		minima		Johnson					?							NA				NA	Erythroneura minima	synonym	NA	NA	NA	NA	NA	NA	NA	NA	NA	NA	NA	NA	NA	NA	NA
Hemiptera	Clypeorrhyncha		Membracoidea	Cicadellidae	Typhlocybinae		Erythroneura		minor		Beamer					T							NA				NA	Erythroneura minor	synonym	1	1	NA	NA	NA	NA	NA	Yes	2	1	0	0	0	1	0
Hemiptera	Clypeorrhyncha		Membracoidea	Cicadellidae	Typhlocybinae		Erythroneura		nigra		(Gillette)					T	T						NA				NA	Erythroneura nigra	synonym	NA	NA	NA	NA	NA	NA	NA	NA	NA	NA	NA	NA	NA	NA	NA
Hemiptera	Clypeorrhyncha		Membracoidea	Cicadellidae	Typhlocybinae		Erythroneura		nondescripta		Johnson				T	T	T		T				NA				NA	Erythroneura nondescripta	synonym	NA	NA	NA	NA	NA	NA	NA	NA	NA	NA	NA	NA	NA	NA	NA
Hemiptera	Clypeorrhyncha		Membracoidea	Cicadellidae	Typhlocybinae		Erythroneura		nudata		McAtee					T							NA				NA	Erythroneura nudata	accepted name	NA	NA	NA	NA	NA	NA	NA	NA	NA	NA	NA	NA	NA	NA	NA
Hemiptera	Clypeorrhyncha		Membracoidea	Cicadellidae	Typhlocybinae		Erythroneura		octonotata		Walsh					L	L						NA				NA	Erythroneura octonotata	accepted name	NA	NA	NA	NA	NA	NA	NA	NA	NA	NA	NA	NA	NA	NA	NA
Hemiptera	Clypeorrhyncha		Membracoidea	Cicadellidae	Typhlocybinae		Erythroneura		ontari		Robinson	T	T			T	T	T		T			NA				NA	Erythroneura ontari	accepted name	72	71	66	1.52	0.03	4.53	0	No	1	7	66	5	0	0	0
Hemiptera	Clypeorrhyncha		Membracoidea	Cicadellidae	Typhlocybinae		Erythroneura		parallela		McAtee					T							NA				NA	Erythroneura parallela	synonym	NA	NA	NA	NA	NA	NA	NA	NA	NA	NA	NA	NA	NA	NA	NA
Hemiptera	Clypeorrhyncha		Membracoidea	Cicadellidae	Typhlocybinae		Erythroneura		patris		Ross & DeLong					T							NA				NA	Erythroneura patris	synonym	NA	NA	NA	NA	NA	NA	NA	NA	NA	NA	NA	NA	NA	NA	NA
Hemiptera	Clypeorrhyncha		Membracoidea	Cicadellidae	Typhlocybinae		Erythroneura		penesica		Beamer					T							NA				NA	Erythroneura penesica	synonym	NA	NA	NA	NA	NA	NA	NA	NA	NA	NA	NA	NA	NA	NA	NA
Hemiptera	Clypeorrhyncha		Membracoidea	Cicadellidae	Typhlocybinae		Erythroneura		perita		Beamer					T							NA				NA	Erythroneura perita	synonym	NA	NA	NA	NA	NA	NA	NA	NA	NA	NA	NA	NA	NA	NA	NA
Hemiptera	Clypeorrhyncha		Membracoidea	Cicadellidae	Typhlocybinae		Erythroneura		prima		Beamer					T	T		T				NA				NA	Erythroneura prima	accepted name	NA	NA	NA	NA	NA	NA	NA	NA	NA	NA	NA	NA	NA	NA	NA
Hemiptera	Clypeorrhyncha		Membracoidea	Cicadellidae	Typhlocybinae		Erythroneura		reflecta		McAtee					L	L						NA				NA	Erythroneura reflecta	accepted name	NA	NA	NA	NA	NA	NA	NA	NA	NA	NA	NA	NA	NA	NA	NA
Hemiptera	Clypeorrhyncha		Membracoidea	Cicadellidae	Typhlocybinae		Erythroneura		restricta		Beamer					T							NA				NA	Erythroneura restricta	synonym	NA	NA	NA	NA	NA	NA	NA	NA	NA	NA	NA	NA	NA	NA	NA
Hemiptera	Clypeorrhyncha		Membracoidea	Cicadellidae	Typhlocybinae		Erythroneura		rosa		Robinson	T		T		T	T		T				NA				NA	Erythroneura rosa	accepted name	NA	NA	NA	NA	NA	NA	NA	NA	NA	NA	NA	NA	NA	NA	NA
Hemiptera	Clypeorrhyncha		Membracoidea	Cicadellidae	Typhlocybinae		Erythroneura		rubens		Beamer						L						NA				NA	Erythroneura rubens	synonym	NA	NA	NA	NA	NA	NA	NA	NA	NA	NA	NA	NA	NA	NA	NA
Hemiptera	Clypeorrhyncha		Membracoidea	Cicadellidae	Typhlocybinae		Erythroneura		rubra		(Gillette)					?							NA				NA	Erythroneura rubra	accepted name	NA	NA	NA	NA	NA	NA	NA	NA	NA	NA	NA	NA	NA	NA	NA
Hemiptera	Clypeorrhyncha		Membracoidea	Cicadellidae	Typhlocybinae		Erythroneura		rubrella		McAtee	T		T		T							NA				NA	Erythroneura rubrella	accepted name	307	299	296	1.7	0.01	8.06	0	No	1	7	296	0	0	0	1
Hemiptera	Clypeorrhyncha		Membracoidea	Cicadellidae	Typhlocybinae		Erythroneura		rubroscuta		Gillette			?		?							NA				NA	Erythroneura rubroscuta	synonym	NA	NA	NA	NA	NA	NA	NA	NA	NA	NA	NA	NA	NA	NA	NA
Hemiptera	Clypeorrhyncha		Membracoidea	Cicadellidae	Typhlocybinae		Erythroneura		sancta		Beamer					T							NA				NA	Erythroneura sancta	synonym	NA	NA	NA	NA	NA	NA	NA	NA	NA	NA	NA	NA	NA	NA	NA
Hemiptera	Clypeorrhyncha		Membracoidea	Cicadellidae	Typhlocybinae		Erythroneura		separata		Beamer					T							NA				NA	Erythroneura separata	synonym	NA	NA	NA	NA	NA	NA	NA	NA	NA	NA	NA	NA	NA	NA	NA
Hemiptera	Clypeorrhyncha		Membracoidea	Cicadellidae	Typhlocybinae		Erythroneura		septima		Beamer	I				T	T			T			NA				NA	Erythroneura septima	synonym	NA	NA	NA	NA	NA	NA	NA	NA	NA	NA	NA	NA	NA	NA	NA
Hemiptera	Clypeorrhyncha		Membracoidea	Cicadellidae	Typhlocybinae		Erythroneura		smithi		Ross			T									NA				NA	Erythroneura smithi	synonym	NA	NA	NA	NA	NA	NA	NA	NA	NA	NA	NA	NA	NA	NA	NA
Hemiptera	Clypeorrhyncha		Membracoidea	Cicadellidae	Typhlocybinae		Erythroneura		solita		Beamer					T							NA				NA	Erythroneura solita	synonym	NA	NA	NA	NA	NA	NA	NA	NA	NA	NA	NA	NA	NA	NA	NA
Hemiptera	Clypeorrhyncha		Membracoidea	Cicadellidae	Typhlocybinae		Erythroneura		tacita		Beamer	T											NA				NA	Erythroneura tacita	accepted name	NA	NA	NA	NA	NA	NA	NA	NA	NA	NA	NA	NA	NA	NA	NA
Hemiptera	Clypeorrhyncha		Membracoidea	Cicadellidae	Typhlocybinae		Erythroneura		tenuispica		Beamer					T			T				NA				NA	Erythroneura tenuispica	synonym	1	1	NA	NA	NA	NA	NA	No	1	1	0	0	0	1	0
Hemiptera	Clypeorrhyncha		Membracoidea	Cicadellidae	Typhlocybinae		Erythroneura		trautmanae		Knull					T	T			T			NA				NA	Erythroneura trautmanae	synonym	NA	NA	NA	NA	NA	NA	NA	NA	NA	NA	NA	NA	NA	NA	NA
Hemiptera	Clypeorrhyncha		Membracoidea	Cicadellidae	Typhlocybinae		Erythroneura		tricincta		Fitch					T	L						NA				NA	Erythroneura tricincta	accepted name	848	557	549	0.61	0.01	6.71	0	No	1	6	549	1	0	0	0
Hemiptera	Clypeorrhyncha		Membracoidea	Cicadellidae	Typhlocybinae		Erythroneura		tridens		Beamer					T			T				NA				NA	Erythroneura tridens	synonym	NA	NA	NA	NA	NA	NA	NA	NA	NA	NA	NA	NA	NA	NA	NA
Hemiptera	Clypeorrhyncha		Membracoidea	Cicadellidae	Typhlocybinae		Erythroneura		tumida		Knull					T			T				NA				NA	Erythroneura tumida	synonym	NA	NA	NA	NA	NA	NA	NA	NA	NA	NA	NA	NA	NA	NA	NA
Hemiptera	Clypeorrhyncha		Membracoidea	Cicadellidae	Typhlocybinae		Erythroneura		uncinata		Beamer		T		T	T	T		T	T			NA				NA	Erythroneura uncinata	synonym	NA	NA	NA	NA	NA	NA	NA	NA	NA	NA	NA	NA	NA	NA	NA
Hemiptera	Clypeorrhyncha		Membracoidea	Cicadellidae	Typhlocybinae		Erythroneura		victorialis		Knull					T				T			NA				NA	Erythroneura victorialis	synonym	NA	NA	NA	NA	NA	NA	NA	NA	NA	NA	NA	NA	NA	NA	NA
Hemiptera	Clypeorrhyncha		Membracoidea	Cicadellidae	Typhlocybinae		Erythroneura		vitifex		Fitch	i				T	L						NA				NA	Erythroneura vitifex	accepted name	78	74	70	1.08	0.01	2.48	0	No	1	4	70	3	0	0	0
Hemiptera	Clypeorrhyncha		Membracoidea	Cicadellidae	Typhlocybinae		Erythroneura		vitis		(Harris)					T	T						NA				NA	Erythroneura vitis	accepted name	21	NA	NA	NA	NA	NA	NA	NA	NA	NA	NA	NA	NA	NA	NA
Hemiptera	Clypeorrhyncha		Membracoidea	Cicadellidae	Typhlocybinae		Erythroneura		vulgaris		Hepner					T							NA				NA	Erythroneura vulgaris	synonym	NA	NA	NA	NA	NA	NA	NA	NA	NA	NA	NA	NA	NA	NA	NA
Hemiptera	Clypeorrhyncha		Membracoidea	Cicadellidae	Typhlocybinae		Erythroneura		ziczac		Walsh	L	L	T	T	T	L		T				NA				NA	Erythroneura ziczac	accepted name	NA	NA	NA	NA	NA	NA	NA	NA	NA	NA	NA	NA	NA	NA	NA
Hemiptera	Clypeorrhyncha		Membracoidea	Cicadellidae	Typhlocybinae		Eupteryx		aurata		(Linnaeus)						I						NA				NA	Eupteryx aurata	accepted name	NA	NA	NA	NA	NA	NA	NA	NA	NA	NA	NA	NA	NA	NA	NA
Hemiptera	Clypeorrhyncha		Membracoidea	Cicadellidae	Typhlocybinae		Eupteryx		clavalis		McAtee						L						NA				NA	Eupteryx clavalis	accepted name	NA	NA	NA	NA	NA	NA	NA	NA	NA	NA	NA	NA	NA	NA	NA
Hemiptera	Clypeorrhyncha		Membracoidea	Cicadellidae	Typhlocybinae		Eupteryx		furcata		(Beamer)	T											NA				NA	Eupteryx furcata	accepted name	1	NA	NA	NA	NA	NA	NA	NA	NA	NA	NA	NA	NA	NA	NA
Hemiptera	Clypeorrhyncha		Membracoidea	Cicadellidae	Typhlocybinae		Eupteryx		melissae		Curtis	I				I	I						NA				NA	Eupteryx melissae	accepted name	NA	NA	NA	NA	NA	NA	NA	NA	NA	NA	NA	NA	NA	NA	NA
Hemiptera	Clypeorrhyncha		Membracoidea	Cicadellidae	Typhlocybinae		Eupteryx		nigra		Osborn					T	T			T			NA				NA	Eupteryx nigra	accepted name	NA	NA	NA	NA	NA	NA	NA	NA	NA	NA	NA	NA	NA	NA	NA
Hemiptera	Clypeorrhyncha		Membracoidea	Cicadellidae	Typhlocybinae		Eupteryx		vanduzeei		Gillette						T			T	T		NA				NA	Eupteryx vanduzeei	Not on COL	1	NA	NA	NA	NA	NA	NA	NA	NA	NA	NA	NA	NA	NA	NA
Hemiptera	Clypeorrhyncha		Membracoidea	Cicadellidae	Typhlocybinae		Eupteryx		vittata		(Linnaeus)						I						NA				NA	Eupteryx vittata	accepted name	NA	NA	NA	NA	NA	NA	NA	NA	NA	NA	NA	NA	NA	NA	NA
Hemiptera	Clypeorrhyncha		Membracoidea	Cicadellidae	Typhlocybinae		Fagocyba		douglasi		(Edwards)	I									I		NA				NA	Fagocyba douglasi	accepted name	1	1	1	NA	NA	NA	NA	No	1	1	1	0	0	0	0
Hemiptera	Clypeorrhyncha		Membracoidea	Cicadellidae	Typhlocybinae		Forcipata		acclina		DeLong & Caldwell	T		T	T	T				T	T		NA			T	NA	Forcipata acclina	accepted name	232	223	216	1.48	0.01	4.99	0	No	1	1	216	0	0	0	0
Hemiptera	Clypeorrhyncha		Membracoidea	Cicadellidae	Typhlocybinae		Forcipata		calipera		DeLong & Caldwell					T	T	T					NA				NA	Forcipata calipera	accepted name	NA	NA	NA	NA	NA	NA	NA	NA	NA	NA	NA	NA	NA	NA	NA
Hemiptera	Clypeorrhyncha		Membracoidea	Cicadellidae	Typhlocybinae		Forcipata		citrinella		(Zetterstedt)												NA			T	NA	Forcipata citrinella	accepted name	NA	NA	NA	NA	NA	NA	NA	NA	NA	NA	NA	NA	NA	NA	NA
Hemiptera	Clypeorrhyncha		Membracoidea	Cicadellidae	Typhlocybinae		Forcipata		frigida		(Beirne)		T		T								NA				NA	Forcipata frigida	accepted name	NA	NA	NA	NA	NA	NA	NA	NA	NA	NA	NA	NA	NA	NA	NA
Hemiptera	Clypeorrhyncha		Membracoidea	Cicadellidae	Typhlocybinae		Forcipata		ips		Hamilton												NA	T	T	T	NA	Forcipata ips	accepted name	NA	NA	NA	NA	NA	NA	NA	NA	NA	NA	NA	NA	NA	NA	NA
Hemiptera	Clypeorrhyncha		Membracoidea	Cicadellidae	Typhlocybinae		Forcipata		lobata		Bearmer					T							NA				NA	Forcipata lobata	accepted name	NA	NA	NA	NA	NA	NA	NA	NA	NA	NA	NA	NA	NA	NA	NA
Hemiptera	Clypeorrhyncha		Membracoidea	Cicadellidae	Typhlocybinae		Forcipata		loca		DeLong & Caldwell	T		T	T	T	T	T	T	T	T		NA		T	T	NA	Forcipata loca	accepted name	88	86	83	0.58	0.01	3	0	No	1	1	83	0	0	0	0
Hemiptera	Clypeorrhyncha		Membracoidea	Cicadellidae	Typhlocybinae		Forcipata		montana		Hamilton	T											NA				NA	Forcipata montana	accepted name	1	NA	NA	NA	NA	NA	NA	NA	NA	NA	NA	NA	NA	NA	NA
Hemiptera	Clypeorrhyncha		Membracoidea	Cicadellidae	Typhlocybinae		Forcipata		sicula		DeLong & Caldwell	T											NA				NA	Forcipata sicula	accepted name	NA	NA	NA	NA	NA	NA	NA	NA	NA	NA	NA	NA	NA	NA	NA
Hemiptera	Clypeorrhyncha		Membracoidea	Cicadellidae	Typhlocybinae		Forcipata		triquetra		DeLong & Caldwell	T		T	T					T	T		NA	T	T	T	NA	Forcipata triquetra	accepted name	NA	NA	NA	NA	NA	NA	NA	NA	NA	NA	NA	NA	NA	NA	NA
Hemiptera	Clypeorrhyncha		Membracoidea	Cicadellidae	Typhlocybinae		Hymetta		trifasciata		(Say)						T						NA				NA	Hymetta trifasciata	accepted name	NA	NA	NA	NA	NA	NA	NA	NA	NA	NA	NA	NA	NA	NA	NA
Hemiptera	Clypeorrhyncha		Membracoidea	Cicadellidae	Typhlocybinae		Kyboasca		acodens		(DeLong)					T	T						NA				NA	Kyboasca acodens	Not on COL	NA	NA	NA	NA	NA	NA	NA	NA	NA	NA	NA	NA	NA	NA	NA
Hemiptera	Clypeorrhyncha		Membracoidea	Cicadellidae	Typhlocybinae		Kyboasca		atrolabes		(Gillette)	T	T	T	T	T	T		T	T	T	T	NA	T	T	T	NA	Kyboasca atrolabes	accepted name	NA	NA	NA	NA	NA	NA	NA	NA	NA	NA	NA	NA	NA	NA	NA
Hemiptera	Clypeorrhyncha		Membracoidea	Cicadellidae	Typhlocybinae		Kyboasca		bipunctata		(Oshanin)	I	I		I	I							NA				NA	Kyboasca bipunctata	accepted name	1	NA	NA	NA	NA	NA	NA	NA	NA	NA	NA	NA	NA	NA	NA
Hemiptera	Clypeorrhyncha		Membracoidea	Cicadellidae	Typhlocybinae		Kyboasca		confusa		(DeLong & Davidson)	T											NA				NA	Kyboasca confusa	Not on COL	NA	NA	NA	NA	NA	NA	NA	NA	NA	NA	NA	NA	NA	NA	NA
Hemiptera	Clypeorrhyncha		Membracoidea	Cicadellidae	Typhlocybinae		Kyboasca		denticula		(Gillette)				T								NA				NA	Kyboasca denticula	Not on COL	NA	NA	NA	NA	NA	NA	NA	NA	NA	NA	NA	NA	NA	NA	NA
Hemiptera	Clypeorrhyncha		Membracoidea	Cicadellidae	Typhlocybinae		Kyboasca		maligna		(Walsh)	T	T	T		T	T		T	L			NA				NA	Kyboasca maligna	accepted name	NA	NA	NA	NA	NA	NA	NA	NA	NA	NA	NA	NA	NA	NA	NA
Hemiptera	Clypeorrhyncha		Membracoidea	Cicadellidae	Typhlocybinae		Kyboasca		papyriferae		Hamilton					T				T			NA				NA	Kyboasca papyriferae	accepted name	NA	NA	NA	NA	NA	NA	NA	NA	NA	NA	NA	NA	NA	NA	NA
Hemiptera	Clypeorrhyncha		Membracoidea	Cicadellidae	Typhlocybinae		Kyboasca		pergandei		(Gillette)	T				T	L		T	L			NA				NA	Kyboasca pergandei	Not on COL	NA	NA	NA	NA	NA	NA	NA	NA	NA	NA	NA	NA	NA	NA	NA
Hemiptera	Clypeorrhyncha		Membracoidea	Cicadellidae	Typhlocybinae		Kyboasca		simplex		(DeLong & Davidson)	T	T	T									NA	T	T	T	NA	Kyboasca simplex	accepted name	NA	NA	NA	NA	NA	NA	NA	NA	NA	NA	NA	NA	NA	NA	NA
Hemiptera	Clypeorrhyncha		Membracoidea	Cicadellidae	Typhlocybinae		Kyboasca		splendida		(Gillette)	?				T	T		T	T			NA				NA	Kyboasca splendida	Not on COL	1	NA	NA	NA	NA	NA	NA	NA	NA	NA	NA	NA	NA	NA	NA
Hemiptera	Clypeorrhyncha		Membracoidea	Cicadellidae	Typhlocybinae		Kyboasca		trilobata		(DeLong)					T	T	T	T	T	T		NA				NA	Kyboasca trilobata	accepted name	NA	NA	NA	NA	NA	NA	NA	NA	NA	NA	NA	NA	NA	NA	NA
Hemiptera	Clypeorrhyncha		Membracoidea	Cicadellidae	Typhlocybinae		Notus		alta		(DeLong & Caldwell)					T							NA				NA	Notus alta	synonym	2	2	2	0.31	NA	0.31	0.31	No	1	1	2	0	0	0	0
Hemiptera	Clypeorrhyncha		Membracoidea	Cicadellidae	Typhlocybinae		Notus		isolatus		Hamilton						T						NA				NA	Notus isolatus	accepted name	NA	NA	NA	NA	NA	NA	NA	NA	NA	NA	NA	NA	NA	NA	NA
Hemiptera	Clypeorrhyncha		Membracoidea	Cicadellidae	Typhlocybinae		Ossiannilssonola		antigone		(McAtee)					T							NA				NA	Ossiannilssonola antigone	accepted name	NA	NA	NA	NA	NA	NA	NA	NA	NA	NA	NA	NA	NA	NA	NA
Hemiptera	Clypeorrhyncha		Membracoidea	Cicadellidae	Typhlocybinae		Ossiannilssonola		appendiculata		(Malloch)					T							NA				NA	Ossiannilssonola appendiculata	accepted name	NA	NA	NA	NA	NA	NA	NA	NA	NA	NA	NA	NA	NA	NA	NA
Hemiptera	Clypeorrhyncha		Membracoidea	Cicadellidae	Typhlocybinae		Ossiannilssonola		australis		(Walsh)					T							NA				NA	Ossiannilssonola australis	accepted name	NA	NA	NA	NA	NA	NA	NA	NA	NA	NA	NA	NA	NA	NA	NA
Hemiptera	Clypeorrhyncha		Membracoidea	Cicadellidae	Typhlocybinae		Ossiannilssonola		bangsoni		Christian					T							NA				NA	Ossiannilssonola bangsoni	accepted name	NA	NA	NA	NA	NA	NA	NA	NA	NA	NA	NA	NA	NA	NA	NA
Hemiptera	Clypeorrhyncha		Membracoidea	Cicadellidae	Typhlocybinae		Ossiannilssonola		berenice		(McAtee)					T			T				NA				NA	Ossiannilssonola berenice	accepted name	NA	NA	NA	NA	NA	NA	NA	NA	NA	NA	NA	NA	NA	NA	NA
Hemiptera	Clypeorrhyncha		Membracoidea	Cicadellidae	Typhlocybinae		Ossiannilssonola		clymene		(McAtee)					T	T	T	T	T			NA				NA	Ossiannilssonola clymene	accepted name	NA	NA	NA	NA	NA	NA	NA	NA	NA	NA	NA	NA	NA	NA	NA
Hemiptera	Clypeorrhyncha		Membracoidea	Cicadellidae	Typhlocybinae		Ossiannilssonola		danae		(McAtee)					T							NA				NA	Ossiannilssonola danae	accepted name	NA	NA	NA	NA	NA	NA	NA	NA	NA	NA	NA	NA	NA	NA	NA
Hemiptera	Clypeorrhyncha		Membracoidea	Cicadellidae	Typhlocybinae		Ossiannilssonola		duplicata		(McAtee)					T	T						NA				NA	Ossiannilssonola duplicata	accepted name	NA	NA	NA	NA	NA	NA	NA	NA	NA	NA	NA	NA	NA	NA	NA
Hemiptera	Clypeorrhyncha		Membracoidea	Cicadellidae	Typhlocybinae		Ossiannilssonola		macateei		Christian					T							NA				NA	Ossiannilssonola macateei	Not on COL	NA	NA	NA	NA	NA	NA	NA	NA	NA	NA	NA	NA	NA	NA	NA
Hemiptera	Clypeorrhyncha		Membracoidea	Cicadellidae	Typhlocybinae		Ossiannilssonola		quadrata		(DeLong & Johnson)					T	T	T		T			NA				NA	Ossiannilssonola quadrata	accepted name	NA	NA	NA	NA	NA	NA	NA	NA	NA	NA	NA	NA	NA	NA	NA
Hemiptera	Clypeorrhyncha		Membracoidea	Cicadellidae	Typhlocybinae		Ossiannilssonola		serrula		(Ross & DeLong)					T				T			NA				NA	Ossiannilssonola serrula	accepted name	NA	NA	NA	NA	NA	NA	NA	NA	NA	NA	NA	NA	NA	NA	NA
Hemiptera	Clypeorrhyncha		Membracoidea	Cicadellidae	Typhlocybinae		Ossiannilssonola		tunicarubra		(Gillette)					T							NA				NA	Ossiannilssonola tunicarubra	accepted name	NA	NA	NA	NA	NA	NA	NA	NA	NA	NA	NA	NA	NA	NA	NA
Hemiptera	Clypeorrhyncha		Membracoidea	Cicadellidae	Typhlocybinae		Ossiannilssonola		ulmi		Hamilton				T	T	T						NA				NA	Ossiannilssonola ulmi	accepted name	NA	NA	NA	NA	NA	NA	NA	NA	NA	NA	NA	NA	NA	NA	NA
Hemiptera	Clypeorrhyncha		Membracoidea	Cicadellidae	Typhlocybinae		Ossiannilssonola		volans		(McAtee)	T	T			T		T	T	T			NA				NA	Ossiannilssonola volans	accepted name	NA	NA	NA	NA	NA	NA	NA	NA	NA	NA	NA	NA	NA	NA	NA
Hemiptera	Clypeorrhyncha		Membracoidea	Cicadellidae	Typhlocybinae		Ribautiana		foliosa		(Knull)	T			L	T		T	T	T			NA				NA	Ribautiana foliosa	accepted name	NA	NA	NA	NA	NA	NA	NA	NA	NA	NA	NA	NA	NA	NA	NA
Hemiptera	Clypeorrhyncha		Membracoidea	Cicadellidae	Typhlocybinae		Ribautiana		multispinosa		Christian					T							NA				NA	Ribautiana multispinosa	accepted name	NA	NA	NA	NA	NA	NA	NA	NA	NA	NA	NA	NA	NA	NA	NA
Hemiptera	Clypeorrhyncha		Membracoidea	Cicadellidae	Typhlocybinae		Ribautiana		parapiscator		Christian					T	T						NA				NA	Ribautiana parapiscator	accepted name	NA	NA	NA	NA	NA	NA	NA	NA	NA	NA	NA	NA	NA	NA	NA
Hemiptera	Clypeorrhyncha		Membracoidea	Cicadellidae	Typhlocybinae		Ribautiana		piscator		(McAtee)					T							NA				NA	Ribautiana piscator	accepted name	NA	NA	NA	NA	NA	NA	NA	NA	NA	NA	NA	NA	NA	NA	NA
Hemiptera	Clypeorrhyncha		Membracoidea	Cicadellidae	Typhlocybinae		Ribautiana		tenerrima		(Herrich-Schaeffer)	I											NA				NA	Ribautiana tenerrima	accepted name	NA	NA	NA	NA	NA	NA	NA	NA	NA	NA	NA	NA	NA	NA	NA
Hemiptera	Clypeorrhyncha		Membracoidea	Cicadellidae	Typhlocybinae		Ribautiana		ulmi		(Linnaeus)	I				I		I		I	I		NA				NA	Ribautiana ulmi	accepted name	NA	NA	NA	NA	NA	NA	NA	NA	NA	NA	NA	NA	NA	NA	NA
Hemiptera	Clypeorrhyncha		Membracoidea	Cicadellidae	Typhlocybinae		Ribautiana		unca		(McAtee)	T		T		T	T		T	T	T		NA	T			NA	Ribautiana unca	accepted name	NA	NA	NA	NA	NA	NA	NA	NA	NA	NA	NA	NA	NA	NA	NA
Hemiptera	Clypeorrhyncha		Membracoidea	Cicadellidae	Typhlocybinae		Typhlocyba		albicans		(Walsh)					T	T	T		T	T		NA				NA	Typhlocyba albicans	synonym	1	1	NA	NA	NA	NA	NA	No	1	1	0	0	0	1	0
Hemiptera	Clypeorrhyncha		Membracoidea	Cicadellidae	Typhlocybinae		Typhlocyba		alcorni		(Christian)	T	T										NA	T	T	T	NA	Typhlocyba alcorni	Not on COL	NA	NA	NA	NA	NA	NA	NA	NA	NA	NA	NA	NA	NA	NA	NA
Hemiptera	Clypeorrhyncha		Membracoidea	Cicadellidae	Typhlocybinae		Typhlocyba		andromache		McAtee					T			T				NA				NA	Typhlocyba andromache	accepted name	NA	NA	NA	NA	NA	NA	NA	NA	NA	NA	NA	NA	NA	NA	NA
Hemiptera	Clypeorrhyncha		Membracoidea	Cicadellidae	Typhlocybinae		Typhlocyba		apicata		McAtee					T	L						NA				NA	Typhlocyba apicata	synonym	NA	NA	NA	NA	NA	NA	NA	NA	NA	NA	NA	NA	NA	NA	NA
Hemiptera	Clypeorrhyncha		Membracoidea	Cicadellidae	Typhlocybinae		Typhlocyba		ariadne		McAtee	T				T	T		T	T	T	T	NA		T	T	NA	Typhlocyba ariadne	synonym	NA	NA	NA	NA	NA	NA	NA	NA	NA	NA	NA	NA	NA	NA	NA
Hemiptera	Clypeorrhyncha		Membracoidea	Cicadellidae	Typhlocybinae		Typhlocyba		ariste		McAtee	T											NA				NA	Typhlocyba ariste	synonym	NA	NA	NA	NA	NA	NA	NA	NA	NA	NA	NA	NA	NA	NA	NA
Hemiptera	Clypeorrhyncha		Membracoidea	Cicadellidae	Typhlocybinae		Typhlocyba		arsinoe		McAtee					T							NA				NA	Typhlocyba arsinoe	accepted name	NA	NA	NA	NA	NA	NA	NA	NA	NA	NA	NA	NA	NA	NA	NA
Hemiptera	Clypeorrhyncha		Membracoidea	Cicadellidae	Typhlocybinae		Typhlocyba		athene		McAtee					T							NA				NA	Typhlocyba athene	accepted name	NA	NA	NA	NA	NA	NA	NA	NA	NA	NA	NA	NA	NA	NA	NA
Hemiptera	Clypeorrhyncha		Membracoidea	Cicadellidae	Typhlocybinae		Typhlocyba		avellanae		Edwards	I											NA				NA	Typhlocyba avellanae	synonym	NA	NA	NA	NA	NA	NA	NA	NA	NA	NA	NA	NA	NA	NA	NA
Hemiptera	Clypeorrhyncha		Membracoidea	Cicadellidae	Typhlocybinae		Typhlocyba		barbata		Ribaut	I											NA				NA	Typhlocyba barbata	synonym	NA	NA	NA	NA	NA	NA	NA	NA	NA	NA	NA	NA	NA	NA	NA
Hemiptera	Clypeorrhyncha		Membracoidea	Cicadellidae	Typhlocybinae		Typhlocyba		bella		Hamilton							T	T	T			NA				NA	Typhlocyba bella	synonym	NA	NA	NA	NA	NA	NA	NA	NA	NA	NA	NA	NA	NA	NA	NA
Hemiptera	Clypeorrhyncha		Membracoidea	Cicadellidae	Typhlocybinae		Typhlocyba		candidula		Kirschbaum	I				I							NA				NA	Typhlocyba candidula	synonym	NA	NA	NA	NA	NA	NA	NA	NA	NA	NA	NA	NA	NA	NA	NA
Hemiptera	Clypeorrhyncha		Membracoidea	Cicadellidae	Typhlocybinae		Typhlocyba		cassiopeia		Knull	T	T			T							NA				NA	Typhlocyba cassiopeia	accepted name	NA	NA	NA	NA	NA	NA	NA	NA	NA	NA	NA	NA	NA	NA	NA
Hemiptera	Clypeorrhyncha		Membracoidea	Cicadellidae	Typhlocybinae		Typhlocyba		casta		McAtee				T	T	L	T					NA				NA	Typhlocyba casta	synonym	NA	NA	NA	NA	NA	NA	NA	NA	NA	NA	NA	NA	NA	NA	NA
Hemiptera	Clypeorrhyncha		Membracoidea	Cicadellidae	Typhlocybinae		Typhlocyba		commissuralis		St�l	T											NA	L	T	T	NA	Typhlocyba commissuralis	synonym	NA	NA	NA	NA	NA	NA	NA	NA	NA	NA	NA	NA	NA	NA	NA
Hemiptera	Clypeorrhyncha		Membracoidea	Cicadellidae	Typhlocybinae		Typhlocyba		crassa		DeLong & Johnson	T				T							NA				NA	Typhlocyba crassa	accepted name	34	34	NA	0.42	0.02	2.28	0	Yes	2	1	0	0	34	0	0
Hemiptera	Clypeorrhyncha		Membracoidea	Cicadellidae	Typhlocybinae		Typhlocyba		dejecta		(Christian)	T				T							NA				NA	Typhlocyba dejecta	Not on COL	NA	NA	NA	NA	NA	NA	NA	NA	NA	NA	NA	NA	NA	NA	NA
Hemiptera	Clypeorrhyncha		Membracoidea	Cicadellidae	Typhlocybinae		Typhlocyba		dorsti		Ossiannilsson	T											NA				NA	Typhlocyba dorsti	synonym	NA	NA	NA	NA	NA	NA	NA	NA	NA	NA	NA	NA	NA	NA	NA
Hemiptera	Clypeorrhyncha		Membracoidea	Cicadellidae	Typhlocybinae		Typhlocyba		euphrante		McAtee	T	T										NA	L			NA	Typhlocyba euphrante	synonym	NA	NA	NA	NA	NA	NA	NA	NA	NA	NA	NA	NA	NA	NA	NA
Hemiptera	Clypeorrhyncha		Membracoidea	Cicadellidae	Typhlocybinae		Typhlocyba		expanda		DeLong & Johnson												NA		T	T	NA	Typhlocyba expanda	synonym	NA	NA	NA	NA	NA	NA	NA	NA	NA	NA	NA	NA	NA	NA	NA
Hemiptera	Clypeorrhyncha		Membracoidea	Cicadellidae	Typhlocybinae		Typhlocyba		froggatti		Baker	I				I							NA				NA	Typhlocyba froggatti	synonym	NA	NA	NA	NA	NA	NA	NA	NA	NA	NA	NA	NA	NA	NA	NA
Hemiptera	Clypeorrhyncha		Membracoidea	Cicadellidae	Typhlocybinae		Typhlocyba		frustrator		Edwards	I											NA				NA	Typhlocyba frustrator	synonym	6	5	NA	NA	NA	NA	NA	No	1	1	0	0	0	0	0
Hemiptera	Clypeorrhyncha		Membracoidea	Cicadellidae	Typhlocybinae		Typhlocyba		hippocastani		Edwards						I			I			NA				NA	Typhlocyba hippocastani	synonym	NA	NA	NA	NA	NA	NA	NA	NA	NA	NA	NA	NA	NA	NA	NA
Hemiptera	Clypeorrhyncha		Membracoidea	Cicadellidae	Typhlocybinae		Typhlocyba		hockingensis		Knull	T				T	T	T	T	T	T		NA			T	NA	Typhlocyba hockingensis	synonym	49	49	49	NA	NA	NA	NA	No	1	5	49	0	0	0	0
Hemiptera	Clypeorrhyncha		Membracoidea	Cicadellidae	Typhlocybinae		Typhlocyba		hollandi		Hamilton									T			NA				NA	Typhlocyba hollandi	synonym	NA	NA	NA	NA	NA	NA	NA	NA	NA	NA	NA	NA	NA	NA	NA
Hemiptera	Clypeorrhyncha		Membracoidea	Cicadellidae	Typhlocybinae		Typhlocyba		inflata		Christian	T				T							NA				NA	Typhlocyba inflata	accepted name	NA	NA	NA	NA	NA	NA	NA	NA	NA	NA	NA	NA	NA	NA	NA
Hemiptera	Clypeorrhyncha		Membracoidea	Cicadellidae	Typhlocybinae		Typhlocyba		latifasciata		(Christian)	T	T			T	T	T	T	T	T		NA		T		NA	Typhlocyba latifasciata	Not on COL	NA	NA	NA	NA	NA	NA	NA	NA	NA	NA	NA	NA	NA	NA	NA
Hemiptera	Clypeorrhyncha		Membracoidea	Cicadellidae	Typhlocybinae		Typhlocyba		lethierryi		Edwards	I				i	I			I			NA				NA	Typhlocyba lethierryi	misapplied name	NA	NA	NA	NA	NA	NA	NA	NA	NA	NA	NA	NA	NA	NA	NA
Hemiptera	Clypeorrhyncha		Membracoidea	Cicadellidae	Typhlocybinae		Typhlocyba		medleri		Christian					T							NA				NA	Typhlocyba medleri	accepted name	NA	NA	NA	NA	NA	NA	NA	NA	NA	NA	NA	NA	NA	NA	NA
Hemiptera	Clypeorrhyncha		Membracoidea	Cicadellidae	Typhlocybinae		Typhlocyba		melite		McAtee				T	T							NA				NA	Typhlocyba melite	accepted name	157	155	154	0.53	0	1.7	0	No	1	1	154	0	0	0	0
Hemiptera	Clypeorrhyncha		Membracoidea	Cicadellidae	Typhlocybinae		Typhlocyba		modesta		Gibson					T	T						NA				NA	Typhlocyba modesta	accepted name	3	3	3	1.09	0.17	1.38	0.78	No	1	1	3	0	0	0	0
Hemiptera	Clypeorrhyncha		Membracoidea	Cicadellidae	Typhlocybinae		Typhlocyba		nigriloba		Edwards									I			NA				NA	Typhlocyba nigriloba	synonym	NA	NA	NA	NA	NA	NA	NA	NA	NA	NA	NA	NA	NA	NA	NA
Hemiptera	Clypeorrhyncha		Membracoidea	Cicadellidae	Typhlocybinae		Typhlocyba		niobe		McAtee					T							NA				NA	Typhlocyba niobe	accepted name	7	6	6	1.42	0.2	2.67	0.31	No	1	1	6	0	0	0	0
Hemiptera	Clypeorrhyncha		Membracoidea	Cicadellidae	Typhlocybinae		Typhlocyba		oneka		Knull					T							NA				NA	Typhlocyba oneka	accepted name	NA	NA	NA	NA	NA	NA	NA	NA	NA	NA	NA	NA	NA	NA	NA
Hemiptera	Clypeorrhyncha		Membracoidea	Cicadellidae	Typhlocybinae		Typhlocyba		oregonensis		Beamer	T											NA				NA	Typhlocyba oregonensis	Not on COL	NA	NA	NA	NA	NA	NA	NA	NA	NA	NA	NA	NA	NA	NA	NA
Hemiptera	Clypeorrhyncha		Membracoidea	Cicadellidae	Typhlocybinae		Typhlocyba		persephone		McAtee					T	T			T			NA				NA	Typhlocyba persephone	synonym	NA	NA	NA	NA	NA	NA	NA	NA	NA	NA	NA	NA	NA	NA	NA
Hemiptera	Clypeorrhyncha		Membracoidea	Cicadellidae	Typhlocybinae		Typhlocyba		plebeja		Edwards	I									I		NA				NA	Typhlocyba plebeja	synonym	NA	NA	NA	NA	NA	NA	NA	NA	NA	NA	NA	NA	NA	NA	NA
Hemiptera	Clypeorrhyncha		Membracoidea	Cicadellidae	Typhlocybinae		Typhlocyba		prunicola		Edwards	I											NA				NA	Typhlocyba prunicola	synonym	NA	NA	NA	NA	NA	NA	NA	NA	NA	NA	NA	NA	NA	NA	NA
Hemiptera	Clypeorrhyncha		Membracoidea	Cicadellidae	Typhlocybinae		Typhlocyba		pseudocommissuralis		(Christian)					T	L		T	T	T		NA				NA	Typhlocyba pseudocommissuralis	Not on COL	NA	NA	NA	NA	NA	NA	NA	NA	NA	NA	NA	NA	NA	NA	NA
Hemiptera	Clypeorrhyncha		Membracoidea	Cicadellidae	Typhlocybinae		Typhlocyba		putmani		Knull	L				T	T						NA				NA	Typhlocyba putmani	accepted name	NA	NA	NA	NA	NA	NA	NA	NA	NA	NA	NA	NA	NA	NA	NA
Hemiptera	Clypeorrhyncha		Membracoidea	Cicadellidae	Typhlocybinae		Typhlocyba		querci		(Fitch)					T	L			L			NA				NA	Typhlocyba querci	Not on COL	NA	NA	NA	NA	NA	NA	NA	NA	NA	NA	NA	NA	NA	NA	NA
Hemiptera	Clypeorrhyncha		Membracoidea	Cicadellidae	Typhlocybinae		Typhlocyba		quercus		(Fabricius)	I						I		I			NA				NA	Typhlocyba quercus	accepted name	1	1	1	NA	NA	NA	NA	No	1	1	1	0	0	0	0
Hemiptera	Clypeorrhyncha		Membracoidea	Cicadellidae	Typhlocybinae		Typhlocyba		rosae		(Linnaeus)	I				I	I		I	I			NA				NA	Typhlocyba rosae	misapplied name	NA	NA	NA	NA	NA	NA	NA	NA	NA	NA	NA	NA	NA	NA	NA
Hemiptera	Clypeorrhyncha		Membracoidea	Cicadellidae	Typhlocybinae		Typhlocyba		rubricola		(Christian)					T							NA				NA	Typhlocyba rubricola	Not on COL	NA	NA	NA	NA	NA	NA	NA	NA	NA	NA	NA	NA	NA	NA	NA
Hemiptera	Clypeorrhyncha		Membracoidea	Cicadellidae	Typhlocybinae		Typhlocyba		saffrana		McAtee					T	T	T					NA				NA	Typhlocyba saffrana	Not on COL	NA	NA	NA	NA	NA	NA	NA	NA	NA	NA	NA	NA	NA	NA	NA
Hemiptera	Clypeorrhyncha		Membracoidea	Cicadellidae	Typhlocybinae		Typhlocyba		scripta		McAtee	?					T	T	T	T	T		NA				NA	Typhlocyba scripta	Not on COL	NA	NA	NA	NA	NA	NA	NA	NA	NA	NA	NA	NA	NA	NA	NA
Hemiptera	Clypeorrhyncha		Membracoidea	Cicadellidae	Typhlocybinae		Typhlocyba		spinosa		Beamer	T	T		T	T			T		T		NA		T	T	NA	Typhlocyba spinosa	synonym	NA	NA	NA	NA	NA	NA	NA	NA	NA	NA	NA	NA	NA	NA	NA
Hemiptera	Clypeorrhyncha		Membracoidea	Cicadellidae	Typhlocybinae		Typhlocyba		tersa		Edwards		T								T		NA		T	T	NA	Typhlocyba tersa	synonym	NA	NA	NA	NA	NA	NA	NA	NA	NA	NA	NA	NA	NA	NA	NA
Hemiptera	Clypeorrhyncha		Membracoidea	Cicadellidae	Typhlocybinae		Typhlocyba		tortosa		Ross & DeLong					T							NA				NA	Typhlocyba tortosa	accepted name	NA	NA	NA	NA	NA	NA	NA	NA	NA	NA	NA	NA	NA	NA	NA
Hemiptera	Clypeorrhyncha		Membracoidea	Cicadellidae	Typhlocybinae		Typhlocyba		unicorn		Hamilton										T		NA				NA	Typhlocyba unicorn	accepted name	NA	NA	NA	NA	NA	NA	NA	NA	NA	NA	NA	NA	NA	NA	NA
Hemiptera	Clypeorrhyncha		Membracoidea	Cicadellidae	Typhlocybinae		Typhlocyba		venusta		McAtee				T	T	T						NA				NA	Typhlocyba venusta	synonym	NA	NA	NA	NA	NA	NA	NA	NA	NA	NA	NA	NA	NA	NA	NA
Hemiptera	Clypeorrhyncha		Membracoidea	Cicadellidae	Typhlocybinae		Typhlocyba		vestita		McAtee					T	T						NA				NA	Typhlocyba vestita	synonym	NA	NA	NA	NA	NA	NA	NA	NA	NA	NA	NA	NA	NA	NA	NA
Hemiptera	Clypeorrhyncha		Membracoidea	Cicadellidae	Typhlocybinae		Zygina		flammigera		(Fourcroy)	I											NA				NA	Zygina flammigera	accepted name	NA	NA	NA	NA	NA	NA	NA	NA	NA	NA	NA	NA	NA	NA	NA
Hemiptera	Clypeorrhyncha		Membracoidea	Membracidae	Membracinae		Campylenchia		latipes		(Say)				T	T	T	T	T	T			NA				NA	Campylenchia latipes	accepted name	5	4	4	2.1	0.48	3.3	0	No	1	1	4	0	0	0	0
Hemiptera	Clypeorrhyncha		Membracoidea	Membracidae	Membracinae		Enchenopa		binotata		(Say)				T	T	T			T			NA				NA	Enchenopa binotata	accepted name	2	1	NA	NA	NA	NA	NA	No	1	1	0	1	0	0	0
Hemiptera	Clypeorrhyncha		Membracoidea	Membracidae	Smiliinae		Cyrtolobus		puritanus		Woodruff					T	T						NA				NA	Cyrtolobus puritanus	accepted name	1	1	NA	NA	NA	NA	NA	No	1	1	0	1	0	0	0
Hemiptera	Clypeorrhyncha		Membracoidea	Membracidae	Smiliinae		Cyrtolobus		tuberosus		(Fairmaire)				T	T							NA				NA	Cyrtolobus tuberosus	Not on COL	11	1	1	NA	NA	NA	NA	No	1	1	1	0	0	0	0
Hemiptera	Clypeorrhyncha		Membracoidea	Membracidae	Smiliinae		Glossonotus		turriculatus		(Emmons)				T		T						NA				NA	Glossonotus turriculatus	Not on COL	3	1	NA	NA	NA	NA	NA	No	1	1	0	1	0	0	0
Hemiptera	Clypeorrhyncha		Membracoidea	Membracidae	Smiliinae		Ophiderma		flavicephala		Goding					T	T						NA				NA	Ophiderma flavicephala	accepted name	2	1	NA	NA	NA	NA	NA	No	1	1	0	0	1	0	0
Hemiptera	Clypeorrhyncha		Membracoidea	Membracidae	Smiliinae		Ophiderma		salamandra		Fairmaire					T	T		T	T			NA				NA	Ophiderma salamandra	accepted name	3	1	NA	NA	NA	NA	NA	No	1	1	0	0	1	0	0
Hemiptera	Clypeorrhyncha		Membracoidea	Membracidae	Smiliinae		Smilia		camelus		(Fabricius)					T	T						NA				NA	Smilia camelus	accepted name	4	2	2	0	NA	0	0	No	1	1	2	0	0	0	0
Hemiptera	Clypeorrhyncha		Membracoidea	Membracidae	Smiliinae		Telamona		barbata		Van Duzee	X											NA				NA	Telamona barbata	accepted name	3	1	NA	NA	NA	NA	NA	Yes	3	1	0	0	0	1	0
Hemiptera	Clypeorrhyncha		Membracoidea	Membracidae	Smiliinae		Telamona		concava		Fitch					T	T						NA				NA	Telamona concava	accepted name	1	1	NA	NA	NA	NA	NA	No	1	1	0	1	0	0	0
Hemiptera	Clypeorrhyncha		Membracoidea	Membracidae	Smiliinae		Telamona		spreta		Goding		T	T	T	T	T						NA				NA	Telamona spreta	accepted name	3	2	NA	NA	NA	NA	NA	Yes	3	1	0	0	0	2	0
Hemiptera	Clypeorrhyncha		Membracoidea	Membracidae	Smiliinae		Telamona		tiliae		Ball					T	T						NA				NA	Telamona tiliae	accepted name	2	1	NA	NA	NA	NA	NA	No	1	1	0	0	1	0	0
Hemiptera	Clypeorrhyncha		Membracoidea	Membracidae	Smiliinae		Telamona		tremulata		(Ball)	T	T	T	T	T	T		T	T			NA				NA	Telamona tremulata	Not on COL	3	1	1	NA	NA	NA	NA	No	1	1	1	0	0	0	0
Hemiptera	Clypeorrhyncha		Membracoidea	Membracidae	Smiliinae		Telamona		westcotti		Goding				T	T	T						NA				NA	Telamona westcotti	accepted name	1	1	NA	NA	NA	NA	NA	No	1	1	0	0	1	0	0
Hemiptera	Clypeorrhyncha		Membracoidea	Membracidae	Smiliinae		Telamona		ampelopsidis		(Harris)				T	T	T			T			NA				NA	Telamona ampelopsidis	accepted name	3	3	NA	NA	NA	NA	NA	Yes	2	2	0	1	2	0	0
Hemiptera	Clypeorrhyncha		Membracoidea	Membracidae	Smiliinae		Entylia		carinata		(Forster)					T	T	T		T			NA				NA	Entylia carinata	accepted name	10	9	NA	NA	NA	NA	NA	No	1	1	0	0	9	0	0
Hemiptera	Clypeorrhyncha		Membracoidea	Membracidae	Smiliinae		Carynota		marmorata		(Say)				T	T	T	T	T	T			NA				NA	Carynota marmorata	accepted name	3	2	2	0	NA	0	0	No	1	1	2	0	0	0	0
Hemiptera	Clypeorrhyncha		Membracoidea	Membracidae	Smiliinae		Glossonotus		acuminatus		(Fabricius)					T	T						NA				NA	Glossonotus acuminatus	Not on COL	3	2	NA	NA	NA	NA	NA	Yes	2	1	0	0	0	2	0
Hemiptera	Clypeorrhyncha		Membracoidea	Membracidae	Smiliinae		Stictocephala		lutea		(Walker)					T	T						NA				NA	Stictocephala lutea	accepted name	3	3	NA	NA	NA	NA	NA	No	1	1	0	0	0	3	0
Hemiptera	Clypeorrhyncha		Membracoidea	Membracidae	Smiliinae		Telamona		tristis		(Fitch)				T	T	T		T				NA				NA	Telamona tristis	accepted name	4	2	NA	NA	NA	NA	NA	No	1	2	0	2	0	0	0
Hemiptera	Clypeorrhyncha		Membracoidea	Membracidae	Smiliinae		Thelia		bimaculata		(Fabricius)					T	T						NA				NA	Thelia bimaculata	accepted name	3	2	2	0.77	NA	0.77	0.77	No	1	1	2	0	0	0	0
Hemiptera	Clypeorrhyncha		Membracoidea	Membracidae	Stegaspidinae		Microcentrus		caryae		(Fitch)					T	T						NA				NA	Microcentrus caryae	accepted name	5	4	4	0.91	0.2	1.34	0	No	1	1	4	0	0	0	0
Hemiptera	Clypeorrhyncha		Membracoidea	Membracidae	Smiliinae		Glossonotus		univittatus		(Harris)	T		T	T	T	T						NA				NA	Glossonotus univittatus	accepted name	4	4	NA	NA	NA	NA	NA	No	1	1	0	0	0	4	0
Hemiptera	Clypeorrhyncha		Membracoidea	Membracidae	Smiliinae		Acutalis		brunnea		(Provancher)					T	T						NA				NA	Acutalis brunnea	Not on COL	10	10	NA	NA	NA	NA	NA	Yes	2	1	0	0	10	0	0
Hemiptera	Clypeorrhyncha		Membracoidea	Membracidae	Smiliinae		Publilia		concava		(Say)			T	T	T	T		T	T			NA				NA	Publilia concava	accepted name	19	17	17	0.24	0.03	1.16	0	No	1	1	17	0	0	0	0
Hemiptera	Clypeorrhyncha		Membracoidea	Membracidae	Membracinae		Enchenopa		brevis		Walker				T	T				?			NA				NA	Enchenopa brevis	Not on COL	3	3	NA	NA	NA	NA	NA	No	1	1	0	0	3	0	0
Hemiptera	Clypeorrhyncha		Membracoidea	Membracidae	Membracinae		Leioscyta		ferruginipennis		(Goding)		T	T									NA				NA	Leioscyta ferruginipennis	accepted name	3	3	3	0.55	0.27	0.82	0	No	1	1	3	0	0	0	0
Hemiptera	Clypeorrhyncha		Membracoidea	Membracidae	Smiliinae		Archasia		belfragei		St�l					T	T						NA				NA	Archasia belfragei	accepted name	3	3	3	1.35	0.37	1.71	0.62	No	1	1	3	0	0	0	0
Hemiptera	Clypeorrhyncha		Membracoidea	Membracidae	Smiliinae		Atymna		helena		(Woodruff)				T		T						NA				NA	Atymna helena	accepted name	4	3	NA	NA	NA	NA	NA	No	1	1	0	0	3	0	0
Hemiptera	Clypeorrhyncha		Membracoidea	Membracidae	Smiliinae		Carynota		mera		(Say)					T	T		T				NA				NA	Carynota mera	accepted name	3	3	3	0.72	0.14	0.93	0.46	No	1	1	3	0	0	0	0
Hemiptera	Clypeorrhyncha		Membracoidea	Membracidae	Smiliinae		Glossonotus		crataegi		(Fitch)				T	T	T			T			NA				NA	Glossonotus crataegi	accepted name	3	3	3	0.31	0.09	0.46	0.15	No	1	1	3	0	0	0	0
Hemiptera	Clypeorrhyncha		Membracoidea	Membracidae	Smiliinae		Telamona		maculata		Van Duzee					T	T						NA				NA	Telamona maculata	accepted name	3	3	3	0.76	0.07	0.83	0.62	No	1	1	3	0	0	0	0
Hemiptera	Clypeorrhyncha		Membracoidea	Membracidae	Smiliinae		Telamona		monticola		(Fabricius)			T	T	T	T						NA				NA	Telamona monticola	accepted name	4	3	3	1.24	0.39	1.7	0.46	No	1	1	3	0	0	0	0
Hemiptera	Clypeorrhyncha		Membracoidea	Membracidae	Smiliinae		Telamona		unicolor		Fitch					T	T						NA				NA	Telamona unicolor	accepted name	3	3	3	0.93	0.24	1.24	0.46	No	1	1	3	0	0	0	0
Hemiptera	Clypeorrhyncha		Membracoidea	Membracidae	Smiliinae		Tortistylus		minutus		Caldwell				T								NA				NA	Tortistylus minutus	Not on COL	5	3	NA	NA	NA	NA	NA	No	1	1	0	0	3	0	0
Hemiptera	Clypeorrhyncha		Membracoidea	Membracidae	Smiliinae		Vanduzea		arquata		(Say)					T				T			NA				NA	Vanduzea arquata	accepted name	4	4	4	0.36	0.08	0.46	0	No	1	1	4	0	0	0	0
Hemiptera	Clypeorrhyncha		Membracoidea	Membracidae	Membracinae		Campylenchia		rugosa		(Fowler)	T	T	T	T								NA				NA	Campylenchia rugosa	Not on COL	4	4	NA	NA	NA	NA	NA	No	1	1	0	0	4	0	0
Hemiptera	Clypeorrhyncha		Membracoidea	Membracidae	Smiliinae		Acutalis		tartarea		(Say)					T							NA				NA	Acutalis tartarea	accepted name	6	4	NA	NA	NA	NA	NA	Yes	2	1	0	0	4	0	0
Hemiptera	Clypeorrhyncha		Membracoidea	Membracidae	Smiliinae		Carynota		stupida		(Walker)			T	T	T	T		T	T			NA				NA	Carynota stupida	accepted name	5	4	4	0.93	0.25	1.7	0.15	No	1	1	4	0	0	0	0
Hemiptera	Clypeorrhyncha		Membracoidea	Membracidae	Smiliinae		Micrutalis		calva		(Say)					T							NA				NA	Micrutalis calva	accepted name	4	4	4	0.16	0.07	0.33	0	No	1	1	4	0	0	0	0
Hemiptera	Clypeorrhyncha		Membracoidea	Membracidae	Smiliinae		Publilia		brunnea		(Ball)		T	T	T								NA				NA	Publilia brunnea	Not on COL	6	6	NA	NA	NA	NA	NA	No	1	1	0	0	6	0	0
Hemiptera	Clypeorrhyncha		Membracoidea	Membracidae	Smiliinae		Telamona		pyramidata		Uhler	T	T	T	T	T	T						NA	T			NA	Telamona pyramidata	Not on COL	10	7	2	NA	NA	NA	NA	Yes	3	2	2	0	0	5	0
Hemiptera	Clypeorrhyncha		Membracoidea	Membracidae	Smiliinae		Atymna		inornata		(Say)					T	T						NA				NA	Atymna inornata	accepted name	2	NA	NA	NA	NA	NA	NA	NA	NA	NA	NA	NA	NA	NA	NA
Hemiptera	Clypeorrhyncha		Membracoidea	Membracidae	Smiliinae		Thelia		uhleri		St�l				T	T	T						NA				NA	Thelia uhleri	accepted name	5	NA	NA	NA	NA	NA	NA	NA	NA	NA	NA	NA	NA	NA	NA
Hemiptera	Clypeorrhyncha		Membracoidea	Membracidae	Smiliinae		Ophiderma		definita		Woodruff					T	T						NA				NA	Ophiderma definita	accepted name	8	NA	NA	NA	NA	NA	NA	NA	NA	NA	NA	NA	NA	NA	NA
Hemiptera	Clypeorrhyncha		Membracoidea	Membracidae	Smiliinae		Ophiderma		flava		Goding					T	T						NA				NA	Ophiderma flava	accepted name	8	NA	NA	NA	NA	NA	NA	NA	NA	NA	NA	NA	NA	NA	NA
Hemiptera	Clypeorrhyncha		Membracoidea	Membracidae	Smiliinae		Stictocephala		tauriniformis		Caldwell					T	T						NA				NA	Stictocephala tauriniformis	accepted name	2	1	NA	NA	NA	NA	NA	No	1	1	0	1	0	0	0
Hemiptera	Clypeorrhyncha		Membracoidea	Membracidae	Smiliinae		Telamona		reclivata		Fitch		T			T	T						NA				NA	Telamona reclivata	accepted name	9	2	2	4.12	NA	4.12	4.12	No	1	2	2	0	0	0	0
Hemiptera	Clypeorrhyncha		Membracoidea	Membracidae	Smiliinae		Telamona		viridia		Ball		T		T		T						NA				NA	Telamona viridia	Not on COL	2	NA	NA	NA	NA	NA	NA	NA	NA	NA	NA	NA	NA	NA	NA
Hemiptera	Clypeorrhyncha		Membracoidea	Membracidae	Smiliinae		Archasia		auriculata		(Fitch)					T	T						NA				NA	Archasia auriculata	accepted name	3	NA	NA	NA	NA	NA	NA	NA	NA	NA	NA	NA	NA	NA	NA
Hemiptera	Clypeorrhyncha		Membracoidea	Membracidae	Smiliinae		Micrutalis		dorsalis		(Fitch)					T	T						NA				NA	Micrutalis dorsalis	accepted name	4	NA	NA	NA	NA	NA	NA	NA	NA	NA	NA	NA	NA	NA	NA
Hemiptera	Clypeorrhyncha		Membracoidea	Membracidae	Smiliinae		Ophiderma		pubescens		(Emmons)					T	T						NA				NA	Ophiderma pubescens	accepted name	9	NA	NA	NA	NA	NA	NA	NA	NA	NA	NA	NA	NA	NA	NA
Hemiptera	Clypeorrhyncha		Membracoidea	Membracidae	Centrotinae		Gargara		genistae		Fabricius	I				?							NA				NA	Gargara genistae	accepted name	4	NA	NA	NA	NA	NA	NA	NA	NA	NA	NA	NA	NA	NA	NA
Hemiptera	Clypeorrhyncha		Membracoidea	Membracidae	Membracinae		Enchenopa		porrecta		Buckton				T	T							NA				NA	Enchenopa porrecta	Not on COL	NA	NA	NA	NA	NA	NA	NA	NA	NA	NA	NA	NA	NA	NA	NA
Hemiptera	Clypeorrhyncha		Membracoidea	Membracidae	Membracinae		Platycotis		humilis		(Walker)	T											NA				NA	Platycotis humilis	Not on COL	NA	NA	NA	NA	NA	NA	NA	NA	NA	NA	NA	NA	NA	NA	NA
Hemiptera	Clypeorrhyncha		Membracoidea	Membracidae	Membracinae		Platycotis		lineosa		(Walker)	T											NA				NA	Platycotis lineosa	Not on COL	NA	NA	NA	NA	NA	NA	NA	NA	NA	NA	NA	NA	NA	NA	NA
Hemiptera	Clypeorrhyncha		Membracoidea	Membracidae	Smiliinae		Atymna		castaneae		(Fitch)					X							NA				NA	Atymna castaneae	accepted name	4	1	NA	NA	NA	NA	NA	No	1	1	0	0	0	1	0
Hemiptera	Clypeorrhyncha		Membracoidea	Membracidae	Smiliinae		Atymna		querci		(Fitch)					T	T						NA				NA	Atymna querci	accepted name	4	NA	NA	NA	NA	NA	NA	NA	NA	NA	NA	NA	NA	NA	NA
Hemiptera	Clypeorrhyncha		Membracoidea	Membracidae	Smiliinae		Ceresa		albescens		Van Duzee				T	T	T						NA				NA	Ceresa albescens	Not on COL	3	NA	NA	NA	NA	NA	NA	NA	NA	NA	NA	NA	NA	NA	NA
Hemiptera	Clypeorrhyncha		Membracoidea	Membracidae	Smiliinae		Ceresa		albidosparsa		St�l	X											NA				NA	Ceresa albidosparsa	Not on COL	NA	NA	NA	NA	NA	NA	NA	NA	NA	NA	NA	NA	NA	NA	NA
Hemiptera	Clypeorrhyncha		Membracoidea	Membracidae	Smiliinae		Ceresa		alta		Walker	T	T	T	T	T	T	T	T	T			NA				NA	Ceresa alta	Not on COL	3	2	NA	NA	NA	NA	NA	No	1	1	0	0	0	2	0
Hemiptera	Clypeorrhyncha		Membracoidea	Membracidae	Smiliinae		Ceresa		basalis		Walker	T	T	T	T	T	T	T	T	T			NA	T			NA	Ceresa basalis	Not on COL	2	NA	NA	NA	NA	NA	NA	NA	NA	NA	NA	NA	NA	NA	NA
Hemiptera	Clypeorrhyncha		Membracoidea	Membracidae	Smiliinae		Ceresa		borealis		Fairmaire					T	T						NA				NA	Ceresa borealis	Not on COL	3	1	NA	NA	NA	NA	NA	No	1	1	0	0	0	1	0
Hemiptera	Clypeorrhyncha		Membracoidea	Membracidae	Smiliinae		Ceresa		brevicornis		Fitch		T	T	T	T	L						NA				NA	Ceresa brevicornis	Not on COL	6	1	NA	NA	NA	NA	NA	No	1	1	0	0	0	1	0
Hemiptera	Clypeorrhyncha		Membracoidea	Membracidae	Smiliinae		Ceresa		brevis		Walker		T				T						NA				NA	Ceresa brevis	Not on COL	NA	NA	NA	NA	NA	NA	NA	NA	NA	NA	NA	NA	NA	NA	NA
Hemiptera	Clypeorrhyncha		Membracoidea	Membracidae	Smiliinae		Ceresa		brevitylus		Van Duzee				T		T						NA				NA	Ceresa brevitylus	Not on COL	NA	NA	NA	NA	NA	NA	NA	NA	NA	NA	NA	NA	NA	NA	NA
Hemiptera	Clypeorrhyncha		Membracoidea	Membracidae	Smiliinae		Ceresa		constans		(Walker)					T	T						NA				NA	Ceresa constans	Not on COL	NA	NA	NA	NA	NA	NA	NA	NA	NA	NA	NA	NA	NA	NA	NA
Hemiptera	Clypeorrhyncha		Membracoidea	Membracidae	Smiliinae		Ceresa		diceros		(Say)	T	T	T	T	T	T		T	T			NA				NA	Ceresa diceros	Not on COL	5	1	NA	NA	NA	NA	NA	No	1	1	0	1	0	0	0
Hemiptera	Clypeorrhyncha		Membracoidea	Membracidae	Smiliinae		Ceresa		festina		(Say)	T				X							NA				NA	Ceresa festina	Not on COL	NA	NA	NA	NA	NA	NA	NA	NA	NA	NA	NA	NA	NA	NA	NA
Hemiptera	Clypeorrhyncha		Membracoidea	Membracidae	Smiliinae		Ceresa		inermis		(Fabricius)		T	T	T	T	T						NA				NA	Ceresa inermis	Not on COL	NA	NA	NA	NA	NA	NA	NA	NA	NA	NA	NA	NA	NA	NA	NA
Hemiptera	Clypeorrhyncha		Membracoidea	Membracidae	Smiliinae		Ceresa		palmeri		Van Duzee					T	T						NA				NA	Ceresa palmeri	Not on COL	NA	NA	NA	NA	NA	NA	NA	NA	NA	NA	NA	NA	NA	NA	NA
Hemiptera	Clypeorrhyncha		Membracoidea	Membracidae	Smiliinae		Ceresa		taurina		(Harris)				T	T	T			T			NA				NA	Ceresa taurina	Not on COL	4	NA	NA	NA	NA	NA	NA	NA	NA	NA	NA	NA	NA	NA	NA
Hemiptera	Clypeorrhyncha		Membracoidea	Membracidae	Smiliinae		Ceresa		wickhami		Van Duzee	T	T										NA				NA	Ceresa wickhami	Not on COL	NA	NA	NA	NA	NA	NA	NA	NA	NA	NA	NA	NA	NA	NA	NA
Hemiptera	Clypeorrhyncha		Membracoidea	Membracidae	Smiliinae		Cyrtolobus		cinctus		Van Duzee						T						NA				NA	Cyrtolobus cinctus	accepted name	1	NA	NA	NA	NA	NA	NA	NA	NA	NA	NA	NA	NA	NA	NA
Hemiptera	Clypeorrhyncha		Membracoidea	Membracidae	Smiliinae		Cyrtolobus		cinereus		(Emmons)					T	T						NA				NA	Cyrtolobus cinereus	Not on COL	NA	NA	NA	NA	NA	NA	NA	NA	NA	NA	NA	NA	NA	NA	NA
Hemiptera	Clypeorrhyncha		Membracoidea	Membracidae	Smiliinae		Cyrtolobus		discoidalis		(Emmons)					T	T						NA				NA	Cyrtolobus discoidalis	accepted name	3	NA	NA	NA	NA	NA	NA	NA	NA	NA	NA	NA	NA	NA	NA
Hemiptera	Clypeorrhyncha		Membracoidea	Membracidae	Smiliinae		Cyrtolobus		dixianus		Woodruff					T	T						NA				NA	Cyrtolobus dixianus	accepted name	3	NA	NA	NA	NA	NA	NA	NA	NA	NA	NA	NA	NA	NA	NA
Hemiptera	Clypeorrhyncha		Membracoidea	Membracidae	Smiliinae		Cyrtolobus		fenestratus		(Fitch)					T	T						NA				NA	Cyrtolobus fenestratus	Not on COL	6	2	2	1.24	NA	1.24	1.24	No	1	1	2	0	0	0	0
Hemiptera	Clypeorrhyncha		Membracoidea	Membracidae	Smiliinae		Cyrtolobus		fulginosus		(Emmons)					T	T						NA				NA	Cyrtolobus fulginosus	Not on COL	3	3	3	NA	NA	NA	NA	No	1	1	3	0	0	0	0
Hemiptera	Clypeorrhyncha		Membracoidea	Membracidae	Smiliinae		Cyrtolobus		funkhouseri		Woodruff					?							NA				NA	Cyrtolobus funkhouseri	accepted name	3	NA	NA	NA	NA	NA	NA	NA	NA	NA	NA	NA	NA	NA	NA
Hemiptera	Clypeorrhyncha		Membracoidea	Membracidae	Smiliinae		Cyrtolobus		fuscipennis		Van Duzee						T						NA				NA	Cyrtolobus fuscipennis	accepted name	6	1	1	NA	NA	NA	NA	No	1	1	1	0	0	0	0
Hemiptera	Clypeorrhyncha		Membracoidea	Membracidae	Smiliinae		Cyrtolobus		gramatanus		Woodruff						T						NA				NA	Cyrtolobus gramatanus	accepted name	1	NA	NA	NA	NA	NA	NA	NA	NA	NA	NA	NA	NA	NA	NA
Hemiptera	Clypeorrhyncha		Membracoidea	Membracidae	Smiliinae		Cyrtolobus		gratiosus		Woodruff						T						NA				NA	Cyrtolobus gratiosus	accepted name	NA	NA	NA	NA	NA	NA	NA	NA	NA	NA	NA	NA	NA	NA	NA
Hemiptera	Clypeorrhyncha		Membracoidea	Membracidae	Smiliinae		Cyrtolobus		griseus		Van Duzee				T	T	T						NA				NA	Cyrtolobus griseus	accepted name	3	NA	NA	NA	NA	NA	NA	NA	NA	NA	NA	NA	NA	NA	NA
Hemiptera	Clypeorrhyncha		Membracoidea	Membracidae	Smiliinae		Cyrtolobus		intermedius		(Emmons)					T	T						NA				NA	Cyrtolobus intermedius	Not on COL	NA	NA	NA	NA	NA	NA	NA	NA	NA	NA	NA	NA	NA	NA	NA
Hemiptera	Clypeorrhyncha		Membracoidea	Membracidae	Smiliinae		Cyrtolobus		maculifrontis		(Emmons)				T	T	T						NA				NA	Cyrtolobus maculifrontis	accepted name	4	1	NA	NA	NA	NA	NA	No	1	1	0	1	0	0	0
Hemiptera	Clypeorrhyncha		Membracoidea	Membracidae	Smiliinae		Cyrtolobus		muticus		(Fabricius)				T	T	T						NA				NA	Cyrtolobus muticus	Not on COL	NA	NA	NA	NA	NA	NA	NA	NA	NA	NA	NA	NA	NA	NA	NA
Hemiptera	Clypeorrhyncha		Membracoidea	Membracidae	Smiliinae		Cyrtolobus		ovatus		Van Duzee					T							NA				NA	Cyrtolobus ovatus	accepted name	4	NA	NA	NA	NA	NA	NA	NA	NA	NA	NA	NA	NA	NA	NA
Hemiptera	Clypeorrhyncha		Membracoidea	Membracidae	Smiliinae		Cyrtolobus		pallidifrontis		(Emmons)				T	T	T						NA				NA	Cyrtolobus pallidifrontis	accepted name	5	1	1	NA	NA	NA	NA	No	1	1	1	0	0	0	0
Hemiptera	Clypeorrhyncha		Membracoidea	Membracidae	Smiliinae		Cyrtolobus		rufulus		Woodruff						T						NA				NA	Cyrtolobus rufulus	accepted name	3	NA	NA	NA	NA	NA	NA	NA	NA	NA	NA	NA	NA	NA	NA
Hemiptera	Clypeorrhyncha		Membracoidea	Membracidae	Smiliinae		Cyrtolobus		tumidus		(Walker)						T						NA				NA	Cyrtolobus tumidus	Not on COL	NA	NA	NA	NA	NA	NA	NA	NA	NA	NA	NA	NA	NA	NA	NA
Hemiptera	Clypeorrhyncha		Membracoidea	Membracidae	Smiliinae		Cyrtolobus		vau		(Say)				T	T	T						NA				NA	Cyrtolobus vau	accepted name	12	3	3	0.31	0.09	0.46	0.15	No	1	1	3	0	0	0	0
Hemiptera	Clypeorrhyncha		Membracoidea	Membracidae	Smiliinae		Glossonotus		nimbatulus		(Ball)			T	T	T	T		T				NA				NA	Glossonotus nimbatulus	accepted name	1	NA	NA	NA	NA	NA	NA	NA	NA	NA	NA	NA	NA	NA	NA
Hemiptera	Clypeorrhyncha		Membracoidea	Membracidae	Smiliinae		Ophiderma		evelyna		Woodruff					T	T						NA				NA	Ophiderma evelyna	accepted name	6	NA	NA	NA	NA	NA	NA	NA	NA	NA	NA	NA	NA	NA	NA
Hemiptera	Clypeorrhyncha		Membracoidea	Membracidae	Smiliinae		Stictocephala		pacifica		Van Duzee	T	T										NA				NA	Stictocephala pacifica	Not on COL	NA	NA	NA	NA	NA	NA	NA	NA	NA	NA	NA	NA	NA	NA	NA
Hemiptera	Clypeorrhyncha		Membracoidea	Membracidae	Smiliinae		Telamona		compacta		Ball									T			NA				NA	Telamona compacta	accepted name	2	NA	NA	NA	NA	NA	NA	NA	NA	NA	NA	NA	NA	NA	NA
Hemiptera	Clypeorrhyncha		Membracoidea	Membracidae	Smiliinae		Telamona		cristata		(Fairmaire)					T							NA				NA	Telamona cristata	Not on COL	1	1	NA	NA	NA	NA	NA	Yes	2	1	0	0	0	1	0
Hemiptera	Clypeorrhyncha		Membracoidea	Membracidae	Smiliinae		Telamona		decorata		Ball		T			T	T						NA				NA	Telamona decorata	accepted name	4	NA	NA	NA	NA	NA	NA	NA	NA	NA	NA	NA	NA	NA	NA
Hemiptera	Clypeorrhyncha		Membracoidea	Membracidae	Smiliinae		Telamona		dubiosa		Van Duzee			T		T	T						NA				NA	Telamona dubiosa	accepted name	NA	NA	NA	NA	NA	NA	NA	NA	NA	NA	NA	NA	NA	NA	NA
Hemiptera	Clypeorrhyncha		Membracoidea	Membracidae	Smiliinae		Telamona		gemma		(Ball)					T							NA				NA	Telamona gemma	Not on COL	4	4	4	NA	NA	NA	NA	No	1	1	4	0	0	0	0
Hemiptera	Clypeorrhyncha		Membracoidea	Membracidae	Smiliinae		Telamona		molaris		Butler			T	T	T							NA				NA	Telamona molaris	Not on COL	1	1	NA	NA	NA	NA	NA	No	1	1	0	0	1	0	0
Hemiptera	Clypeorrhyncha		Membracoidea	Membracidae	Smiliinae		Telamona		praealta		Fowler		T	T									NA				NA	Telamona praealta	Not on COL	4	4	4	NA	NA	NA	NA	No	1	1	4	0	0	0	0
Hemiptera	Clypeorrhyncha		Membracoidea	Membracidae	Smiliinae		Telamona		scalaris		(Fairmaire)		T	T	T	T	T		T	T			NA				NA	Telamona scalaris	Not on COL	2	1	NA	NA	NA	NA	NA	Yes	2	1	0	0	1	0	0
Hemiptera	Clypeorrhyncha		Membracoidea	Membracidae	Smiliinae		Telamona		strombergi		(Goding)					T			T				NA				NA	Telamona strombergi	Not on COL	NA	NA	NA	NA	NA	NA	NA	NA	NA	NA	NA	NA	NA	NA	NA
Hemiptera	Clypeorrhyncha		Membracoidea	Membracidae	Smiliinae		Vanduzea		triguttata		(Burmeister)			T	T								NA				NA	Vanduzea triguttata	accepted name	NA	NA	NA	NA	NA	NA	NA	NA	NA	NA	NA	NA	NA	NA	NA
Hemiptera	Heteroptera	Pentatomomorpha	Aradoidea	Aradidae	Aradinae		Aradus	Aradus	parvicornis		Parshley	T											NA				NA	Aradus parvicornis	accepted name	3	1	NA	NA	NA	NA	NA	No	1	1	0	1	0	0	0
Hemiptera	Heteroptera	Pentatomomorpha	Aradoidea	Aradidae	Aneurinae		Aneurus		inconstans		Uhler	T	T	T	T	T	T			T			NA				NA	Aneurus inconstans	accepted name	5	2	2	0.31	NA	0.31	0.31	No	1	1	2	0	0	0	0
Hemiptera	Heteroptera	Pentatomomorpha	Aradoidea	Aradidae	Aradinae		Aradus	Aradus	approximatus		Parshley	T			T		T						NA				NA	Aradus approximatus	accepted name	2	2	NA	NA	NA	NA	NA	No	1	1	0	0	2	0	0
Hemiptera	Heteroptera	Pentatomomorpha	Aradoidea	Aradidae	Aradinae		Aradus	Aradus	debilis		Uhler	T											NA	T			NA	Aradus debilis	accepted name	3	3	3	0.51	0.14	0.77	0.31	No	1	1	3	0	0	0	0
Hemiptera	Heteroptera	Pentatomomorpha	Aradoidea	Aradidae	Aneurinae		Aneurus		borealis		Picchi	T	T	T		T	T						NA		T	T	NA	Aneurus borealis	accepted name	1	NA	NA	NA	NA	NA	NA	NA	NA	NA	NA	NA	NA	NA	NA
Hemiptera	Heteroptera	Pentatomomorpha	Aradoidea	Aradidae	Aradinae		Aradus	Aradus	aequalis		Say					T	T						NA				NA	Aradus aequalis	accepted name	2	NA	NA	NA	NA	NA	NA	NA	NA	NA	NA	NA	NA	NA	NA
Hemiptera	Heteroptera	Pentatomomorpha	Aradoidea	Aradidae	Aradinae		Aradus	Aradus	antennalis		Parshley	T											NA				NA	Aradus antennalis	accepted name	4	NA	NA	NA	NA	NA	NA	NA	NA	NA	NA	NA	NA	NA	NA
Hemiptera	Heteroptera	Pentatomomorpha	Aradoidea	Aradidae	Aradinae		Aradus	Aradus	compressus		Heidemann	T	T										NA				NA	Aradus compressus	accepted name	2	NA	NA	NA	NA	NA	NA	NA	NA	NA	NA	NA	NA	NA	NA
Hemiptera	Heteroptera	Pentatomomorpha	Aradoidea	Aradidae	Aradinae		Aradus	Aradus	insolitus		Van Duzee	T	T			T							NA				NA	Aradus insolitus	accepted name	2	NA	NA	NA	NA	NA	NA	NA	NA	NA	NA	NA	NA	NA	NA
Hemiptera	Heteroptera	Pentatomomorpha	Aradoidea	Aradidae	Aradinae		Aradus	Aradus	persimilis		Van Duzee	T	T								T		NA				NA	Aradus persimilis	accepted name	NA	NA	NA	NA	NA	NA	NA	NA	NA	NA	NA	NA	NA	NA	NA
Hemiptera	Heteroptera	Pentatomomorpha	Aradoidea	Aradidae	Aradinae		Aradus	Aradus	vadosus		Van Duzee	T	T										NA				NA	Aradus vadosus	accepted name	1	NA	NA	NA	NA	NA	NA	NA	NA	NA	NA	NA	NA	NA	NA
Hemiptera	Heteroptera	Pentatomomorpha	Aradoidea	Aradidae	Aradinae		Aradus	Aradus	abbas		Bergroth	T	T	T	T	T	T		T	T	T		NA	T	T	T	NA	Aradus abbas	accepted name	5	NA	NA	NA	NA	NA	NA	NA	NA	NA	NA	NA	NA	NA	NA
Hemiptera	Heteroptera	Pentatomomorpha	Aradoidea	Aradidae	Aradinae		Aradus	Aradus	acutus		Say				T								NA			T	NA	Aradus acutus	accepted name	5	NA	NA	NA	NA	NA	NA	NA	NA	NA	NA	NA	NA	NA	NA
Hemiptera	Heteroptera	Pentatomomorpha	Aradoidea	Aradidae	Aradinae		Aradus	Aradus	blaisdelli		Van Duzee	T		T									NA				NA	Aradus blaisdelli	accepted name	2	1	NA	NA	NA	NA	NA	No	1	1	0	1	0	0	0
Hemiptera	Heteroptera	Pentatomomorpha	Aradoidea	Aradidae	Aradinae		Aradus	Aradus	borealis		Heidemann			T	T	T	T						NA		T		NA	Aradus borealis	accepted name	2	NA	NA	NA	NA	NA	NA	NA	NA	NA	NA	NA	NA	NA	NA
Hemiptera	Heteroptera	Pentatomomorpha	Aradoidea	Aradidae	Aradinae		Aradus	Aradus	falleni		St�l	?											NA				NA	Aradus falleni	accepted name	5	NA	NA	NA	NA	NA	NA	NA	NA	NA	NA	NA	NA	NA	NA
Hemiptera	Heteroptera	Pentatomomorpha	Aradoidea	Aradidae	Aradinae		Aradus	Aradus	funestus		Bergroth	T	T			T	T						NA		T	T	NA	Aradus funestus	accepted name	4	NA	NA	NA	NA	NA	NA	NA	NA	NA	NA	NA	NA	NA	NA
Hemiptera	Heteroptera	Pentatomomorpha	Aradoidea	Aradidae	Aradinae		Aradus	Aradus	implanus		Parshley					T	T						NA				NA	Aradus implanus	accepted name	2	NA	NA	NA	NA	NA	NA	NA	NA	NA	NA	NA	NA	NA	NA
Hemiptera	Heteroptera	Pentatomomorpha	Aradoidea	Aradidae	Aradinae		Aradus	Aradus	inornatus		Uhler			T	T	T	T						NA				NA	Aradus inornatus	accepted name	4	NA	NA	NA	NA	NA	NA	NA	NA	NA	NA	NA	NA	NA	NA
Hemiptera	Heteroptera	Pentatomomorpha	Aradoidea	Aradidae	Aradinae		Aradus	Aradus	tuberculifer		Kirby	T	T		T	T	T				T		NA	T	T	T	NA	Aradus tuberculifer	accepted name	3	NA	NA	NA	NA	NA	NA	NA	NA	NA	NA	NA	NA	NA	NA
Hemiptera	Heteroptera	Pentatomomorpha	Aradoidea	Aradidae	Aneurinae		Aneurus		simplex		Uhler	T	T		T	T	T			T		T	NA	T	T	T	NA	Aneurus simplex	accepted name	5	NA	NA	NA	NA	NA	NA	NA	NA	NA	NA	NA	NA	NA	NA
Hemiptera	Heteroptera	Pentatomomorpha	Aradoidea	Aradidae	Aradinae		Aradus	Aradus	intectus		Parshley	T	T	T	T								NA		T		NA	Aradus intectus	accepted name	3	NA	NA	NA	NA	NA	NA	NA	NA	NA	NA	NA	NA	NA	NA
Hemiptera	Heteroptera	Pentatomomorpha	Aradoidea	Aradidae	Aradinae		Aradus	Aradus	kormilevi		Heiss	T	T	T	T	T	T		T	T			NA				NA	Aradus kormilevi	accepted name	6	NA	NA	NA	NA	NA	NA	NA	NA	NA	NA	NA	NA	NA	NA
Hemiptera	Heteroptera	Pentatomomorpha	Aradoidea	Aradidae	Aradinae		Aradus	Aradus	proboscideus		Walker	T	T		T	T	T		T	T		T	NA			T	NA	Aradus proboscideus	accepted name	6	NA	NA	NA	NA	NA	NA	NA	NA	NA	NA	NA	NA	NA	NA
Hemiptera	Heteroptera	Pentatomomorpha	Aradoidea	Aradidae	Aradinae		Aradus	Aradus	quadrilineatus		Say	T	T	T	T	T	T		T	T			NA	T	T		NA	Aradus quadrilineatus	accepted name	6	NA	NA	NA	NA	NA	NA	NA	NA	NA	NA	NA	NA	NA	NA
Hemiptera	Heteroptera	Pentatomomorpha	Aradoidea	Aradidae	Aradinae		Aradus	Aradus	robustus		Uhler				T	T	T						NA				NA	Aradus robustus	accepted name	6	NA	NA	NA	NA	NA	NA	NA	NA	NA	NA	NA	NA	NA	NA
Hemiptera	Heteroptera	Pentatomomorpha	Aradoidea	Aradidae	Aradinae		Aradus	Aradus	uniannulatus		Parshley		T		T	T	T						NA	T	T		NA	Aradus uniannulatus	accepted name	5	1	NA	NA	NA	NA	NA	No	1	1	0	1	0	0	0
Hemiptera	Heteroptera	Pentatomomorpha	Aradoidea	Aradidae	Aradinae		Aradus	Aradus	fuscomaculatus		St�l	T											NA				NA	Aradus fuscomaculatus	accepted name	6	NA	NA	NA	NA	NA	NA	NA	NA	NA	NA	NA	NA	NA	NA
Hemiptera	Heteroptera	Pentatomomorpha	Aradoidea	Aradidae	Aradinae		Aradus	Aradus	shermani		Heidemann			T		T	T						NA		T		NA	Aradus shermani	accepted name	4	NA	NA	NA	NA	NA	NA	NA	NA	NA	NA	NA	NA	NA	NA
Hemiptera	Heteroptera	Pentatomomorpha	Aradoidea	Aradidae	Aradinae		Aradus	Aradus	alaskanus		Kormilev & Heiss												NA			T	NA	Aradus alaskanus	accepted name	NA	NA	NA	NA	NA	NA	NA	NA	NA	NA	NA	NA	NA	NA	NA
Hemiptera	Heteroptera	Pentatomomorpha	Aradoidea	Aradidae	Aradinae		Aradus	Aradus	basalis		Parshley						T		T				NA				NA	Aradus basalis	accepted name	1	NA	NA	NA	NA	NA	NA	NA	NA	NA	NA	NA	NA	NA	NA
Hemiptera	Heteroptera	Pentatomomorpha	Aradoidea	Aradidae	Aradinae		Aradus	Aradus	behrensi		Bergroth	T											NA				NA	Aradus behrensi	accepted name	1	NA	NA	NA	NA	NA	NA	NA	NA	NA	NA	NA	NA	NA	NA
Hemiptera	Heteroptera	Pentatomomorpha	Aradoidea	Aradidae	Aradinae		Aradus	Aradus	coarctatus		Heidemann	T											NA				NA	Aradus coarctatus	accepted name	NA	NA	NA	NA	NA	NA	NA	NA	NA	NA	NA	NA	NA	NA	NA
Hemiptera	Heteroptera	Pentatomomorpha	Aradoidea	Aradidae	Aradinae		Aradus	Aradus	crenatus		Say					T	T						NA				NA	Aradus crenatus	accepted name	3	NA	NA	NA	NA	NA	NA	NA	NA	NA	NA	NA	NA	NA	NA
Hemiptera	Heteroptera	Pentatomomorpha	Aradoidea	Aradidae	Aradinae		Aradus	Aradus	depictus		Van Duzee	T											NA				NA	Aradus depictus	accepted name	1	NA	NA	NA	NA	NA	NA	NA	NA	NA	NA	NA	NA	NA	NA
Hemiptera	Heteroptera	Pentatomomorpha	Aradoidea	Aradidae	Aradinae		Aradus	Aradus	duzeei		Bergroth					T	T						NA				NA	Aradus duzeei	accepted name	2	NA	NA	NA	NA	NA	NA	NA	NA	NA	NA	NA	NA	NA	NA
Hemiptera	Heteroptera	Pentatomomorpha	Aradoidea	Aradidae	Aradinae		Aradus	Aradus	gracilis		Parshley		T										NA				NA	Aradus gracilis	accepted name	NA	NA	NA	NA	NA	NA	NA	NA	NA	NA	NA	NA	NA	NA	NA
Hemiptera	Heteroptera	Pentatomomorpha	Aradoidea	Aradidae	Aradinae		Aradus	Aradus	lugubris	lugubris	Fall�n	T	T	T	T	T	T			T	T	T	NA	T	T	T	NA	Aradus lugubris	accepted name	14	NA	NA	NA	NA	NA	NA	NA	NA	NA	NA	NA	NA	NA	NA
Hemiptera	Heteroptera	Pentatomomorpha	Aradoidea	Aradidae	Aradinae		Aradus	Aradus	lugubris	nigricornis	Reuter	T				T							NA	T		T	NA	Aradus lugubris	accepted name	14	NA	NA	NA	NA	NA	NA	NA	NA	NA	NA	NA	NA	NA	NA
Hemiptera	Heteroptera	Pentatomomorpha	Aradoidea	Aradidae	Aradinae		Aradus	Aradus	medioximus		Parshley	T											NA				NA	Aradus medioximus	accepted name	NA	NA	NA	NA	NA	NA	NA	NA	NA	NA	NA	NA	NA	NA	NA
Hemiptera	Heteroptera	Pentatomomorpha	Aradoidea	Aradidae	Aradinae		Aradus	Aradus	montanus		Bergroth						T						NA				NA	Aradus montanus	accepted name	NA	NA	NA	NA	NA	NA	NA	NA	NA	NA	NA	NA	NA	NA	NA
Hemiptera	Heteroptera	Pentatomomorpha	Aradoidea	Aradidae	Aradinae		Aradus	Aradus	paganicus		Parshley	T				T							NA				NA	Aradus paganicus	accepted name	NA	NA	NA	NA	NA	NA	NA	NA	NA	NA	NA	NA	NA	NA	NA
Hemiptera	Heteroptera	Pentatomomorpha	Aradoidea	Aradidae	Aradinae		Aradus	Aradus	parshleyi		Van Duzee	T	T										NA	T			NA	Aradus parshleyi	accepted name	NA	NA	NA	NA	NA	NA	NA	NA	NA	NA	NA	NA	NA	NA	NA
Hemiptera	Heteroptera	Pentatomomorpha	Aradoidea	Aradidae	Aradinae		Aradus	Aradus	saileri		Kormilev												NA			T	NA	Aradus saileri	accepted name	NA	NA	NA	NA	NA	NA	NA	NA	NA	NA	NA	NA	NA	NA	NA
Hemiptera	Heteroptera	Pentatomomorpha	Aradoidea	Aradidae	Aradinae		Aradus	Aradus	saskatchewanensis		Matsuda			T									NA				NA	Aradus saskatchewanensis	accepted name	NA	NA	NA	NA	NA	NA	NA	NA	NA	NA	NA	NA	NA	NA	NA
Hemiptera	Heteroptera	Pentatomomorpha	Aradoidea	Aradidae	Aradinae		Aradus	Aradus	serratus		Usinger		T										NA				NA	Aradus serratus	accepted name	NA	NA	NA	NA	NA	NA	NA	NA	NA	NA	NA	NA	NA	NA	NA
Hemiptera	Heteroptera	Pentatomomorpha	Aradoidea	Aradidae	Aradinae		Aradus	Aradus	signaticornis		Sahlberg												NA		T	T	NA	Aradus signaticornis	accepted name	NA	NA	NA	NA	NA	NA	NA	NA	NA	NA	NA	NA	NA	NA	NA
Hemiptera	Heteroptera	Pentatomomorpha	Aradoidea	Aradidae	Aradinae		Aradus	Aradus	similis		Say	T				T	T			T			NA			T	NA	Aradus similis	accepted name	2	NA	NA	NA	NA	NA	NA	NA	NA	NA	NA	NA	NA	NA	NA
Hemiptera	Heteroptera	Pentatomomorpha	Aradoidea	Aradidae	Aradinae		Aradus	Aradus	taylori		Van Duzee	T											NA				NA	Aradus taylori	accepted name	NA	NA	NA	NA	NA	NA	NA	NA	NA	NA	NA	NA	NA	NA	NA
Hemiptera	Heteroptera	Pentatomomorpha	Aradoidea	Aradidae	Aradinae		Aradus	Aradus	uniformis		Heidemann					T							NA				NA	Aradus uniformis	accepted name	NA	NA	NA	NA	NA	NA	NA	NA	NA	NA	NA	NA	NA	NA	NA
Hemiptera	Heteroptera	Pentatomomorpha	Aradoidea	Aradidae	Aradinae		Aradus	Quilnus	heidemanni		Bergroth	T	T										NA				NA	Aradus heidemanni	accepted name	NA	NA	NA	NA	NA	NA	NA	NA	NA	NA	NA	NA	NA	NA	NA
Hemiptera	Heteroptera	Pentatomomorpha	Aradoidea	Aradidae	Aradinae		Aradus	Quilnus	niger		St�l					T	T		T	T			NA				NA	Aradus niger	accepted name	NA	NA	NA	NA	NA	NA	NA	NA	NA	NA	NA	NA	NA	NA	NA
Hemiptera	Heteroptera	Pentatomomorpha	Aradoidea	Aradidae	Aradinae		Aradus	Quilnus	nigrinus	canadensis	Parshley		T										NA				NA	Aradus nigrinus	accepted name	NA	NA	NA	NA	NA	NA	NA	NA	NA	NA	NA	NA	NA	NA	NA
Hemiptera	Heteroptera	Pentatomomorpha	Aradoidea	Aradidae	Mezirinae		Mezira		pacifica		Usinger	T											NA				NA	Mezira pacifica	accepted name	3	NA	NA	NA	NA	NA	NA	NA	NA	NA	NA	NA	NA	NA	NA
Hemiptera	Heteroptera	Cimicomorpha	Cimicoidea	Anthocoridae		Anthocorini	Tetraphleps		canadensis		Provancher	T	T	T	T	T	T	T	T	T	T		NA		T	T	NA	Tetraphleps canadensis	accepted name	4	1	NA	NA	NA	NA	NA	Yes	2	1	0	0	1	0	0
Hemiptera	Heteroptera	Cimicomorpha	Cimicoidea	Anthocoridae		Anthocorini	Tetraphleps		pilosipes		Kelton & Anderson	T	T		T		T				T		NA		T	T	NA	Tetraphleps pilosipes	accepted name	6	1	1	NA	NA	NA	NA	No	1	1	1	0	0	0	0
Hemiptera	Heteroptera	Cimicomorpha	Cimicoidea	Anthocoridae		Anthocorini	Tetraphleps		uniformis		Parshley	T	T	T	T	T	T		T	T	T		NA		T		NA	Tetraphleps uniformis	accepted name	6	1	NA	NA	NA	NA	NA	Yes	2	1	0	0	1	0	0
Hemiptera	Heteroptera	Cimicomorpha	Cimicoidea	Anthocoridae		Oriini	Orius		minutus		(Linnaeus)	I											NA				NA	Orius minutus	accepted name	14	6	6	0.22	0.04	0.5	0	No	1	1	6	0	0	0	0
Hemiptera	Heteroptera	Cimicomorpha	Cimicoidea	Anthocoridae		Anthocorini	Anthocoris		musculus		(Say)	T	T	T	T	T	T	T	T	T	T	T	NA	T	T	T	NA	Anthocoris musculus	accepted name	55	48	NA	0.31	0.01	0.96	0	Yes	2	1	0	0	0	0	48
Hemiptera	Heteroptera	Cimicomorpha	Cimicoidea	Anthocoridae		Oriini	Orius		tristicolor		(White)	T	T	T	T	T	T	T	T	T	T		NA	T	T	T	NA	Orius tristicolor	accepted name	19	2	2	0	NA	0	0	No	1	1	2	0	0	0	0
Hemiptera	Heteroptera	Cimicomorpha	Cimicoidea	Anthocoridae		Anthocorini	Anthocoris		tomentosus		P�ricart	T	T		T								NA	T	T	T	NA	Anthocoris tomentosus	accepted name	16	4	4	7.12	2.17	10.73	0.17	No	1	2	4	0	0	0	0
Hemiptera	Heteroptera	Cimicomorpha	Cimicoidea	Anthocoridae		Anthocorini	Melanocoris		nigricornis		Van Duzee	T											NA				NA	Melanocoris nigricornis	accepted name	4	NA	NA	NA	NA	NA	NA	NA	NA	NA	NA	NA	NA	NA	NA
Hemiptera	Heteroptera	Cimicomorpha	Cimicoidea	Anthocoridae		Dufouriellini	Cardiastethus		borealis		Kelton	T		T	T	T				T			NA				NA	Cardiastethus borealis	accepted name	1	NA	NA	NA	NA	NA	NA	NA	NA	NA	NA	NA	NA	NA	NA
Hemiptera	Heteroptera	Cimicomorpha	Cimicoidea	Anthocoridae		Xylocorini	Xylocoris	Proxylocoris	galactinus		(Fieber)	T	T	T	T	T	T						NA				NA	Xylocoris galactinus	accepted name	3	2	2	0	NA	0	0	No	1	1	2	0	0	0	0
Hemiptera	Heteroptera	Cimicomorpha	Cimicoidea	Anthocoridae		Anthocorini	Anthocoris		nemoralis		(Fabricius)	I				I							NA				NA	Anthocoris nemoralis	accepted name	5	1	1	NA	NA	NA	NA	No	1	1	1	0	0	0	0
Hemiptera	Heteroptera	Cimicomorpha	Cimicoidea	Anthocoridae		Anthocorini	Temnostethus		gracilis		Horv�th									I			NA				NA	Temnostethus gracilis	accepted name	2	1	1	NA	NA	NA	NA	No	1	1	1	0	0	0	0
Hemiptera	Heteroptera	Cimicomorpha	Cimicoidea	Anthocoridae		Oriini	Macrotracheliella		nigra		Parshley	T			T	T	T		T	T			NA				NA	Macrotracheliella nigra	Not on COL	4	NA	NA	NA	NA	NA	NA	NA	NA	NA	NA	NA	NA	NA	NA
Hemiptera	Heteroptera	Cimicomorpha	Cimicoidea	Anthocoridae		Scolopini	Calliodis		temnostethoides		(Reuter)					T	T	T	T	T			NA				NA	Calliodis temnostethoides	accepted name	5	2	2	NA	NA	NA	NA	No	1	1	2	0	0	0	0
Hemiptera	Heteroptera	Cimicomorpha	Cimicoidea	Anthocoridae		Anthocorini	Anthocoris		confusus		Reuter	I				I		I		I			NA				NA	Anthocoris confusus	accepted name	6	2	2	0	NA	0	0	No	1	1	2	0	0	0	0
Hemiptera	Heteroptera	Cimicomorpha	Cimicoidea	Anthocoridae		Anthocorini	Elatophilus		inimicus		(Drake & Harris)				T	T	T						NA				NA	Elatophilus inimicus	accepted name	3	1	NA	NA	NA	NA	NA	No	1	1	0	1	0	0	0
Hemiptera	Heteroptera	Cimicomorpha	Cimicoidea	Anthocoridae		Anthocorini	Melanocoris		longirostris		Kelton	T											NA				NA	Melanocoris longirostris	accepted name	3	1	NA	NA	NA	NA	NA	No	1	1	0	1	0	0	0
Hemiptera	Heteroptera	Cimicomorpha	Cimicoidea	Anthocoridae		Dufouriellini	Dufouriellus		ater		(Dufour)	T				T							NA				NA	Dufouriellus ater	accepted name	6	NA	NA	NA	NA	NA	NA	NA	NA	NA	NA	NA	NA	NA	NA
Hemiptera	Heteroptera	Cimicomorpha	Cimicoidea	Anthocoridae		Scolopini	Scoloposcelis		flavicornis		Reuter	T	T	T	T	T	T		T	T	T		NA	T	T		NA	Scoloposcelis flavicornis	accepted name	5	NA	NA	NA	NA	NA	NA	NA	NA	NA	NA	NA	NA	NA	NA
Hemiptera	Heteroptera	Cimicomorpha	Cimicoidea	Anthocoridae		Xylocorini	Xylocoris	Xylocoris	cursitans		(Fall�n)	T	T			T	T			T			NA				NA	Xylocoris cursitans	accepted name	6	NA	NA	NA	NA	NA	NA	NA	NA	NA	NA	NA	NA	NA	NA
Hemiptera	Heteroptera	Cimicomorpha	Cimicoidea	Anthocoridae		Anthocorini	Acompocoris		lepidus		(Van Duzee)	T	T										TRUE				NA	Acompocoris lepidus	accepted name	7	NA	NA	NA	NA	NA	NA	NA	NA	NA	NA	NA	NA	NA	NA
Hemiptera	Heteroptera	Cimicomorpha	Cimicoidea	Anthocoridae		Anthocorini	Anthocoris		dimorphicus		Anderson & Kelton		T	T		T							NA	T	T		NA	Anthocoris dimorphicus	accepted name	3	NA	NA	NA	NA	NA	NA	NA	NA	NA	NA	NA	NA	NA	NA
Hemiptera	Heteroptera	Cimicomorpha	Cimicoidea	Anthocoridae		Anthocorini	Elatophilus		minutus		Kelton		T	T	T	T	T						NA				NA	Elatophilus minutus	accepted name	4	1	NA	NA	NA	NA	NA	No	1	1	0	1	0	0	0
Hemiptera	Heteroptera	Cimicomorpha	Cimicoidea	Anthocoridae		Oriini	Orius		insidiosus		(Say)	I			T	T	T						NA				NA	Orius insidiosus	accepted name	14	7	6	0.99	0.27	1.67	0	No	1	4	6	1	0	0	0
Hemiptera	Heteroptera	Cimicomorpha	Cimicoidea	Anthocoridae		Anthocorini	Elatophilus		pullus		Kelton & Anderson	T											NA		t		NA	Elatophilus pullus	accepted name	6	NA	NA	NA	NA	NA	NA	NA	NA	NA	NA	NA	NA	NA	NA
Hemiptera	Heteroptera	Cimicomorpha	Cimicoidea	Anthocoridae		Anthocorini	Tetraphleps		feratis		(Drake & Harris)	T	T										NA		T		NA	Tetraphleps feratis	accepted name	5	1	NA	NA	NA	NA	NA	No	1	1	0	1	0	0	0
Hemiptera	Heteroptera	Cimicomorpha	Cimicoidea	Anthocoridae		Oriini	Orius		diespeter		Herring	T	T										NA		T		NA	Orius diespeter	accepted name	9	1	1	NA	NA	NA	NA	No	1	1	1	0	0	0	0
Hemiptera	Heteroptera	Cimicomorpha	Cimicoidea	Anthocoridae		Anthocorini	Anthocoris		antevolens		White	T	T	T		T	T			T	T		NA	T	T	T	NA	Anthocoris antevolens	accepted name	11	3	NA	1.5	NA	1.5	1.5	Yes	2	2	0	1	0	0	2
Hemiptera	Heteroptera	Cimicomorpha	Cimicoidea	Anthocoridae		Anthocorini	Anthocoris		whitei		Reuter	T											NA				NA	Anthocoris whitei	accepted name	7	1	1	NA	NA	NA	NA	No	1	1	1	0	0	0	0
Hemiptera	Heteroptera	Cimicomorpha	Cimicoidea	Anthocoridae		Anthocorini	Tetraphleps		latipennis		Van Duzee	T	T	T	T				T	T	T		NA		T		NA	Tetraphleps latipennis	accepted name	8	2	2	0	NA	0	0	No	1	1	2	0	0	0	0
Hemiptera	Heteroptera	Cimicomorpha	Cimicoidea	Anthocoridae		Anthocorini	Acompocoris		pygmaeus		(Fall�n)					I		I	I	I			NA				NA	Acompocoris pygmaeus	accepted name	NA	NA	NA	NA	NA	NA	NA	NA	NA	NA	NA	NA	NA	NA	NA
Hemiptera	Heteroptera	Cimicomorpha	Cimicoidea	Anthocoridae		Anthocorini	Elatophilus		brimleyi		Kelton					T							NA				NA	Elatophilus brimleyi	accepted name	NA	NA	NA	NA	NA	NA	NA	NA	NA	NA	NA	NA	NA	NA	NA
Hemiptera	Heteroptera	Cimicomorpha	Cimicoidea	Anthocoridae		Anthocorini	Tetraphleps		abdulghani		Ghauri	I							I	I			NA				NA	Tetraphleps abdulghani	Not on COL	NA	NA	NA	NA	NA	NA	NA	NA	NA	NA	NA	NA	NA	NA	NA
Hemiptera	Heteroptera	Cimicomorpha	Cimicoidea	Anthocoridae		Anthocorini	Tetraphleps		raoi		Ghauri								I	I			NA				NA	Tetraphleps raoi	Not on COL	NA	NA	NA	NA	NA	NA	NA	NA	NA	NA	NA	NA	NA	NA	NA
Hemiptera	Heteroptera	Cimicomorpha	Cimicoidea	Anthocoridae		Dufouriellini	Brachysteles		parvicornis		(Costa)									I			NA				NA	Brachysteles parvicornis	accepted name	NA	NA	NA	NA	NA	NA	NA	NA	NA	NA	NA	NA	NA	NA	NA
Hemiptera	Heteroptera	Cimicomorpha	Cimicoidea	Anthocoridae		Scolopini	Scoloposcelis		pulchella	pulchella	(Zetterstedt)						$						NA				NA	Scoloposcelis pulchella	accepted name	1	NA	NA	NA	NA	NA	NA	NA	NA	NA	NA	NA	NA	NA	NA
Hemiptera	Heteroptera	Cimicomorpha	Cimicoidea	Anthocoridae		Xylocorini	Xylocoris	Xylocoris	hirtus		Kelton			T		T	T						NA				NA	Xylocoris hirtus	accepted name	3	NA	NA	NA	NA	NA	NA	NA	NA	NA	NA	NA	NA	NA	NA
Hemiptera	Heteroptera	Cimicomorpha	Cimicoidea	Anthocoridae		Xylocorini	Xylocoris	Xylocoris	umbrinus		Van Duzee	T	T	T	T								NA				NA	Xylocoris umbrinus	synonym	3	NA	NA	NA	NA	NA	NA	NA	NA	NA	NA	NA	NA	NA	NA
Hemiptera	Heteroptera	Cimicomorpha	Cimicoidea	Cimicidae	Cimicinae		Cimex		adjunctus		Barber				T	T	T				T		NA				NA	Cimex adjunctus	accepted name	5	2	2	0.62	NA	0.62	0.62	No	1	1	2	0	0	0	0
Hemiptera	Heteroptera	Cimicomorpha	Cimicoidea	Cimicidae	Cimicinae		Cimex		lectularius		Linnaeus	T	T	T	T	T	T	T		T	T		NA				NA	Cimex lectularius	accepted name	4	3	NA	NA	NA	NA	NA	No	1	1	0	0	3	0	0
Hemiptera	Heteroptera	Cimicomorpha	Cimicoidea	Cimicidae	Cimicinae		Cimex		pilosellus		(Horv�th)	T	T	T									NA				NA	Cimex pilosellus	accepted name	8	NA	NA	NA	NA	NA	NA	NA	NA	NA	NA	NA	NA	NA	NA
Hemiptera	Heteroptera	Cimicomorpha	Cimicoidea	Cimicidae	Cimicinae		Cimex		brevis		Usinger & Ueshima						T						NA				NA	Cimex brevis	accepted name	NA	NA	NA	NA	NA	NA	NA	NA	NA	NA	NA	NA	NA	NA	NA
Hemiptera	Heteroptera	Cimicomorpha	Cimicoidea	Cimicidae	Cimicinae		Cimex		latipennis		Usinger & Ueshima	T											NA				NA	Cimex latipennis	accepted name	NA	NA	NA	NA	NA	NA	NA	NA	NA	NA	NA	NA	NA	NA	NA
Hemiptera	Heteroptera	Cimicomorpha	Cimicoidea	Cimicidae	Cimicinae		Oeciacus		vicarius		Horv�th	T	T		T	T	T			T			NA				NA	Oeciacus vicarius	accepted name	4	NA	NA	NA	NA	NA	NA	NA	NA	NA	NA	NA	NA	NA	NA
Hemiptera	Heteroptera	Cimicomorpha	Cimicoidea	Cimicidae	Haematosiphoninae		Hesperocimex		coloradensis		List	T											NA				NA	Hesperocimex coloradensis	accepted name	NA	NA	NA	NA	NA	NA	NA	NA	NA	NA	NA	NA	NA	NA	NA
Hemiptera	Heteroptera	Cimicomorpha	Cimicoidea	Lasiochilidae			Lasiochilus	Dilasia	fusculus		(Reuter)					T	T						NA				NA	Lasiochilus fusculus	accepted name	2	NA	NA	NA	NA	NA	NA	NA	NA	NA	NA	NA	NA	NA	NA
Hemiptera	Heteroptera	Cimicomorpha	Cimicoidea	Lyctocoridae			Lyctocoris	Lyctocoris	campestris		(Fabricius)	T			T	T	T						NA				NA	Lyctocoris campestris	accepted name	3	NA	NA	NA	NA	NA	NA	NA	NA	NA	NA	NA	NA	NA	NA
Hemiptera	Heteroptera	Cimicomorpha	Cimicoidea	Lyctocoridae			Lyctocoris	Lyctocoris	okanaganus		Kelton & Anderson	T											NA				NA	Lyctocoris okanaganus	accepted name	1	1	NA	NA	NA	NA	NA	Yes	2	1	0	0	1	0	0
Hemiptera	Heteroptera	Cimicomorpha	Cimicoidea	Lyctocoridae			Lyctocoris	Lyctocoris	tuberosus		Kelton & Anderson	T											NA				NA	Lyctocoris tuberosus	accepted name	2	2	NA	NA	NA	NA	NA	Yes	2	1	0	0	2	0	0
Hemiptera	Heteroptera	Cimicomorpha	Cimicoidea	Lyctocoridae			Lyctocoris	Lyctocoris	canadensis		Kelton				T		T						NA				NA	Lyctocoris canadensis	accepted name	3	NA	NA	NA	NA	NA	NA	NA	NA	NA	NA	NA	NA	NA	NA
Hemiptera	Heteroptera	Cimicomorpha	Cimicoidea	Lyctocoridae			Lyctocoris	Lyctocoris	rostratus		Kelton & Anderson	T											NA				NA	Lyctocoris rostratus	accepted name	4	NA	NA	NA	NA	NA	NA	NA	NA	NA	NA	NA	NA	NA	NA
Hemiptera	Heteroptera	Cimicomorpha	Cimicoidea	Lyctocoridae			Lyctocoris	Dolichomerium	stalii		(Reuter)	T			T								NA				NA	Lyctocoris stalii	accepted name	2	NA	NA	NA	NA	NA	NA	NA	NA	NA	NA	NA	NA	NA	NA
Hemiptera	Heteroptera	Cimicomorpha	Cimicoidea	Nabidae	Nabinae	Nabini	Himacerus		apterus		(Fabricius)									I			NA				NA	Himacerus apterus	accepted name	1	1	1	NA	NA	NA	NA	No	1	1	1	0	0	0	0
Hemiptera	Heteroptera	Cimicomorpha	Cimicoidea	Nabidae	Nabinae	Nabini	Nabicula	Nabicula	vanduzeei		(Kirkaldy)	T	T	T									NA				NA	Nabicula vanduzeei	accepted name	4	3	NA	NA	NA	NA	NA	No	1	2	0	1	2	0	0
Hemiptera	Heteroptera	Cimicomorpha	Cimicoidea	Nabidae	Nabinae	Nabini	Nabicula	Dolichonabis	nigrovittata	nearctica	Kerzhner	T	T	T	T	T	T	T	T	T	T	T	NA	T	T	T	NA	Nabicula nigrovittata	accepted name	15	9	1	NA	NA	NA	NA	Yes	2	4	1	1	4	3	0
Hemiptera	Heteroptera	Cimicomorpha	Cimicoidea	Nabidae	Nabinae	Nabini	Nabicula	Nabicula	flavomarginata		(Scholtz)	T	T				T	T	T	T	T	T	NA	T	T	T	NA	Nabicula flavomarginata	accepted name	9	5	NA	NA	NA	NA	NA	No	1	1	0	0	0	5	0
Hemiptera	Heteroptera	Cimicomorpha	Cimicoidea	Nabidae	Nabinae	Nabini	Nabicula	Nabicula	subcoleoptrata		Kirby	T	T	T	T	T	T	T	T	T			NA				NA	Nabicula subcoleoptrata	accepted name	16	5	NA	NA	NA	NA	NA	Yes	2	1	0	0	4	0	0
Hemiptera	Heteroptera	Cimicomorpha	Cimicoidea	Nabidae	Nabinae	Nabini	Nabis	Nabis	rufusculus		Reuter	T	T	T	T	T	T	T	T	T	T		NA				NA	Nabis rufusculus	accepted name	21	19	NA	NA	NA	NA	NA	Yes	2	2	0	0	1	18	0
Hemiptera	Heteroptera	Cimicomorpha	Cimicoidea	Nabidae	Nabinae	Nabini	Nabis	Nabis	roseipennis		Reuter	T	T	T	T	T	T		T	T			NA				NA	Nabis roseipennis	accepted name	29	25	NA	NA	NA	NA	NA	Yes	2	1	0	0	25	0	0
Hemiptera	Heteroptera	Cimicomorpha	Cimicoidea	Nabidae	Nabinae	Nabini	Nabis	Reduviolus	americoferus		Carayon	T	T	T	T	T	T	T	T	T	T		NA	T	T		NA	Nabis americoferus	accepted name	139	122	NA	NA	NA	NA	NA	Yes	2	2	0	0	121	1	0
Hemiptera	Heteroptera	Cimicomorpha	Cimicoidea	Nabidae	Nabinae	Nabini	Lasiomerus		annulatus		(Reuter)					I	I						NA				NA	Lasiomerus annulatus	accepted name	5	1	NA	NA	NA	NA	NA	Yes	2	1	0	0	0	1	0
Hemiptera	Heteroptera	Cimicomorpha	Cimicoidea	Nabidae	Nabinae	Nabini	Nabicula	Limnonabis	propinqua		(Reuter)	T	T	T	T	T	T	T	T	T			NA				NA	Nabicula propinqua	accepted name	4	1	1	NA	NA	NA	NA	No	1	1	1	0	0	0	0
Hemiptera	Heteroptera	Cimicomorpha	Cimicoidea	Nabidae	Nabinae	Nabini	Nabicula	Dolichonabis	americolimbata		(Carayon)	T	T	T	T	T	T	T	T	T	T	T	NA	T	T	T	NA	Nabicula americolimbata	accepted name	7	NA	NA	NA	NA	NA	NA	NA	NA	NA	NA	NA	NA	NA	NA
Hemiptera	Heteroptera	Cimicomorpha	Cimicoidea	Nabidae	Prostemmatinae	Prostemmatini	Pagasa	Lampropagasa	fusca		(Stein)	T	T	T	T	T	T			T	T	T	NA	T	T		NA	Pagasa fusca	accepted name	7	1	NA	NA	NA	NA	NA	No	1	1	0	0	0	1	0
Hemiptera	Heteroptera	Cimicomorpha	Cimicoidea	Nabidae	Nabinae	Nabini	Anaptus		major		(Costa)	I											NA				NA	Anaptus major	accepted name	2	1	NA	NA	NA	NA	NA	No	1	1	0	0	0	1	0
Hemiptera	Heteroptera	Cimicomorpha	Cimicoidea	Nabidae	Nabinae	Nabini	Hoplistoscelis		heidemanni		(Reuter)	T											NA				NA	Hoplistoscelis heidemanni	accepted name	1	NA	NA	NA	NA	NA	NA	NA	NA	NA	NA	NA	NA	NA	NA
Hemiptera	Heteroptera	Cimicomorpha	Cimicoidea	Nabidae	Nabinae	Nabini	Nabicula	Dolichonabis	limbata		(Dahlbom)										I		NA				NA	Nabicula limbata	Not on COL	NA	NA	NA	NA	NA	NA	NA	NA	NA	NA	NA	NA	NA	NA	NA
Hemiptera	Heteroptera	Cimicomorpha	Cimicoidea	Nabidae	Nabinae	Nabini	Nabis	Reduviolus	alternatus	alternatus	Parshley	T	T										NA				NA	Nabis alternatus	accepted name	17	7	NA	NA	NA	NA	NA	Yes	2	1	0	0	7	0	0
Hemiptera	Heteroptera	Cimicomorpha	Cimicoidea	Nabidae	Nabinae	Nabini	Nabis	Reduviolus	alternatus	uniformis	Harris	T											NA				NA	Nabis alternatus	accepted name	17	7	NA	NA	NA	NA	NA	Yes	2	1	0	0	7	0	0
Hemiptera	Heteroptera	Cimicomorpha	Cimicoidea	Nabidae	Nabinae	Nabini	Nabis	Reduviolus	inscriptus		(Kirby)	T	T				T				T		NA	T	T	T	NA	Nabis inscriptus	accepted name	NA	NA	NA	NA	NA	NA	NA	NA	NA	NA	NA	NA	NA	NA	NA
Hemiptera	Heteroptera	Cimicomorpha	Cimicoidea	Nabidae	Nabinae	Nabini	Nabis	Reduviolus	kalmii		Reuter									T	T		NA				NA	Nabis kalmii	accepted name	2	NA	NA	NA	NA	NA	NA	NA	NA	NA	NA	NA	NA	NA	NA
Hemiptera	Heteroptera	Cimicomorpha	Cimicoidea	Nabidae	Nabinae	Nabini	Omanonabis		lovetti		(Harris)	T											NA				NA	Omanonabis lovetti	Not on COL	NA	NA	NA	NA	NA	NA	NA	NA	NA	NA	NA	NA	NA	NA	NA
Hemiptera	Heteroptera	Pentatomomorpha	Coreoidea	Alydidae	Alydinae		Alydus		scutellatus		Van Duzee	T	T										NA				NA	Alydus scutellatus	accepted name	7	4	4	0	0	0	0	No	1	1	4	0	0	0	0
Hemiptera	Heteroptera	Pentatomomorpha	Coreoidea	Alydidae	Microelytrinae		Protenor		belfragei		Haglund			T	T	T	T	T	T				NA				NA	Protenor belfragei	accepted name	9	4	4	0	0	0	0	No	1	1	4	0	0	0	0
Hemiptera	Heteroptera	Pentatomomorpha	Coreoidea	Alydidae	Alydinae		Megalotomus		quinquespinosus		(Say)	T	T	T	T	T	T						NA				NA	Megalotomus quinquespinosus	accepted name	8	5	NA	NA	NA	NA	NA	No	1	1	0	0	0	5	0
Hemiptera	Heteroptera	Pentatomomorpha	Coreoidea	Alydidae	Alydinae		Alydus		calcaratus		(Linnaeus)	T	T	T	T		T						NA			T	NA	Alydus calcaratus	accepted name	13	11	NA	NA	NA	NA	NA	Yes	3	2	0	0	11	0	0
Hemiptera	Heteroptera	Pentatomomorpha	Coreoidea	Alydidae	Alydinae		Tollius		curtulus		(St�l)	T	T	T									NA				NA	Tollius curtulus	accepted name	12	11	11	NA	NA	NA	NA	No	1	1	11	0	0	0	0
Hemiptera	Heteroptera	Pentatomomorpha	Coreoidea	Alydidae	Alydinae		Alydus		eurinus	eurinus	(Say)	T	T	T	T	T	T	T	T	T			NA	T	T	T	NA	Alydus eurinus	accepted name	23	18	NA	NA	NA	NA	NA	Yes	3	2	0	0	18	0	0
Hemiptera	Heteroptera	Pentatomomorpha	Coreoidea	Alydidae	Alydinae		Alydus		conspersus	conspersus	Montandon	T	T	T	T	T	T		T				NA				NA	Alydus conspersus	accepted name	19	13	NA	NA	NA	NA	NA	Yes	4	2	0	0	13	0	0
Hemiptera	Heteroptera	Pentatomomorpha	Coreoidea	Alydidae	Alydinae		Alydus		conspersus	infuscatus	Fracker	T	T										NA				NA	Alydus conspersus	accepted name	19	13	NA	NA	NA	NA	NA	Yes	4	2	0	0	13	0	0
Hemiptera	Heteroptera	Pentatomomorpha	Coreoidea	Alydidae	Alydinae		Alydus		eurinus	obesus	Fraker		T										NA				NA	Alydus eurinus	accepted name	23	18	NA	NA	NA	NA	NA	Yes	3	2	0	0	18	0	0
Hemiptera	Heteroptera	Pentatomomorpha	Coreoidea	Alydidae	Alydinae		Stachyocnemus		apicalis		(Dallas)		T										NA				NA	Stachyocnemus apicalis	accepted name	NA	NA	NA	NA	NA	NA	NA	NA	NA	NA	NA	NA	NA	NA	NA
Hemiptera	Heteroptera	Pentatomomorpha	Coreoidea	Alydidae	Alydinae		Tollius		setosus		Van Duzee	T											NA				NA	Tollius setosus	accepted name	NA	NA	NA	NA	NA	NA	NA	NA	NA	NA	NA	NA	NA	NA	NA
Hemiptera	Heteroptera	Pentatomomorpha	Coreoidea	Coreidae	Coreinae	Acanthocephalini	Acanthocephala	Metapodiessa	terminalis		(Dallas)					T							NA				NA	Acanthocephala terminalis	accepted name	4	2	NA	NA	NA	NA	NA	No	1	1	0	0	2	0	0
Hemiptera	Heteroptera	Pentatomomorpha	Coreoidea	Coreidae	Coreinae	Coreini	Catorhintha		mendica		St�l				T	T							NA				NA	Catorhintha mendica	accepted name	3	1	NA	NA	NA	NA	NA	No	1	1	0	0	1	0	0
Hemiptera	Heteroptera	Pentatomomorpha	Coreoidea	Coreidae	Pseudophloeinae		Ceraleptus		denticulatus		Froeschner	T											NA				NA	Ceraleptus denticulatus	accepted name	1	1	NA	NA	NA	NA	NA	No	1	1	0	1	0	0	0
Hemiptera	Heteroptera	Pentatomomorpha	Coreoidea	Coreidae	Pseudophloeinae		Ceraleptus		pacificus		Barber	T											NA				NA	Ceraleptus pacificus	accepted name	1	1	NA	NA	NA	NA	NA	No	1	1	0	1	0	0	0
Hemiptera	Heteroptera	Pentatomomorpha	Coreoidea	Coreidae	Coreinae	Coreini	Anasa		armigera		(Say)					T	T						NA				NA	Anasa armigera	accepted name	4	3	1	NA	NA	NA	NA	No	1	2	1	0	2	0	0
Hemiptera	Heteroptera	Pentatomomorpha	Coreoidea	Coreidae	Coreinae	Chelinideini	Chelinidea		vittigera		Uhler		T	T			@						NA				NA	Chelinidea vittigera	Not on COL	11	7	6	4.04	0.92	8.8	0.46	No	1	4	6	1	0	0	0
Hemiptera	Heteroptera	Pentatomomorpha	Coreoidea	Coreidae	Pseudophloeinae		Coriomeris		insularis		Dolling & Yonke	T											NA				NA	Coriomeris insularis	accepted name	3	2	2	0	NA	0	0	No	1	1	2	0	0	0	0
Hemiptera	Heteroptera	Pentatomomorpha	Coreoidea	Coreidae	Pseudophloeinae		Coriomeris		humilis		(Uhler)	T	T	T	T	T	T						NA	T	T	T	NA	Coriomeris humilis	accepted name	11	4	3	4.39	1.86	6.33	0.66	No	1	3	3	1	0	0	0
Hemiptera	Heteroptera	Pentatomomorpha	Coreoidea	Coreidae	Coreinae	Anisoscelidini	Leptoglossus		occidentalis		Heidemann	T	T	T		I			I				NA				NA	Leptoglossus occidentalis	accepted name	11	11	11	0.38	0.04	1.33	0	No	1	1	11	0	0	0	0
Hemiptera	Heteroptera	Pentatomomorpha	Coreoidea	Coreidae	Coreinae	Coreini	Nisoscolopocerus		apiculatus		Barber		T	T	T								NA				NA	Nisoscolopocerus apiculatus	accepted name	3	1	NA	NA	NA	NA	NA	No	1	1	0	1	0	0	0
Hemiptera	Heteroptera	Pentatomomorpha	Coreoidea	Coreidae	Coreinae	Coreini	Anasa		tristis		(DeGeer)	T				T	T	T	T				NA				NA	Anasa tristis	accepted name	12	7	1	NA	NA	NA	NA	NA	NA	1	1	0	0	0	0
Hemiptera	Heteroptera	Pentatomomorpha	Coreoidea	Coreidae	Coreinae	Acanthocerini	Euthochtha		galeator		(Fabricius)					T							NA				NA	Euthochtha galeator	accepted name	6	3	2	2.53	1.04	3.65	0.46	No	1	2	2	1	0	0	0
Hemiptera	Heteroptera	Pentatomomorpha	Coreoidea	Coreidae	Meropachydinae	Merocorini	Merocoris		distinctus		Dallas		T	T	T	T	T						NA				NA	Merocoris distinctus	accepted name	3	NA	NA	NA	NA	NA	NA	NA	NA	NA	NA	NA	NA	NA	NA
Hemiptera	Heteroptera	Pentatomomorpha	Coreoidea	Rhopalidae	Rhopalinae	Neisthreini	Arhyssus		nigristernum		(Signoret)					T	T						NA				NA	Arhyssus nigristernum	accepted name	8	2	NA	NA	NA	NA	NA	Yes	2	1	0	0	2	0	0
Hemiptera	Heteroptera	Pentatomomorpha	Coreoidea	Rhopalidae	Rhopalinae	Rhopalini	Stictopleurus		plutonius		(Baker)	T											NA				NA	Stictopleurus plutonius	accepted name	2	1	NA	NA	NA	NA	NA	Yes	2	1	0	0	1	0	0
Hemiptera	Heteroptera	Pentatomomorpha	Coreoidea	Rhopalidae	Rhopalinae	Harmostini	Aufeius		impressicollis		St�l	T											NA				NA	Aufeius impressicollis	accepted name	4	2	2	1.01	NA	1.01	1.01	No	1	1	2	0	0	0	0
Hemiptera	Heteroptera	Pentatomomorpha	Coreoidea	Rhopalidae	Rhopalinae	Neisthreini	Arhyssus		lateralis		(Say)			T	T	T	T		T				NA				NA	Arhyssus lateralis	accepted name	10	6	NA	NA	NA	NA	NA	Yes	2	2	0	0	6	0	0
Hemiptera	Heteroptera	Pentatomomorpha	Coreoidea	Rhopalidae	Serinethinae		Boisea		rubrolineata		(Barber)	T											NA				NA	Boisea rubrolineata	accepted name	15	13	NA	NA	NA	NA	NA	Yes	2	2	0	1	12	0	0
Hemiptera	Heteroptera	Pentatomomorpha	Coreoidea	Rhopalidae	Rhopalinae	Rhopalini	Stictopleurus		viridicatus		(Uhler)	T	T	T	T								NA		T		NA	Stictopleurus viridicatus	accepted name	16	12	12	0.14	0.02	0.72	0	No	1	1	12	0	0	0	0
Hemiptera	Heteroptera	Pentatomomorpha	Coreoidea	Rhopalidae	Rhopalinae	Neisthreini	Arhyssus		scutatus		(St�l)	T	T										NA				NA	Arhyssus scutatus	accepted name	12	6	NA	NA	NA	NA	NA	Yes	2	1	0	0	6	0	0
Hemiptera	Heteroptera	Pentatomomorpha	Coreoidea	Rhopalidae	Rhopalinae	Harmostini	Harmostes	Harmostes	reflexulus		(Say)	T	T	T		T	T						NA				NA	Harmostes reflexulus	accepted name	21	17	17	0.87	0.05	1.66	0	No	1	1	17	0	0	0	0
Hemiptera	Heteroptera	Pentatomomorpha	Coreoidea	Rhopalidae	Rhopalinae	Rhopalini	Stictopleurus		punctiventris		(Dallas)	T	T	T	T	T	T	T	T	T	T		NA	T	T	T	NA	Stictopleurus punctiventris	accepted name	56	53	NA	NA	NA	NA	NA	Yes	2	1	0	0	53	0	0
Hemiptera	Heteroptera	Pentatomomorpha	Coreoidea	Rhopalidae	Rhopalinae	Neisthreini	Arhyssus		crassus		Harris	T											NA				NA	Arhyssus crassus	accepted name	3	2	NA	NA	NA	NA	NA	Yes	2	1	0	0	2	0	0
Hemiptera	Heteroptera	Pentatomomorpha	Coreoidea	Rhopalidae	Rhopalinae	Rhopalini	Liorhyssus		hyalinus		(Fabricius)	T			T	T							NA				NA	Liorhyssus hyalinus	accepted name	6	3	NA	NA	NA	NA	NA	No	1	1	0	0	3	0	0
Hemiptera	Heteroptera	Pentatomomorpha	Coreoidea	Rhopalidae	Serinethinae		Boisea		trivittata		(Say)		T	T	T	T							NA				NA	Boisea trivittata	accepted name	3	2	NA	NA	NA	NA	NA	Yes	2	1	0	0	2	0	0
Hemiptera	Heteroptera	Pentatomomorpha	Coreoidea	Rhopalidae	Rhopalinae	Harmostini	Harmostes	Harmostes	dorsalis		Burmeister	T											NA				NA	Harmostes dorsalis	accepted name	2	2	2	0	NA	0	0	No	1	1	2	0	0	0	0
Hemiptera	Heteroptera	Pentatomomorpha	Coreoidea	Rhopalidae	Rhopalinae	Neisthreini	Arhyssus		barberi		Harris	T											NA				NA	Arhyssus barberi	accepted name	2	1	NA	NA	NA	NA	NA	No	1	1	0	1	0	0	0
Hemiptera	Heteroptera	Pentatomomorpha	Coreoidea	Rhopalidae	Rhopalinae	Neisthreini	Arhyssus		distinctus		Chopra	T											NA				NA	Arhyssus distinctus	accepted name	2	1	NA	NA	NA	NA	NA	No	1	1	0	1	0	0	0
Hemiptera	Heteroptera	Pentatomomorpha	Coreoidea	Rhopalidae	Rhopalinae	Neisthreini	Arhyssus		validus		(Uhler)	T											NA				NA	Arhyssus validus	accepted name	2	NA	NA	NA	NA	NA	NA	NA	NA	NA	NA	NA	NA	NA	NA
Hemiptera	Heteroptera	Nepomorpha	Corixoidea	Corixidae	Corixinae	Corixini	Callicorixa		vulnerata		(Uhler)	T											NA			T	NA	Callicorixa vulnerata	accepted name	5	1	NA	NA	NA	NA	NA	Yes	2	1	0	0	1	0	0
Hemiptera	Heteroptera	Nepomorpha	Corixoidea	Corixidae	Corixinae	Corixini	Hesperocorixa		kennicotti		(Uhler)					T	T			T			NA				NA	Hesperocorixa kennicotti	accepted name	3	1	NA	NA	NA	NA	NA	No	1	1	0	1	0	0	0
Hemiptera	Heteroptera	Nepomorpha	Corixoidea	Corixidae	Corixinae	Corixini	Hesperocorixa		vulgaris		(Hungerford)	T	T	T	T	T	T	T	T				NA				NA	Hesperocorixa vulgaris	accepted name	9	2	2	0.4	NA	0.4	0.4	No	1	1	2	0	0	0	0
Hemiptera	Heteroptera	Nepomorpha	Corixoidea	Corixidae	Corixinae	Corixini	Sigara	Vermicorixa	mullettensis		(Hungerford)	T		T	T	T	T		T				NA				NA	Sigara mullettensis	accepted name	4	1	NA	NA	NA	NA	NA	No	1	1	0	0	1	0	0
Hemiptera	Heteroptera	Nepomorpha	Corixoidea	Corixidae	Corixinae	Glaenocorisini	Dasycorixa		rawsoni		Hungerford	T	T	T	T								NA	T			NA	Dasycorixa rawsoni	accepted name	2	1	NA	NA	NA	NA	NA	No	1	1	0	1	0	0	0
Hemiptera	Heteroptera	Nepomorpha	Corixoidea	Corixidae	Corixinae	Corixini	Palmacorixa		buenoi		Abbott		T	T	T	T	T				T		NA				NA	Palmacorixa buenoi	accepted name	6	2	2	0.92	NA	0.92	0.92	No	1	1	2	0	0	0	0
Hemiptera	Heteroptera	Nepomorpha	Corixoidea	Corixidae	Corixinae	Corixini	Trichocorixa		borealis		Sailer		T	T	T	T	T						NA	T			NA	Trichocorixa borealis	accepted name	10	3	2	1.33	NA	1.33	1.33	No	1	2	2	1	0	0	0
Hemiptera	Heteroptera	Nepomorpha	Corixoidea	Corixidae	Corixinae	Corixini	Cenocorixa		utahensis		(Hungerford)	T	T	T	T	T							NA				NA	Cenocorixa utahensis	accepted name	7	2	2	0.34	NA	0.34	0.34	No	1	1	2	0	0	0	0
Hemiptera	Heteroptera	Nepomorpha	Corixoidea	Corixidae	Corixinae	Corixini	Cenocorixa		expleta		(Uhler)	T	T	T	T								NA				NA	Cenocorixa expleta	accepted name	7	2	NA	NA	NA	NA	NA	NA	NA	1	0	1	0	0	0
Hemiptera	Heteroptera	Nepomorpha	Corixoidea	Corixidae	Corixinae	Corixini	Hesperocorixa		interrupta		(Say)					T	T		T	T			NA				NA	Hesperocorixa interrupta	accepted name	4	2	1	NA	NA	NA	NA	NA	NA	1	1	0	0	0	0
Hemiptera	Heteroptera	Nepomorpha	Corixoidea	Corixidae	Corixinae	Corixini	Hesperocorixa		scabricula		(Walley)			T	T	T	T	T	T				NA				NA	Hesperocorixa scabricula	accepted name	5	2	NA	NA	NA	NA	NA	No	1	2	0	1	1	0	0
Hemiptera	Heteroptera	Nepomorpha	Corixoidea	Corixidae	Corixinae	Corixini	Sigara	Xenosigara	ornata		(Abbott)					T	T		T				NA				NA	Sigara ornata	accepted name	2	2	2	0.15	NA	0.15	0.15	No	1	1	2	0	0	0	0
Hemiptera	Heteroptera	Nepomorpha	Corixoidea	Corixidae	Corixinae	Corixini	Trichocorixa		verticalis	interiores	Sailer		T	T	T								NA				NA	Trichocorixa verticalis	accepted name	14	7	NA	NA	NA	NA	NA	Yes	2	2	0	1	4	0	0
Hemiptera	Heteroptera	Nepomorpha	Corixoidea	Corixidae	Corixinae	Corixini	Callicorixa		audeni		Hungerford	T	T	T	T	T	T	T	T	T	T		NA	T	T	T	NA	Callicorixa audeni	accepted name	50	38	NA	NA	NA	NA	NA	No	1	3	0	0	32	2	4
Hemiptera	Heteroptera	Nepomorpha	Corixoidea	Corixidae	Corixinae	Corixini	Sigara	Vermicorixa	mathesoni		Hungerford		T	T	T	T			T	T	T		NA				NA	Sigara mathesoni	accepted name	6	3	NA	0.13	0.07	0.2	0	No	1	1	0	0	3	0	0
Hemiptera	Heteroptera	Nepomorpha	Corixoidea	Corixidae	Corixinae	Corixini	Trichocorixa		sexcincta		(Champion)		T	T	T	T	T	T		T	T		NA				NA	Trichocorixa sexcincta	accepted name	11	4	NA	NA	NA	NA	NA	No	1	1	0	0	4	0	0
Hemiptera	Heteroptera	Nepomorpha	Corixoidea	Corixidae	Corixinae	Corixini	Sigara	Arctosigara	decoratella		(Hungerford)	T	T	T	T	T	T	T	T	T	T	T	NA	T	T	T	NA	Sigara decoratella	accepted name	18	9	9	0.48	0.08	1.55	0	No	1	1	9	0	0	0	0
Hemiptera	Heteroptera	Nepomorpha	Corixoidea	Corixidae	Corixinae	Corixini	Cenocorixa		dakotensis		(Hungerford)	T	T	T	T								NA	T			NA	Cenocorixa dakotensis	accepted name	22	15	14	0.17	0.01	0.34	0	No	1	1	14	0	0	0	0
Hemiptera	Heteroptera	Nepomorpha	Corixoidea	Corixidae	Corixinae	Corixini	Corisella		tarsalis		(Fieber)		T	T	T	T							NA				NA	Corisella tarsalis	accepted name	9	4	3	0.07	0.07	0.21	0	No	1	2	3	1	0	0	0
Hemiptera	Heteroptera	Nepomorpha	Corixoidea	Corixidae	Corixinae	Corixini	Sigara	Vermicorixa	alternata		(Say)	T	T	T	T	T	T	T	T	T			NA				NA	Sigara alternata	accepted name	27	16	NA	NA	NA	NA	NA	Yes	2	1	0	0	0	16	0
Hemiptera	Heteroptera	Nepomorpha	Corixoidea	Corixidae	Corixinae	Corixini	Hesperocorixa		atopodonta		(Hungerford)	T	T	T	T	T	T	T	T	T	T		NA	T			NA	Hesperocorixa atopodonta	accepted name	16	8	7	0.86	0.09	1.57	0	No	1	2	7	1	0	0	0
Hemiptera	Heteroptera	Nepomorpha	Corixoidea	Corixidae	Corixinae	Corixini	Sigara	Arctosigara	bicoloripennis		(Walley)	T	T	T	T	T	T	T	T	T	T		NA			T	NA	Sigara bicoloripennis	accepted name	11	6	6	1.43	0.34	2.73	0	No	1	2	6	0	0	0	0
Hemiptera	Heteroptera	Nepomorpha	Corixoidea	Corixidae	Corixinae	Corixini	Sigara	Vermicorixa	solensis		(Hungerford)	T	T	T	T	T	T	T	T				NA			T	NA	Sigara solensis	accepted name	9	6	6	0.17	0.06	0.61	0	No	1	1	6	0	0	0	0
Hemiptera	Heteroptera	Nepomorpha	Corixoidea	Corixidae	Corixinae	Corixini	Hesperocorixa		laevigata		(Uhler)	T	T	T	T	T							NA				NA	Hesperocorixa laevigata	accepted name	17	10	NA	NA	NA	NA	NA	No	1	2	0	1	9	0	0
Hemiptera	Heteroptera	Nepomorpha	Corixoidea	Corixidae	Cymatinae		Cymatia		americana		Hussey	T	T	T	T	T	T						NA	T	T	T	NA	Cymatia americana	accepted name	14	12	12	0.79	0.15	3.41	0	No	1	1	12	0	0	0	0
Hemiptera	Heteroptera	Nepomorpha	Corixoidea	Corixidae	Corixinae	Corixini	Sigara	Phaeosigara	mackinacensis		(Hungerford)					T	T		T				NA				NA	Sigara mackinacensis	accepted name	3	NA	NA	NA	NA	NA	NA	NA	NA	NA	NA	NA	NA	NA	NA
Hemiptera	Heteroptera	Nepomorpha	Corixoidea	Corixidae	Corixinae	Corixini	Sigara	Phaeosigara	quebecensis		(Walley)						T						NA				NA	Sigara quebecensis	accepted name	1	NA	NA	NA	NA	NA	NA	NA	NA	NA	NA	NA	NA	NA	NA
Hemiptera	Heteroptera	Nepomorpha	Corixoidea	Corixidae	Corixinae	Corixini	Sigara	Vermicorixa	transfigurata		(Walley)					T	T						NA				NA	Sigara transfigurata	accepted name	1	NA	NA	NA	NA	NA	NA	NA	NA	NA	NA	NA	NA	NA	NA
Hemiptera	Heteroptera	Nepomorpha	Corixoidea	Corixidae	Corixinae	Corixini	Cenocorixa		andersoni		Hungerford	T											NA				NA	Cenocorixa andersoni	accepted name	5	NA	NA	NA	NA	NA	NA	NA	NA	NA	NA	NA	NA	NA	NA
Hemiptera	Heteroptera	Nepomorpha	Corixoidea	Corixidae	Corixinae	Corixini	Hesperocorixa		harrisi		(Uhler)					T	T	T		T			NA				NA	Hesperocorixa harrisi	accepted name	5	1	NA	NA	NA	NA	NA	Yes	2	1	0	0	1	0	0
Hemiptera	Heteroptera	Nepomorpha	Corixoidea	Corixidae	Corixinae	Corixini	Hesperocorixa		lucida		(Abbott)					T							NA				NA	Hesperocorixa lucida	accepted name	2	NA	NA	NA	NA	NA	NA	NA	NA	NA	NA	NA	NA	NA	NA
Hemiptera	Heteroptera	Nepomorpha	Corixoidea	Corixidae	Corixinae	Corixini	Hesperocorixa		semilucida		(Walley)					T	T						NA				NA	Hesperocorixa semilucida	accepted name	3	NA	NA	NA	NA	NA	NA	NA	NA	NA	NA	NA	NA	NA	NA
Hemiptera	Heteroptera	Nepomorpha	Corixoidea	Corixidae	Corixinae	Corixini	Ramphocorixa		acuminata		(Uhler)					T							NA				NA	Ramphocorixa acuminata	accepted name	4	NA	NA	NA	NA	NA	NA	NA	NA	NA	NA	NA	NA	NA	NA
Hemiptera	Heteroptera	Nepomorpha	Corixoidea	Corixidae	Corixinae	Corixini	Sigara	Allosigara	decorata		(Abbott)		T	T									NA				NA	Sigara decorata	accepted name	2	NA	NA	NA	NA	NA	NA	NA	NA	NA	NA	NA	NA	NA	NA
Hemiptera	Heteroptera	Nepomorpha	Corixoidea	Corixidae	Corixinae	Corixini	Sigara	Phaeosigara	macropala		Hungerford										T		NA				NA	Sigara macropala	accepted name	3	NA	NA	NA	NA	NA	NA	NA	NA	NA	NA	NA	NA	NA	NA
Hemiptera	Heteroptera	Nepomorpha	Corixoidea	Corixidae	Corixinae	Corixini	Sigara	Phaeosigara	variabilis		(Hungerford)					T	T	T	T	T			NA				NA	Sigara variabilis	accepted name	4	NA	NA	NA	NA	NA	NA	NA	NA	NA	NA	NA	NA	NA	NA
Hemiptera	Heteroptera	Nepomorpha	Corixoidea	Corixidae	Corixinae	Corixini	Sigara	Vermicorixa	johnstoni		Hungerford					T	T		T				NA				NA	Sigara johnstoni	accepted name	3	NA	NA	NA	NA	NA	NA	NA	NA	NA	NA	NA	NA	NA	NA
Hemiptera	Heteroptera	Nepomorpha	Corixoidea	Corixidae	Corixinae	Corixini	Sigara	Vermicorixa	omani		(Hungerford)	T											NA				NA	Sigara omani	accepted name	2	NA	NA	NA	NA	NA	NA	NA	NA	NA	NA	NA	NA	NA	NA
Hemiptera	Heteroptera	Nepomorpha	Corixoidea	Corixidae	Corixinae	Corixini	Trichocorixa		calva		(Say)					T							NA				NA	Trichocorixa calva	accepted name	4	NA	NA	NA	NA	NA	NA	NA	NA	NA	NA	NA	NA	NA	NA
Hemiptera	Heteroptera	Nepomorpha	Corixoidea	Corixidae	Corixinae	Corixini	Trichocorixa		louisianae		Jaczewski									T			NA				NA	Trichocorixa louisianae	accepted name	4	NA	NA	NA	NA	NA	NA	NA	NA	NA	NA	NA	NA	NA	NA
Hemiptera	Heteroptera	Nepomorpha	Corixoidea	Corixidae	Corixinae	Glaenocorisini	Dasycorixa		hybrida		(Hungerford)	T	T	T			T						NA		T		NA	Dasycorixa hybrida	accepted name	3	NA	NA	NA	NA	NA	NA	NA	NA	NA	NA	NA	NA	NA	NA
Hemiptera	Heteroptera	Nepomorpha	Corixoidea	Corixidae	Corixinae	Corixini	Arctocorisa		chanceae		Hungerford				T		T				T	T	NA	T	T	T	NA	Arctocorisa chanceae	accepted name	3	NA	NA	NA	NA	NA	NA	NA	NA	NA	NA	NA	NA	NA	NA
Hemiptera	Heteroptera	Nepomorpha	Corixoidea	Corixidae	Corixinae	Corixini	Arctocorisa		convexa		(Fieber)	T	T		T		T				T	T	NA	T			NA	Arctocorisa convexa	accepted name	4	NA	NA	NA	NA	NA	NA	NA	NA	NA	NA	NA	NA	NA	NA
Hemiptera	Heteroptera	Nepomorpha	Corixoidea	Corixidae	Corixinae	Corixini	Arctocorisa		sutilis		(Uhler)	T	T	T	T	T	T		T				NA	T	T	T	NA	Arctocorisa sutilis	Not on COL	4	NA	NA	NA	NA	NA	NA	NA	NA	NA	NA	NA	NA	NA	NA
Hemiptera	Heteroptera	Nepomorpha	Corixoidea	Corixidae	Corixinae	Corixini	Callicorixa		scudderi		Jansson	T											NA				NA	Callicorixa scudderi	accepted name	4	NA	NA	NA	NA	NA	NA	NA	NA	NA	NA	NA	NA	NA	NA
Hemiptera	Heteroptera	Nepomorpha	Corixoidea	Corixidae	Corixinae	Corixini	Corisella		inscripta		(Uhler)	T											NA				NA	Corisella inscripta	accepted name	4	2	2	0	NA	0	0	No	1	1	2	0	0	0	0
Hemiptera	Heteroptera	Nepomorpha	Corixoidea	Corixidae	Corixinae	Corixini	Hesperocorixa		obliqua		(Hungerford)					T							NA			T	NA	Hesperocorixa obliqua	accepted name	6	NA	NA	NA	NA	NA	NA	NA	NA	NA	NA	NA	NA	NA	NA
Hemiptera	Heteroptera	Nepomorpha	Corixoidea	Corixidae	Corixinae	Corixini	Sigara	Arctosigara	penniensis		(Hungerford)	T	T	T	T	T	T	T	T		T	T	NA	T	T	T	NA	Sigara penniensis	accepted name	3	NA	NA	NA	NA	NA	NA	NA	NA	NA	NA	NA	NA	NA	NA
Hemiptera	Heteroptera	Nepomorpha	Corixoidea	Corixidae	Corixinae	Corixini	Sigara	Lasiosigara	lineata		(Forster)			T	T	T	T						NA				NA	Sigara lineata	accepted name	4	NA	NA	NA	NA	NA	NA	NA	NA	NA	NA	NA	NA	NA	NA
Hemiptera	Heteroptera	Nepomorpha	Corixoidea	Corixidae	Corixinae	Corixini	Sigara	Phaeosigara	dolabra		Hungerford & Sailer	T				T	T			T	T		NA				NA	Sigara dolabra	accepted name	3	NA	NA	NA	NA	NA	NA	NA	NA	NA	NA	NA	NA	NA	NA
Hemiptera	Heteroptera	Nepomorpha	Corixoidea	Corixidae	Corixinae	Corixini	Sigara	Subsigara	fallenoidea		(Hungerford)		T	T	T								NA	T	T	T	NA	Sigara fallenoidea	accepted name	4	NA	NA	NA	NA	NA	NA	NA	NA	NA	NA	NA	NA	NA	NA
Hemiptera	Heteroptera	Nepomorpha	Corixoidea	Corixidae	Corixinae	Corixini	Sigara	Vermicorixa	knighti		Hungerford					T	T		T	T			NA				NA	Sigara knighti	accepted name	3	NA	NA	NA	NA	NA	NA	NA	NA	NA	NA	NA	NA	NA	NA
Hemiptera	Heteroptera	Nepomorpha	Corixoidea	Corixidae	Corixinae	Corixini	Trichocorixa		kanza		Sailer					T							NA				NA	Trichocorixa kanza	accepted name	3	NA	NA	NA	NA	NA	NA	NA	NA	NA	NA	NA	NA	NA	NA
Hemiptera	Heteroptera	Nepomorpha	Corixoidea	Corixidae	Corixinae	Glaenocorisini	Dasycorixa		johanseni		(Walley)	T	T	T	T		T						NA	T			NA	Dasycorixa johanseni	accepted name	3	NA	NA	NA	NA	NA	NA	NA	NA	NA	NA	NA	NA	NA	NA
Hemiptera	Heteroptera	Nepomorpha	Corixoidea	Corixidae	Corixinae	Glaenocorisini	Glaenocorisa		quadrata		Walley						T				T		NA	T		T	NA	Glaenocorisa quadrata	accepted name	3	NA	NA	NA	NA	NA	NA	NA	NA	NA	NA	NA	NA	NA	NA
Hemiptera	Heteroptera	Nepomorpha	Corixoidea	Corixidae	Corixinae	Corixini	Cenocorixa		bifida	hungerfordi	Lansbury	T											NA				NA	Cenocorixa bifida	accepted name	21	4	2	0.36	NA	0.36	0.36	NA	NA	1	2	0	0	0	0
Hemiptera	Heteroptera	Nepomorpha	Corixoidea	Corixidae	Corixinae	Corixini	Cenocorixa		blaisdelli		(Hungerford)	T											NA				NA	Cenocorixa blaisdelli	accepted name	6	NA	NA	NA	NA	NA	NA	NA	NA	NA	NA	NA	NA	NA	NA
Hemiptera	Heteroptera	Nepomorpha	Corixoidea	Corixidae	Corixinae	Corixini	Corisella		decolor		(Uhler)	T											NA				NA	Corisella decolor	accepted name	7	NA	NA	NA	NA	NA	NA	NA	NA	NA	NA	NA	NA	NA	NA
Hemiptera	Heteroptera	Nepomorpha	Corixoidea	Corixidae	Corixinae	Corixini	Cenocorixa		bifida	bifida	(Hungerford)		T	T	T								NA				NA	Cenocorixa bifida	accepted name	21	4	2	0.36	NA	0.36	0.36	NA	NA	1	2	0	0	0	0
Hemiptera	Heteroptera	Nepomorpha	Corixoidea	Corixidae	Corixinae	Corixini	Sigara	Vermicorixa	washingtonensis		Hungerford	T	T	T	T								NA				NA	Sigara washingtonensis	accepted name	7	NA	NA	NA	NA	NA	NA	NA	NA	NA	NA	NA	NA	NA	NA
Hemiptera	Heteroptera	Nepomorpha	Corixoidea	Corixidae	Corixinae	Corixini	Sigara	Vermicorixa	grossolineata		Hungerford	T	T	T	T	T	T		T				NA				NA	Sigara grossolineata	accepted name	7	NA	NA	NA	NA	NA	NA	NA	NA	NA	NA	NA	NA	NA	NA
Hemiptera	Heteroptera	Nepomorpha	Corixoidea	Corixidae	Corixinae	Corixini	Sigara	Arctosigara	conocephala		(Hungerford)	T	T	T	T	T	T	T		T	T		NA	T			NA	Sigara conocephala	accepted name	8	NA	NA	NA	NA	NA	NA	NA	NA	NA	NA	NA	NA	NA	NA
Hemiptera	Heteroptera	Nepomorpha	Corixoidea	Corixidae	Corixinae	Corixini	Sigara	Lasiosigara	trilineata		(Provancher)		T	T	T	T	T		T	T	T	T	NA	T			NA	Sigara trilineata	accepted name	11	2	2	0.15	NA	0.15	0.15	No	1	1	2	0	0	0	0
Hemiptera	Heteroptera	Nepomorpha	Corixoidea	Corixidae	Corixinae	Corixini	Hesperocorixa		michiganensis		(Hungerford)	T	T	T	T	T	T		T	T			NA				NA	Hesperocorixa michiganensis	accepted name	10	NA	NA	NA	NA	NA	NA	NA	NA	NA	NA	NA	NA	NA	NA
Hemiptera	Heteroptera	Nepomorpha	Corixoidea	Corixidae	Corixinae	Corixini	Sigara	Phaeosigara	compressoidea		(Hungerford)					T	T		T	T	T		NA				NA	Sigara compressoidea	accepted name	9	NA	NA	NA	NA	NA	NA	NA	NA	NA	NA	NA	NA	NA	NA
Hemiptera	Heteroptera	Nepomorpha	Corixoidea	Corixidae	Corixinae	Corixini	Sigara	Phaeosigara	signata		(Fieber)				T	T	T	T	T	T	T	T	NA				NA	Sigara signata	accepted name	10	NA	NA	NA	NA	NA	NA	NA	NA	NA	NA	NA	NA	NA	NA
Hemiptera	Heteroptera	Nepomorpha	Corixoidea	Corixidae	Corixinae	Corixini	Callicorixa		alaskensis		Hungerford	T	T	T	T	T	T		T	T	T	T	NA	T	T	T	NA	Callicorixa alaskensis	accepted name	16	1	NA	NA	NA	NA	NA	No	1	1	0	0	1	0	0
Hemiptera	Heteroptera	Nepomorpha	Corixoidea	Corixidae	Corixinae	Corixini	Hesperocorixa		minorella		(Hungerford)		T		T	T	T		T	T	T		NA	T			NA	Hesperocorixa minorella	accepted name	15	4	4	0	0	0	0	No	1	1	4	0	0	0	0
Hemiptera	Heteroptera	Nepomorpha	Corixoidea	Corixidae	Corixinae	Corixini	Arctocorisa		planifrons		(Kirby)										T	T	NA	T	T	T	NA	Arctocorisa planifrons	accepted name	1	NA	NA	NA	NA	NA	NA	NA	NA	NA	NA	NA	NA	NA	NA
Hemiptera	Heteroptera	Nepomorpha	Corixoidea	Corixidae	Corixinae	Corixini	Callicorixa		producta	noorvikensis	Hungerford				T								NA	T	T	T	NA	Callicorixa producta	accepted name	3	NA	NA	NA	NA	NA	NA	NA	NA	NA	NA	NA	NA	NA	NA
Hemiptera	Heteroptera	Nepomorpha	Corixoidea	Corixidae	Corixinae	Corixini	Palmacorixa		gillettei	confluens	Walley					T							NA				NA	Palmacorixa gillettei	accepted name	NA	NA	NA	NA	NA	NA	NA	NA	NA	NA	NA	NA	NA	NA	NA
Hemiptera	Heteroptera	Nepomorpha	Corixoidea	Corixidae	Corixinae	Corixini	Palmacorixa		gillettei	gillettei	Abbott			T	T		T						NA				NA	Palmacorixa gillettei	accepted name	NA	NA	NA	NA	NA	NA	NA	NA	NA	NA	NA	NA	NA	NA	NA
Hemiptera	Heteroptera	Nepomorpha	Corixoidea	Corixidae	Corixinae	Corixini	Palmacorixa		janeae		Brooks			T	T								NA				NA	Palmacorixa janeae	accepted name	NA	NA	NA	NA	NA	NA	NA	NA	NA	NA	NA	NA	NA	NA	NA
Hemiptera	Heteroptera	Nepomorpha	Corixoidea	Corixidae	Corixinae	Corixini	Palmacorixa		nana	nana	Walley					T	T						NA				NA	Palmacorixa nana	accepted name	NA	NA	NA	NA	NA	NA	NA	NA	NA	NA	NA	NA	NA	NA	NA
Hemiptera	Heteroptera	Nepomorpha	Corixoidea	Corixidae	Corixinae	Corixini	Sigara	Pileosigara	douglasensis		(Hungerford)					T			T	T			NA				NA	Sigara douglasensis	accepted name	1	NA	NA	NA	NA	NA	NA	NA	NA	NA	NA	NA	NA	NA	NA
Hemiptera	Heteroptera	Nepomorpha	Corixoidea	Corixidae	Corixinae	Corixini	Sigara	Vermicorixa	defecta		Hungerford					T							NA				NA	Sigara defecta	accepted name	1	NA	NA	NA	NA	NA	NA	NA	NA	NA	NA	NA	NA	NA	NA
Hemiptera	Heteroptera	Nepomorpha	Corixoidea	Corixidae	Corixinae	Corixini	Sigara	Vermicorixa	hubbelli		(Hungerford)					T							NA				NA	Sigara hubbelli	accepted name	1	NA	NA	NA	NA	NA	NA	NA	NA	NA	NA	NA	NA	NA	NA
Hemiptera	Heteroptera	Nepomorpha	Corixoidea	Corixidae	Corixinae	Corixini	Sigara	Vermicorixa	modesta		(Abbott)	T				T							NA				NA	Sigara modesta	accepted name	2	NA	NA	NA	NA	NA	NA	NA	NA	NA	NA	NA	NA	NA	NA
Hemiptera	Heteroptera	Nepomorpha	Corixoidea	Corixidae	Corixinae	Corixini	Trichocorixa		verticalis	californica	Sailer	T											NA				NA	Trichocorixa verticalis	accepted name	14	7	NA	NA	NA	NA	NA	Yes	2	2	0	1	4	0	0
Hemiptera	Heteroptera	Nepomorpha	Corixoidea	Corixidae	Corixinae	Corixini	Trichocorixa		verticalis	fenestrata	Walley						T				T		NA				NA	Trichocorixa verticalis	accepted name	14	7	NA	NA	NA	NA	NA	Yes	2	2	0	1	4	0	0
Hemiptera	Heteroptera	Nepomorpha	Corixoidea	Corixidae	Corixinae	Corixini	Trichocorixa		verticalis	verticalis	(Fieber)							T					NA				NA	Trichocorixa verticalis	accepted name	14	7	NA	NA	NA	NA	NA	Yes	2	2	0	1	4	0	0
Hemiptera	Heteroptera	Nepomorpha	Corixoidea	Corixidae	Corixinae	Glaenocorisini	Glaenocorisa		propinqua	cavifrons	(Thomson)						T					T	NA	T	T	T	NA	Glaenocorisa propinqua	accepted name	2	NA	NA	NA	NA	NA	NA	NA	NA	NA	NA	NA	NA	NA	NA
Hemiptera	Heteroptera	Dipsocomorpha	Dipsocoidea	Ceratocombidae	Ceratocombinae	Ceratocombini	Ceratocombus		vagans		McAtee & Malloch	T	?			T	T						NA				NA	Ceratocombus vagans	accepted name	4	NA	NA	NA	NA	NA	NA	NA	NA	NA	NA	NA	NA	NA	NA
Hemiptera	Heteroptera	Enicocephalomorpha	Enicocephaloidea	Enicocephalidae	Enicocephalinae		Systelloderes		biceps		(Say)					T	T			T			NA				NA	Systelloderes biceps	accepted name	1	1	NA	NA	NA	NA	NA	No	1	1	0	1	0	0	0
Hemiptera	Heteroptera	Gerromorpha	Gerroidea	Gerridae	Gerrinae	Gerrini	Gerris		insperatus		Drake & Hottes					T	T	T	T	T			NA				NA	Gerris insperatus	accepted name	10	1	NA	NA	NA	NA	NA	No	1	1	0	0	1	0	0
Hemiptera	Heteroptera	Gerromorpha	Gerroidea	Gerridae	Gerrinae	Gerrini	Gerris		pingreensis		Drake & Hottes	T	T	T	T	T	T					T	NA	T	T	T	NA	Gerris pingreensis	accepted name	30	20	20	0.04	0.01	0.32	0	No	1	1	20	0	0	0	0
Hemiptera	Heteroptera	Gerromorpha	Gerroidea	Gerridae	Gerrinae	Gerrini	Gerris		argenticollis		Parshley					T	T						NA				NA	Gerris argenticollis	accepted name	3	1	1	NA	NA	NA	NA	No	1	1	1	0	0	0	0
Hemiptera	Heteroptera	Gerromorpha	Gerroidea	Gerridae	Gerrinae	Gerrini	Limnoporus		dissortis		(Drake & Harris)	T	T	T	T	T	T	T		T	T	T	NA	T			NA	Limnoporus dissortis	accepted name	7	NA	NA	NA	NA	NA	NA	NA	NA	NA	NA	NA	NA	NA	NA
Hemiptera	Heteroptera	Gerromorpha	Gerroidea	Gerridae	Gerrinae	Gerrini	Limnoporus		notabilis		(Drake & Harris)	T	T										NA				NA	Limnoporus notabilis	accepted name	11	3	NA	0.32	0.09	0.46	0.16	No	1	1	0	0	3	0	0
Hemiptera	Heteroptera	Gerromorpha	Gerroidea	Gerridae	Trepobatinae		Metrobates		hesperius		Uhler				T	T	T		T				NA				NA	Metrobates hesperius	accepted name	6	2	2	1.48	NA	1.48	1.48	No	1	1	2	0	0	0	0
Hemiptera	Heteroptera	Gerromorpha	Gerroidea	Gerridae	Gerrinae	Gerrini	Aquarius		remigis		(Say)	T	T	T	T	T	T	T	T	T	T		NA				NA	Aquarius remigis	accepted name	15	6	1	NA	NA	NA	NA	Yes	2	2	1	0	5	0	0
Hemiptera	Heteroptera	Gerromorpha	Gerroidea	Gerridae	Gerrinae	Gerrini	Gerris		incognitus		Drake & Hottes	T	T	T	T	T	T			T		T	NA				NA	Gerris incognitus	accepted name	7	5	5	0.93	0.21	1.55	0	No	1	1	5	0	0	0	0
Hemiptera	Heteroptera	Gerromorpha	Gerroidea	Gerridae	Gerrinae	Gerrini	Aquarius		nyctalis		(Drake & Hottes)	T	T	T			T				T		NA				NA	Aquarius nyctalis	accepted name	8	3	NA	NA	NA	NA	NA	Yes	2	1	0	0	3	0	0
Hemiptera	Heteroptera	Gerromorpha	Gerroidea	Gerridae	Gerrinae	Gerrini	Gerris		buenoi		Kirkaldy	T	T	T	T	T	T	T	T	T	T	T	NA	T	T	T	NA	Gerris buenoi	accepted name	20	11	11	0.06	0.01	0.31	0	No	1	1	11	0	0	0	0
Hemiptera	Heteroptera	Gerromorpha	Gerroidea	Gerridae	Gerrinae	Gerrini	Limnoporus		rufoscutellatus		(Latreille)												NA	T	T	T	NA	Limnoporus rufoscutellatus	accepted name	2	NA	NA	NA	NA	NA	NA	NA	NA	NA	NA	NA	NA	NA	NA
Hemiptera	Heteroptera	Gerromorpha	Gerroidea	Gerridae	Trepobatinae		Trepobates		inermis		Esaki					T							NA				NA	Trepobates inermis	accepted name	2	NA	NA	NA	NA	NA	NA	NA	NA	NA	NA	NA	NA	NA	NA
Hemiptera	Heteroptera	Gerromorpha	Gerroidea	Gerridae	Trepobatinae		Trepobates		pictus		(Herrich-Schaeffer)					T							NA				NA	Trepobates pictus	accepted name	3	NA	NA	NA	NA	NA	NA	NA	NA	NA	NA	NA	NA	NA	NA
Hemiptera	Heteroptera	Gerromorpha	Gerroidea	Gerridae	Gerrinae	Gerrini	Gerris		incurvatus		Drake & Hottes	T											NA				NA	Gerris incurvatus	accepted name	4	NA	NA	NA	NA	NA	NA	NA	NA	NA	NA	NA	NA	NA	NA
Hemiptera	Heteroptera	Gerromorpha	Gerroidea	Gerridae	Rhagodotarsinae		Rheumatobates		palosi		Blatchley			T	T								NA				NA	Rheumatobates palosi	accepted name	5	NA	NA	NA	NA	NA	NA	NA	NA	NA	NA	NA	NA	NA	NA
Hemiptera	Heteroptera	Gerromorpha	Gerroidea	Gerridae	Rhagodotarsinae		Rheumatobates		rileyi		Bergroth					T	T						NA				NA	Rheumatobates rileyi	accepted name	4	NA	NA	NA	NA	NA	NA	NA	NA	NA	NA	NA	NA	NA	NA
Hemiptera	Heteroptera	Gerromorpha	Gerroidea	Gerridae	Trepobatinae		Trepobates		subnitidus		Esaki					T							NA				NA	Trepobates subnitidus	accepted name	4	NA	NA	NA	NA	NA	NA	NA	NA	NA	NA	NA	NA	NA	NA
Hemiptera	Heteroptera	Gerromorpha	Gerroidea	Gerridae	Gerrinae	Gerrini	Gerris		marginatus		Say				T	T	T			T			NA				NA	Gerris marginatus	accepted name	7	NA	NA	NA	NA	NA	NA	NA	NA	NA	NA	NA	NA	NA	NA
Hemiptera	Heteroptera	Gerromorpha	Gerroidea	Gerridae	Gerrinae	Gerrini	Gerris		comatus		Drake & Hottes	T	T	T	T	T	T	T	T	T	T		NA				NA	Gerris comatus	accepted name	14	NA	NA	NA	NA	NA	NA	NA	NA	NA	NA	NA	NA	NA	NA
Hemiptera	Heteroptera	Gerromorpha	Gerroidea	Gerridae	Gerrinae	Gerrini	Aquarius		conformis		(Uhler)						T			T			NA				NA	Aquarius conformis	accepted name	2	NA	NA	NA	NA	NA	NA	NA	NA	NA	NA	NA	NA	NA	NA
Hemiptera	Heteroptera	Gerromorpha	Gerroidea	Gerridae	Gerrinae	Gerrini	Gerris		alacris		Hussey					T							NA				NA	Gerris alacris	accepted name	NA	NA	NA	NA	NA	NA	NA	NA	NA	NA	NA	NA	NA	NA	NA
Hemiptera	Heteroptera	Gerromorpha	Gerroidea	Gerridae	Gerrinae	Gerrini	Gerris		gillettei		Lethierry & Severin	?											NA				NA	Gerris gillettei	accepted name	NA	NA	NA	NA	NA	NA	NA	NA	NA	NA	NA	NA	NA	NA	NA
Hemiptera	Heteroptera	Gerromorpha	Gerroidea	Gerridae	Gerrinae	Gerrini	Limnoporus		canaliculatus		(Say)					T							NA				NA	Limnoporus canaliculatus	accepted name	2	NA	NA	NA	NA	NA	NA	NA	NA	NA	NA	NA	NA	NA	NA
Hemiptera	Heteroptera	Gerromorpha	Gerroidea	Veliidae	Rhagoveliinae		Rhagovelia	Rhagovelia	obesa		Uhler				T	T	T		T	T			NA				NA	Rhagovelia obesa	accepted name	8	2	NA	NA	NA	NA	NA	No	1	1	0	0	2	0	0
Hemiptera	Heteroptera	Gerromorpha	Gerroidea	Veliidae	Microveliinae	Microveliini	Microvelia	Microvelia	hinei		Drake					T				T			NA				NA	Microvelia hinei	accepted name	2	NA	NA	NA	NA	NA	NA	NA	NA	NA	NA	NA	NA	NA	NA
Hemiptera	Heteroptera	Gerromorpha	Gerroidea	Veliidae	Microveliinae	Microveliini	Microvelia	Kirkaldya	americana		(Uhler)					T	T	T	T	T			NA				NA	Microvelia americana	accepted name	6	NA	NA	NA	NA	NA	NA	NA	NA	NA	NA	NA	NA	NA	NA
Hemiptera	Heteroptera	Gerromorpha	Gerroidea	Veliidae	Microveliinae	Microveliini	Microvelia	Microvelia	pulchella		Westwood	T	T		T	T	T		T	T	T		NA			T	NA	Microvelia pulchella	accepted name	9	NA	NA	NA	NA	NA	NA	NA	NA	NA	NA	NA	NA	NA	NA
Hemiptera	Heteroptera	Gerromorpha	Gerroidea	Veliidae	Microveliinae	Microveliini	Microvelia	Microvelia	buenoi		Drake	T	T	T	T	T	T	T	T	T	T		NA	T	T	T	NA	Microvelia buenoi	accepted name	12	NA	NA	NA	NA	NA	NA	NA	NA	NA	NA	NA	NA	NA	NA
Hemiptera	Heteroptera	Gerromorpha	Gerroidea	Veliidae	Microveliinae	Microveliini	Microvelia	Microvelia	albonotata		Champion								T				NA				NA	Microvelia albonotata	accepted name	2	NA	NA	NA	NA	NA	NA	NA	NA	NA	NA	NA	NA	NA	NA
Hemiptera	Heteroptera	Gerromorpha	Gerroidea	Veliidae	Veliinae		Steinovelia		stagnalis		(Burmeister)					T							NA				NA	Steinovelia stagnalis	accepted name	NA	NA	NA	NA	NA	NA	NA	NA	NA	NA	NA	NA	NA	NA	NA
Hemiptera	Heteroptera	Gerromorpha	Hebroidea	Hebridae	Hebrinae		Merragata		hebroides		White	T	T	T	T	T	T						NA	T			NA	Merragata hebroides	accepted name	4	1	NA	NA	NA	NA	NA	No	1	1	0	1	0	0	0
Hemiptera	Heteroptera	Gerromorpha	Hebroidea	Hebridae	Hebrinae		Hebrus		burmeisteri		Lethierry & Severin			T		T	T			T			NA				NA	Hebrus burmeisteri	accepted name	4	NA	NA	NA	NA	NA	NA	NA	NA	NA	NA	NA	NA	NA	NA
Hemiptera	Heteroptera	Gerromorpha	Hebroidea	Hebridae	Hebrinae		Hebrus		buenoi		Drake & Harris					T							NA				NA	Hebrus buenoi	accepted name	3	NA	NA	NA	NA	NA	NA	NA	NA	NA	NA	NA	NA	NA	NA
Hemiptera	Heteroptera	Gerromorpha	Hebroidea	Hebridae	Hebrinae		Hebrus		concinnus		Uhler					T	T						NA				NA	Hebrus concinnus	accepted name	NA	NA	NA	NA	NA	NA	NA	NA	NA	NA	NA	NA	NA	NA	NA
Hemiptera	Heteroptera	Gerromorpha	Hebroidea	Hebridae	Hebrinae		Hebrus		sobrinus		Uhler					?							NA				NA	Hebrus sobrinus	accepted name	1	NA	NA	NA	NA	NA	NA	NA	NA	NA	NA	NA	NA	NA	NA
Hemiptera	Heteroptera	Gerromorpha	Hebroidea	Hebridae	Hebrinae		Merragata		brunnea		Drake					T							NA				NA	Merragata brunnea	accepted name	1	NA	NA	NA	NA	NA	NA	NA	NA	NA	NA	NA	NA	NA	NA
Hemiptera	Heteroptera	Gerromorpha	Hydrometroidea	Hydrometridae	Hydrometrinae		Hydrometra		martini		Kirkaldy	T			T	T	T			T			NA				NA	Hydrometra martini	accepted name	8	3	2	0.15	NA	0.15	0.15	No	1	2	2	1	0	0	0
Hemiptera	Heteroptera	Pentatomomorpha	Lygaeoidea	Artheneidae			Chilacis		typhae		(Perris)	I				I							NA				NA	Chilacis typhae	accepted name	7	6	6	0	0	0	0	No	1	1	6	0	0	0	0
Hemiptera	Heteroptera	Pentatomomorpha	Lygaeoidea	Berytidae	Berytinae		Berytinus		minor		(Herrich-Schaeffer)					I	I	I	I	I	I		NA				NA	Berytinus minor	accepted name	4	1	NA	NA	NA	NA	NA	No	1	1	0	0	1	0	0
Hemiptera	Heteroptera	Pentatomomorpha	Lygaeoidea	Berytidae	Berytinae		Neoneides		muticus		(Say)	T	T	T	T	T	T		T	T			NA				NA	Neoneides muticus	accepted name	12	11	11	0.35	0.03	0.8	0	No	1	1	11	0	0	0	0
Hemiptera	Heteroptera	Pentatomomorpha	Lygaeoidea	Berytidae	Metacanthinae		Jalysus		wickhami		Van Duzee	T			T	T	T						NA				NA	Jalysus wickhami	accepted name	10	8	8	0.19	0.03	0.48	0	No	1	1	8	0	0	0	0
Hemiptera	Heteroptera	Pentatomomorpha	Lygaeoidea	Berytidae	Metacanthinae		Jalysus		spinosus		(Say)					T							NA				NA	Jalysus spinosus	accepted name	4	2	2	0.31	NA	0.31	0.31	No	1	1	2	0	0	0	0
Hemiptera	Heteroptera	Pentatomomorpha	Lygaeoidea	Berytidae	Gampsocorinae		Hoplinus		echinata		(Uhler)	T											NA				NA	Hoplinus echinata	Not on COL	3	NA	NA	NA	NA	NA	NA	NA	NA	NA	NA	NA	NA	NA	NA
Hemiptera	Heteroptera	Pentatomomorpha	Lygaeoidea	Blissidae			Blissus		arenarius		Barber							T	T	T			NA				NA	Blissus arenarius	accepted name	3	1	NA	NA	NA	NA	NA	Yes	3	1	0	0	1	0	0
Hemiptera	Heteroptera	Pentatomomorpha	Lygaeoidea	Blissidae			Blissus		canadensis		Leonard		T	T	T								NA				NA	Blissus canadensis	accepted name	2	1	1	NA	NA	NA	NA	No	1	1	1	0	0	0	0
Hemiptera	Heteroptera	Pentatomomorpha	Lygaeoidea	Blissidae			Blissus		occiduus		Barber	T											NA				NA	Blissus occiduus	accepted name	2	1	NA	NA	NA	NA	NA	Yes	3	1	0	0	1	0	0
Hemiptera	Heteroptera	Pentatomomorpha	Lygaeoidea	Blissidae			Ischnodemus		hesperius		Parshley				T								NA				NA	Ischnodemus hesperius	accepted name	1	1	NA	NA	NA	NA	NA	No	1	1	0	1	0	0	0
Hemiptera	Heteroptera	Pentatomomorpha	Lygaeoidea	Blissidae			Ischnodemus		falicus		(Say)					T	T		T	T			NA				NA	Ischnodemus falicus	accepted name	9	7	7	0.13	0.02	0.34	0	No	1	1	7	0	0	0	0
Hemiptera	Heteroptera	Pentatomomorpha	Lygaeoidea	Blissidae			Blissus		leucopterus	hirtus	Montandon					T	T	T	T	T	T		NA				NA	Blissus leucopterus	accepted name	14	6	NA	NA	NA	NA	NA	Yes	3	1	0	0	6	0	0
Hemiptera	Heteroptera	Pentatomomorpha	Lygaeoidea	Cymidae		Cymini	Cymus		coriacipennis		(St�l)	T											NA				NA	Cymus coriacipennis	accepted name	3	1	1	NA	NA	NA	NA	No	1	1	1	0	0	0	0
Hemiptera	Heteroptera	Pentatomomorpha	Lygaeoidea	Cymidae		Cymini	Cymus		luridus		St�l	T	T	T	T	T	T	T	T	T	T		NA	T			NA	Cymus luridus	accepted name	18	11	NA	0.13	0.03	0.66	0	No	1	2	0	1	0	0	0
Hemiptera	Heteroptera	Pentatomomorpha	Lygaeoidea	Cymidae		Cymini	Cymus		discors		Horv�th				T	T	T		T	T			NA				NA	Cymus discors	accepted name	7	1	1	NA	NA	NA	NA	No	1	1	1	0	0	0	0
Hemiptera	Heteroptera	Pentatomomorpha	Lygaeoidea	Cymidae		Cymini	Cymus		angustatus		St�l				T	T	T	T	T	T			NA				NA	Cymus angustatus	accepted name	9	3	3	0.13	0.07	0.2	0	No	1	1	3	0	0	0	0
Hemiptera	Heteroptera	Pentatomomorpha	Lygaeoidea	Cymidae		Cymini	Cymus		robustus		Barber					T							NA				NA	Cymus robustus	accepted name	1	NA	NA	NA	NA	NA	NA	NA	NA	NA	NA	NA	NA	NA	NA
Hemiptera	Heteroptera	Pentatomomorpha	Lygaeoidea	Geocoridae			Geocoris		atricolor		Montandon	T	T										NA				NA	Geocoris atricolor	accepted name	16	5	5	0.36	0.08	0.74	0	No	1	1	5	0	0	0	0
Hemiptera	Heteroptera	Pentatomomorpha	Lygaeoidea	Geocoridae			Geocoris		howardi		Montandon	T	T										NA	T	T	T	NA	Geocoris howardi	accepted name	7	2	NA	NA	NA	NA	NA	Yes	4	1	0	0	2	0	0
Hemiptera	Heteroptera	Pentatomomorpha	Lygaeoidea	Geocoridae			Geocoris		discopterus		St�l	T	T	T									NA		T		NA	Geocoris discopterus	accepted name	10	2	NA	NA	NA	NA	NA	Yes	4	1	0	0	2	0	0
Hemiptera	Heteroptera	Pentatomomorpha	Lygaeoidea	Geocoridae			Geocoris		limbatus		St�l	T	T	T	T	T	T						NA				NA	Geocoris limbatus	accepted name	5	4	NA	NA	NA	NA	NA	Yes	4	1	0	0	3	0	0
Hemiptera	Heteroptera	Pentatomomorpha	Lygaeoidea	Geocoridae			Geocoris		pallens		St�l	T											NA				NA	Geocoris pallens	accepted name	12	5	1	NA	NA	NA	NA	Yes	4	2	1	0	4	0	0
Hemiptera	Heteroptera	Pentatomomorpha	Lygaeoidea	Geocoridae			Geocoris		bullatus		(Say)	T	T	T	T	T	T		T	T	T	T	NA	T	T	T	NA	Geocoris bullatus	accepted name	23	7	NA	NA	NA	NA	NA	No	1	1	0	0	7	0	0
Hemiptera	Heteroptera	Pentatomomorpha	Lygaeoidea	Geocoridae			Geocoris		punctipes		(Say)	@											NA				NA	Geocoris punctipes	accepted name	2	NA	NA	NA	NA	NA	NA	NA	NA	NA	NA	NA	NA	NA	NA
Hemiptera	Heteroptera	Pentatomomorpha	Lygaeoidea	Geocoridae			Geocoris		lividipennis		St�l	?											NA				NA	Geocoris lividipennis	accepted name	NA	NA	NA	NA	NA	NA	NA	NA	NA	NA	NA	NA	NA	NA	NA
Hemiptera	Heteroptera	Pentatomomorpha	Lygaeoidea	Geocoridae			Geocoris		uliginosus		(Say)					T	T				T		NA				NA	Geocoris uliginosus	accepted name	2	NA	NA	NA	NA	NA	NA	NA	NA	NA	NA	NA	NA	NA	NA
Hemiptera	Heteroptera	Pentatomomorpha	Lygaeoidea	Geocoridae			Isthmocoris		piceus		(Say)					T							NA				NA	Isthmocoris piceus	accepted name	2	NA	NA	NA	NA	NA	NA	NA	NA	NA	NA	NA	NA	NA	NA
Hemiptera	Heteroptera	Pentatomomorpha	Lygaeoidea	Heterogastridae			Heterogaster		behrensii		(Uhler)	T											NA				NA	Heterogaster behrensii	accepted name	3	NA	NA	NA	NA	NA	NA	NA	NA	NA	NA	NA	NA	NA	NA
Hemiptera	Heteroptera	Pentatomomorpha	Lygaeoidea	Lygaeidae	Ischnorhynchinae		Kleidocerys		resedae	geminatus	(Say)					T	T			T			NA				NA	Kleidocerys resedae	accepted name	27	22	6	NA	NA	NA	NA	Yes	3	2	6	0	15	0	0
Hemiptera	Heteroptera	Pentatomomorpha	Lygaeoidea	Lygaeidae	Lygaeinae		Lygaeus		kalmii	angustomarginatus	Parshley				T	T	T			T			NA				NA	Lygaeus kalmii	accepted name	29	13	NA	NA	NA	NA	NA	Yes	2	1	0	0	12	0	0
Hemiptera	Heteroptera	Pentatomomorpha	Lygaeoidea	Lygaeidae	Lygaeinae		Lygaeospilus		brevipilus		Scudder	T											NA				NA	Lygaeospilus brevipilus	accepted name	2	1	NA	NA	NA	NA	NA	No	1	1	0	0	0	1	0
Hemiptera	Heteroptera	Pentatomomorpha	Lygaeoidea	Lygaeidae	Lygaeinae		Lygaeospilus		tripunctatus		(Dallas)			T	T		T						NA				NA	Lygaeospilus tripunctatus	accepted name	2	1	1	NA	NA	NA	NA	No	1	1	1	0	0	0	0
Hemiptera	Heteroptera	Pentatomomorpha	Lygaeoidea	Lygaeidae	Orsillinae	Nysiini	Nysius		angustatus		Uhler	T	T	T	T	T	T		T				NA	T			NA	Nysius angustatus	accepted name	52	1	NA	NA	NA	NA	NA	Yes	2	1	0	0	1	0	0
Hemiptera	Heteroptera	Pentatomomorpha	Lygaeoidea	Lygaeidae	Orsillinae	Nysiini	Nysius		groenlandicus		(Zetterstedt)				T	T	T	T			T	T	NA		T	T	NA	Nysius groenlandicus	accepted name	10	9	NA	NA	NA	NA	NA	Yes	2	1	0	0	9	0	0
Hemiptera	Heteroptera	Pentatomomorpha	Lygaeoidea	Lygaeidae	Lygaeinae		Oncopeltus	Erythrischius	fasciatus		(Dallas)					T	T						NA				NA	Oncopeltus fasciatus	accepted name	3	2	2	0	NA	0	0	No	1	1	2	0	0	0	0
Hemiptera	Heteroptera	Pentatomomorpha	Lygaeoidea	Lygaeidae	Ischnorhynchinae		Kleidocerys		ovalis		Barber	T				T							NA				NA	Kleidocerys ovalis	accepted name	7	3	NA	NA	NA	NA	NA	Yes	3	1	0	0	3	0	0
Hemiptera	Heteroptera	Pentatomomorpha	Lygaeoidea	Lygaeidae	Lygaeinae		Melacoryphus		lateralis		(Dallas)	T		T									NA				NA	Melacoryphus lateralis	Not on COL	6	3	1	NA	NA	NA	NA	No	1	3	1	1	1	0	0
Hemiptera	Heteroptera	Pentatomomorpha	Lygaeoidea	Lygaeidae	Lygaeinae		Melanopleurus		pyrropterus		(St�l)		T										NA				NA	Melanopleurus pyrropterus	Not on COL	3	2	2	0.46	NA	0.46	0.46	No	1	1	2	0	0	0	0
Hemiptera	Heteroptera	Pentatomomorpha	Lygaeoidea	Lygaeidae	Lygaeinae		Neacoryphus		bicrucis		(Say)	T				T							NA				NA	Neacoryphus bicrucis	accepted name	6	3	3	0.31	0.09	0.47	0.15	No	1	1	3	0	0	0	0
Hemiptera	Heteroptera	Pentatomomorpha	Lygaeoidea	Lygaeidae	Orsillinae	Nysiini	Nysius		fuscovittatus		Barber	T	T										NA		T	T	NA	Nysius fuscovittatus	accepted name	21	7	NA	NA	NA	NA	NA	Yes	2	1	0	0	7	0	0
Hemiptera	Heteroptera	Pentatomomorpha	Lygaeoidea	Lygaeidae	Orsillinae	Nysiini	Nysius		tenellus		Barber	T											NA				NA	Nysius tenellus	accepted name	31	5	NA	NA	NA	NA	NA	No	1	1	0	0	5	0	0
Hemiptera	Heteroptera	Pentatomomorpha	Lygaeoidea	Lygaeidae	Orsillinae	Orsillini	Neortholomus		scolopax		(Say)	T	T	T	T	T	T	T	T	T			NA	T			NA	Neortholomus scolopax	accepted name	42	35	33	0.27	0.01	1.11	0	No	1	2	33	0	0	2	0
Hemiptera	Heteroptera	Pentatomomorpha	Lygaeoidea	Lygaeidae	Ischnorhynchinae		Kleidocerys		franciscanus		(St�l)	T											NA				NA	Kleidocerys franciscanus	accepted name	13	9	9	0.12	0.02	0.31	0	No	1	1	9	0	0	0	0
Hemiptera	Heteroptera	Pentatomomorpha	Lygaeoidea	Lygaeidae	Orsillinae	Nysiini	Nysius		niger		Baker	T	T	T	T	T	T		T		T		NA	T	T	T	NA	Nysius niger	accepted name	84	32	10	0.03	0.01	0.18	0	Yes	2	2	10	0	21	0	0
Hemiptera	Heteroptera	Pentatomomorpha	Lygaeoidea	Lygaeidae	Ischnorhynchinae		Kleidocerys		modestus		Barber	T											NA				NA	Kleidocerys modestus	accepted name	1	NA	NA	NA	NA	NA	NA	NA	NA	NA	NA	NA	NA	NA	NA
Hemiptera	Heteroptera	Pentatomomorpha	Lygaeoidea	Lygaeidae	Lygaeinae		Lygaeus		kalmii	kalmii	St�l	T	T	T	T								NA				NA	Lygaeus kalmii	accepted name	29	13	NA	NA	NA	NA	NA	Yes	2	1	0	0	12	0	0
Hemiptera	Heteroptera	Pentatomomorpha	Lygaeoidea	Lygaeidae	Lygaeinae		Melanopleurus		perplexus		Scudder	T	T	T	T								NA				NA	Melanopleurus perplexus	accepted name	2	2	NA	NA	NA	NA	NA	No	1	2	0	2	0	0	0
Hemiptera	Heteroptera	Pentatomomorpha	Lygaeoidea	Lygaeidae	Orsillinae	Nysiini	Nysius		paludicola		Barber	T											NA				NA	Nysius paludicola	accepted name	5	NA	NA	NA	NA	NA	NA	NA	NA	NA	NA	NA	NA	NA	NA
Hemiptera	Heteroptera	Pentatomomorpha	Lygaeoidea	Lygaeidae	Orsillinae	Orsillini	Belonochilus		numenius		(Say)					T							NA				NA	Belonochilus numenius	accepted name	5	NA	NA	NA	NA	NA	NA	NA	NA	NA	NA	NA	NA	NA	NA
Hemiptera	Heteroptera	Pentatomomorpha	Lygaeoidea	Lygaeidae	Orsillinae	Nysiini	Nysius		raphanus		Howard	T	T	T		T							NA				NA	Nysius raphanus	accepted name	21	8	2	0	NA	0	0	No	1	3	2	1	5	0	0
Hemiptera	Heteroptera	Pentatomomorpha	Lygaeoidea	Lygaeidae	Ischnorhynchinae		Kleidocerys		resedae	fuscomaculatus	Barber	T											NA				NA	Kleidocerys resedae	accepted name	27	22	6	NA	NA	NA	NA	Yes	3	2	6	0	15	0	0
Hemiptera	Heteroptera	Pentatomomorpha	Lygaeoidea	Lygaeidae	Ischnorhynchinae		Kleidocerys		resedae	resedae	(Panzer)	T	T	T	T	T	T		T	T	T	T	NA	T	T	T	NA	Kleidocerys resedae	accepted name	27	22	6	NA	NA	NA	NA	Yes	3	2	6	0	15	0	0
Hemiptera	Heteroptera	Pentatomomorpha	Lygaeoidea	Lygaeidae	Lygaeinae		Lygaeus		turcicus		Fabricius					T	T						NA				NA	Lygaeus turcicus	accepted name	NA	NA	NA	NA	NA	NA	NA	NA	NA	NA	NA	NA	NA	NA	NA
Hemiptera	Heteroptera	Pentatomomorpha	Lygaeoidea	Lygaeidae	Orsillinae	Metrargini	Xyonysius		californicus	alabamensis	(Baker)		T	T	T	T							NA				NA	Xyonysius californicus	accepted name	7	5	5	0.18	0.05	0.46	0	No	1	1	5	0	0	0	0
Hemiptera	Heteroptera	Pentatomomorpha	Lygaeoidea	Lygaeidae	Orsillinae	Metrargini	Xyonysius		californicus	californicus	(St�l)	T											NA				NA	Xyonysius californicus	accepted name	7	5	5	0.18	0.05	0.46	0	No	1	1	5	0	0	0	0
Hemiptera	Heteroptera	Pentatomomorpha	Lygaeoidea	Lygaeidae	Orsillinae	Nysiini	Nysius		grandis		Baker		T		T								NA				NA	Nysius grandis	accepted name	1	NA	NA	NA	NA	NA	NA	NA	NA	NA	NA	NA	NA	NA	NA
Hemiptera	Heteroptera	Pentatomomorpha	Lygaeoidea	Lygaeidae	Orsillinae	Nysiini	Nysius		thymi		(Wolff)	T	T	T	T	T	T						NA		T	T	NA	Nysius thymi	accepted name	2	NA	NA	NA	NA	NA	NA	NA	NA	NA	NA	NA	NA	NA	NA
Hemiptera	Heteroptera	Pentatomomorpha	Lygaeoidea	Oxycarenidae			Crophius		disconotus		(Say)	T	T	T	T	T	T		T			T	NA	T	T		NA	Crophius disconotus	accepted name	10	1	NA	NA	NA	NA	NA	Yes	2	1	0	0	1	0	0
Hemiptera	Heteroptera	Pentatomomorpha	Lygaeoidea	Oxycarenidae			Crophius		ramosus		Barber	T	T	T									NA		T	T	NA	Crophius ramosus	accepted name	3	NA	NA	NA	NA	NA	NA	NA	NA	NA	NA	NA	NA	NA	NA
Hemiptera	Heteroptera	Pentatomomorpha	Lygaeoidea	Oxycarenidae			Crophius		bohemani		(St�l)	T											NA				NA	Crophius bohemani	accepted name	4	1	NA	NA	NA	NA	NA	Yes	2	1	0	0	1	0	0
Hemiptera	Heteroptera	Pentatomomorpha	Lygaeoidea	Oxycarenidae			Crophius		angustatus		Van Duzee	T											NA				NA	Crophius angustatus	accepted name	5	NA	NA	NA	NA	NA	NA	NA	NA	NA	NA	NA	NA	NA	NA
Hemiptera	Heteroptera	Pentatomomorpha	Lygaeoidea	Pachygronthidae		Pachygronthini	Oedancala		dorsalis		(Say)					T	T						NA				NA	Oedancala dorsalis	accepted name	11	2	2	0	NA	0	0	No	1	1	2	0	0	0	0
Hemiptera	Heteroptera	Pentatomomorpha	Lygaeoidea	Pachygronthidae		Teracriini	Phlegyas		abbreviatus		(Uhler)				T	T	T		T	T			NA				NA	Phlegyas abbreviatus	accepted name	16	5	5	0.49	0.08	0.93	0	No	1	1	5	0	0	0	0
Hemiptera	Heteroptera	Pentatomomorpha	Lygaeoidea	Pachygronthidae		Teracriini	Phlegyas		annulicrus		St�l	T											NA				NA	Phlegyas annulicrus	accepted name	14	8	8	0.62	0.19	2.5	0	No	1	2	8	0	0	0	0
Hemiptera	Heteroptera	Pentatomomorpha	Lygaeoidea	Rhyparochromidae	Rhyparochrominae	Myodochini	Slaterobius		insignis		(Uhler)	T	T	T	T	T	T			T	T	T	NA	T	T	T	NA	Slaterobius insignis	accepted name	70	49	49	1.29	0.1	11.61	0	No	1	2	49	0	0	0	0
Hemiptera	Heteroptera	Pentatomomorpha	Lygaeoidea	Rhyparochromidae	Rhyparochrominae	Myodochini	Myodocha		serripes		Olivier					T	T						NA				NA	Myodocha serripes	accepted name	10	5	5	0.37	0.08	0.64	0	No	1	1	5	0	0	0	0
Hemiptera	Heteroptera	Pentatomomorpha	Lygaeoidea	Rhyparochromidae	Rhyparochrominae	Drymini	Drymus		unus		(Say)			T	T	T	T	T	T	T			NA				NA	Drymus unus	accepted name	9	2	2	0	NA	0	0	No	1	1	2	0	0	0	0
Hemiptera	Heteroptera	Pentatomomorpha	Lygaeoidea	Rhyparochromidae	Rhyparochrominae	Drymini	Gastrodes		pacificus		(Provancher)	T											NA				NA	Gastrodes pacificus	accepted name	4	1	1	NA	NA	NA	NA	No	1	1	1	0	0	0	0
Hemiptera	Heteroptera	Pentatomomorpha	Lygaeoidea	Rhyparochromidae	Rhyparochrominae	Gonianotini	Malezonotus		sodalicius		(Uhler)	T											NA				NA	Malezonotus sodalicius	accepted name	7	1	1	NA	NA	NA	NA	No	1	1	1	0	0	0	0
Hemiptera	Heteroptera	Pentatomomorpha	Lygaeoidea	Rhyparochromidae	Rhyparochrominae	Myodochini	Pseudocnemodus		canadensis		(Provancher)	T				T	T						NA				NA	Pseudocnemodus canadensis	accepted name	3	1	NA	NA	NA	NA	NA	No	1	1	0	1	0	0	0
Hemiptera	Heteroptera	Pentatomomorpha	Lygaeoidea	Rhyparochromidae	Rhyparochrominae	Rhyparochromini	Peritrechus		tristis		Van Duzee	T											NA				NA	Peritrechus tristis	accepted name	3	1	NA	NA	NA	NA	NA	No	1	1	0	1	0	0	0
Hemiptera	Heteroptera	Pentatomomorpha	Lygaeoidea	Rhyparochromidae	Rhyparochrominae	Udeocorini	Neosuris		castanea		(Barber)	T											NA				NA	Neosuris castanea	accepted name	13	1	1	NA	NA	NA	NA	No	1	1	1	0	0	0	0
Hemiptera	Heteroptera	Pentatomomorpha	Lygaeoidea	Rhyparochromidae	Rhyparochrominae	Drymini	Scolopostethus		thomsoni		Reuter	T	T	T	T	T	T	T	T	T	T	T	NA	T	T	T	NA	Scolopostethus thomsoni	accepted name	21	13	11	0.2	0.02	0.59	0	NA	NA	2	11	1	0	0	0
Hemiptera	Heteroptera	Pentatomomorpha	Lygaeoidea	Rhyparochromidae	Rhyparochrominae	Rhyparochromini	Uhleriola		floralis		(Uhler)		T	T	T								NA				NA	Uhleriola floralis	accepted name	4	2	2	0.15	NA	0.15	0.15	No	1	1	2	0	0	0	0
Hemiptera	Heteroptera	Pentatomomorpha	Lygaeoidea	Rhyparochromidae	Rhyparochrominae	Myodochini	Kolenetrus		plenus		(Distant)	T	T	T		T	T						NA		T		NA	Kolenetrus plenus	accepted name	8	3	2	0.46	NA	0.46	0.46	No	1	2	2	1	0	0	0
Hemiptera	Heteroptera	Pentatomomorpha	Lygaeoidea	Rhyparochromidae	Rhyparochrominae	Rhyparochromini	Peritrechus		convivus		St�l	T	T	T	T	T	T	T	T	T	T		NA	T	T	T	NA	Peritrechus convivus	accepted name	17	5	5	0	0	0	0	No	1	2	5	0	0	0	0
Hemiptera	Heteroptera	Pentatomomorpha	Lygaeoidea	Rhyparochromidae	Rhyparochrominae	Myodochini	Sisamnes		claviger		(Uhler)	T											NA				NA	Sisamnes claviger	accepted name	8	5	5	0	0	0	0	No	1	1	5	0	0	0	0
Hemiptera	Heteroptera	Pentatomomorpha	Lygaeoidea	Rhyparochromidae	Rhyparochrominae	Stygnocorini	Stygnocoris		sabulosus		(Schilling)	I	I			I	I	I	I	I	I		NA				NA	Stygnocoris sabulosus	accepted name	15	8	8	0.53	0.09	1.34	0	No	1	1	8	0	0	0	0
Hemiptera	Heteroptera	Pentatomomorpha	Lygaeoidea	Rhyparochromidae	Rhyparochrominae	Gonianotini	Emblethis		vicarius		Horv�th	T	T	T	T	T	T						NA	T	T	T	NA	Emblethis vicarius	accepted name	19	7	7	4.16	0.98	8.94	0	No	1	2	7	0	0	0	0
Hemiptera	Heteroptera	Pentatomomorpha	Lygaeoidea	Rhyparochromidae	Rhyparochrominae	Megalonotini	Megalonotus		sabulicola		(Thomson)	I				I							NA				NA	Megalonotus sabulicola	accepted name	15	10	NA	NA	NA	NA	NA	No	1	1	0	0	10	0	0
Hemiptera	Heteroptera	Pentatomomorpha	Lygaeoidea	Rhyparochromidae	Rhyparochrominae	Stygnocorini	Stygnocoris		rusticus		(Fall�n)	I	I			I	I	I		I	I		NA				NA	Stygnocoris rusticus	accepted name	9	7	7	0	0	0	0	No	1	1	7	0	0	0	0
Hemiptera	Heteroptera	Pentatomomorpha	Lygaeoidea	Rhyparochromidae	Rhyparochrominae	Myodochini	Ligyrocoris		diffusus		(Uhler)	T	T	T	T	T	T		T	T	T		NA	T	T		NA	Ligyrocoris diffusus	accepted name	150	131	NA	0.03	0	0.37	0	No	1	2	0	0	124	0	0
Hemiptera	Heteroptera	Pentatomomorpha	Lygaeoidea	Rhyparochromidae	Rhyparochrominae	Megalonotini	Sphragisticus		nebulosus		(Fall�n)	T	T	T	T	T	T			T			NA	T	T	T	NA	Sphragisticus nebulosus	accepted name	28	13	13	0.09	0.01	0.33	0	No	1	1	13	0	0	0	0
Hemiptera	Heteroptera	Pentatomomorpha	Lygaeoidea	Rhyparochromidae	Rhyparochrominae	Myodochini	Ligyrocoris		sylvestris		(Linnaeus)	T	T	T	T	T	T	T	T	T	T	T	NA	T	T	T	NA	Ligyrocoris sylvestris	accepted name	46	33	NA	0.7	0.06	1.8	0	No	1	2	0	0	21	0	12
Hemiptera	Heteroptera	Pentatomomorpha	Lygaeoidea	Rhyparochromidae	Plinthisinae	Plinthisini	Plinthisus		americanus		Van Duzee		T	T	T	T	T		T				NA				NA	Plinthisus americanus	accepted name	3	1	1	NA	NA	NA	NA	No	1	1	1	0	0	0	0
Hemiptera	Heteroptera	Pentatomomorpha	Lygaeoidea	Rhyparochromidae	Rhyparochrominae	Drymini	Drymus		crassus		Van Duzee					T	T						NA				NA	Drymus crassus	accepted name	2	1	1	NA	NA	NA	NA	No	1	1	1	0	0	0	0
Hemiptera	Heteroptera	Pentatomomorpha	Lygaeoidea	Rhyparochromidae	Rhyparochrominae	Drymini	Eremocoris		melanotus		Walley	T											NA				NA	Eremocoris melanotus	accepted name	1	1	NA	NA	NA	NA	NA	No	1	1	0	1	0	0	0
Hemiptera	Heteroptera	Pentatomomorpha	Lygaeoidea	Rhyparochromidae	Rhyparochrominae	Lethaeini	Cryphula		trimaculata		(Distant)					T							NA				NA	Cryphula trimaculata	accepted name	4	2	2	0	NA	0	0	No	1	1	2	0	0	0	0
Hemiptera	Heteroptera	Pentatomomorpha	Lygaeoidea	Rhyparochromidae	Rhyparochrominae	Myodochini	Froeschneria		piligera		(St�l)					T							NA				NA	Froeschneria piligera	accepted name	3	NA	NA	NA	NA	NA	NA	NA	NA	NA	NA	NA	NA	NA	NA
Hemiptera	Heteroptera	Pentatomomorpha	Lygaeoidea	Rhyparochromidae	Rhyparochrominae	Rhyparochromini	Peritrechus		fraternus		Uhler	T	T	T	T	T	T						NA				NA	Peritrechus fraternus	accepted name	2	NA	NA	NA	NA	NA	NA	NA	NA	NA	NA	NA	NA	NA	NA
Hemiptera	Heteroptera	Pentatomomorpha	Lygaeoidea	Rhyparochromidae	Rhyparochrominae	Drymini	Eremocoris		ferus		(Say)	T				T	T			T			NA				NA	Eremocoris ferus	accepted name	8	6	NA	NA	NA	NA	NA	Yes	2	1	0	0	0	0	6
Hemiptera	Heteroptera	Pentatomomorpha	Lygaeoidea	Rhyparochromidae	Rhyparochrominae	Myodochini	Neopamera		albocincta		(Barber)					T							NA				NA	Neopamera albocincta	accepted name	4	NA	NA	NA	NA	NA	NA	NA	NA	NA	NA	NA	NA	NA	NA
Hemiptera	Heteroptera	Pentatomomorpha	Lygaeoidea	Rhyparochromidae	Rhyparochrominae	Myodochini	Perigenes		constrictus		(Say)					T	T			T			NA			T	NA	Perigenes constrictus	accepted name	3	2	2	0	NA	0	0	No	1	1	2	0	0	0	0
Hemiptera	Heteroptera	Pentatomomorpha	Lygaeoidea	Rhyparochromidae	Rhyparochrominae	Ozophorini	Ozophora		picturata		Uhler					T							NA				NA	Ozophora picturata	accepted name	4	2	NA	NA	NA	NA	NA	No	1	1	0	0	2	0	0
Hemiptera	Heteroptera	Pentatomomorpha	Lygaeoidea	Rhyparochromidae	Rhyparochrominae	Antillocorini	Antillocoris		pilosulus		(St�l)					T	T						NA				NA	Antillocoris pilosulus	accepted name	7	2	2	0	NA	0	0	No	1	1	2	0	0	0	0
Hemiptera	Heteroptera	Pentatomomorpha	Lygaeoidea	Rhyparochromidae	Rhyparochrominae	Gonianotini	Atrazonotus		umbrosus		(Distant)			T	T	T							NA	T			NA	Atrazonotus umbrosus	accepted name	3	2	2	0.19	NA	0.19	0.19	No	1	1	2	0	0	0	0
Hemiptera	Heteroptera	Pentatomomorpha	Lygaeoidea	Rhyparochromidae	Rhyparochrominae	Lethaeini	Xestocoris		nitens		Van Duzee					T	T				T		NA				NA	Xestocoris nitens	accepted name	4	NA	NA	NA	NA	NA	NA	NA	NA	NA	NA	NA	NA	NA	NA
Hemiptera	Heteroptera	Pentatomomorpha	Lygaeoidea	Rhyparochromidae	Rhyparochrominae	Myodochini	Ligyrocoris		latimarginatus		Barber	T											NA				NA	Ligyrocoris latimarginatus	accepted name	4	3	3	0	0	0	0	No	1	1	3	0	0	0	0
Hemiptera	Heteroptera	Pentatomomorpha	Lygaeoidea	Rhyparochromidae	Rhyparochrominae	Myodochini	Pseudopachybrachius		basalis		(Dallas)					T	T						NA				NA	Pseudopachybrachius basalis	accepted name	6	2	2	NA	NA	NA	NA	No	1	1	2	0	0	0	0
Hemiptera	Heteroptera	Pentatomomorpha	Lygaeoidea	Rhyparochromidae	Rhyparochrominae	Myodochini	Heraeus		plebejus		St�l					T	T						NA				NA	Heraeus plebejus	accepted name	7	2	2	0.75	NA	0.75	0.75	No	1	1	2	0	0	0	0
Hemiptera	Heteroptera	Pentatomomorpha	Lygaeoidea	Rhyparochromidae	Rhyparochrominae	Drymini	Scolopostethus		diffidens		Horv�th	T				T	T			T			NA				NA	Scolopostethus diffidens	accepted name	8	NA	NA	NA	NA	NA	NA	NA	NA	NA	NA	NA	NA	NA	NA
Hemiptera	Heteroptera	Pentatomomorpha	Lygaeoidea	Rhyparochromidae	Rhyparochrominae	Gonianotini	Trapezonotus		arenarius		(Linnaeus)	T	T	T	T	T	T						NA	T	T		NA	Trapezonotus arenarius	accepted name	7	2	2	0	NA	0	0	No	1	1	2	0	0	0	0
Hemiptera	Heteroptera	Pentatomomorpha	Lygaeoidea	Rhyparochromidae	Rhyparochrominae	Drymini	Eremocoris		borealis		(Dallas)	T	T	T	T	T	T		T	T	T	T	NA		T	T	NA	Eremocoris borealis	accepted name	18	12	NA	NA	NA	NA	NA	NA	NA	1	0	0	0	0	9
Hemiptera	Heteroptera	Pentatomomorpha	Lygaeoidea	Rhyparochromidae	Rhyparochrominae	Myodochini	Zeridoneus		costalis		(Van Duzee)	T	T	T	T	T	T						NA				NA	Zeridoneus costalis	accepted name	8	4	4	0.09	0.04	0.19	0	No	1	1	4	0	0	0	0
Hemiptera	Heteroptera	Pentatomomorpha	Lygaeoidea	Rhyparochromidae	Rhyparochrominae	Antillocorini	Antillocoris		minutus		(Bergroth)					T	T		T	T	T		NA				NA	Antillocoris minutus	accepted name	16	NA	NA	NA	NA	NA	NA	NA	NA	NA	NA	NA	NA	NA	NA
Hemiptera	Heteroptera	Pentatomomorpha	Lygaeoidea	Rhyparochromidae	Plinthisinae	Plinthisini	Plinthisus		indentatus		Barber			T									NA				NA	Plinthisus indentatus	accepted name	NA	NA	NA	NA	NA	NA	NA	NA	NA	NA	NA	NA	NA	NA	NA
Hemiptera	Heteroptera	Pentatomomorpha	Lygaeoidea	Rhyparochromidae	Rhyparochrominae	Antillocorini	Botocudo		modestus		(Barber)	T											NA				NA	Botocudo modestus	accepted name	1	NA	NA	NA	NA	NA	NA	NA	NA	NA	NA	NA	NA	NA	NA
Hemiptera	Heteroptera	Pentatomomorpha	Lygaeoidea	Rhyparochromidae	Rhyparochrominae	Drymini	Eremocoris		canadensis		Walley	T											NA				NA	Eremocoris canadensis	accepted name	NA	NA	NA	NA	NA	NA	NA	NA	NA	NA	NA	NA	NA	NA	NA
Hemiptera	Heteroptera	Pentatomomorpha	Lygaeoidea	Rhyparochromidae	Rhyparochrominae	Drymini	Eremocoris		obscurus		Van Duzee	T											NA				NA	Eremocoris obscurus	accepted name	1	NA	NA	NA	NA	NA	NA	NA	NA	NA	NA	NA	NA	NA	NA
Hemiptera	Heteroptera	Pentatomomorpha	Lygaeoidea	Rhyparochromidae	Rhyparochrominae	Drymini	Eremocoris		setosus		Blatchley						T						NA				NA	Eremocoris setosus	accepted name	1	NA	NA	NA	NA	NA	NA	NA	NA	NA	NA	NA	NA	NA	NA
Hemiptera	Heteroptera	Pentatomomorpha	Lygaeoidea	Rhyparochromidae	Rhyparochrominae	Drymini	Gastrodes		grossipes		(DeGeer)					$							NA				NA	Gastrodes grossipes	Not on COL	NA	NA	NA	NA	NA	NA	NA	NA	NA	NA	NA	NA	NA	NA	NA
Hemiptera	Heteroptera	Pentatomomorpha	Lygaeoidea	Rhyparochromidae	Rhyparochrominae	Drymini	Gastrodes		intermedius		Usinger	T											NA				NA	Gastrodes intermedius	accepted name	NA	NA	NA	NA	NA	NA	NA	NA	NA	NA	NA	NA	NA	NA	NA
Hemiptera	Heteroptera	Pentatomomorpha	Lygaeoidea	Rhyparochromidae	Rhyparochrominae	Drymini	Gastrodes		walleyi		Usinger					T							NA				NA	Gastrodes walleyi	accepted name	NA	NA	NA	NA	NA	NA	NA	NA	NA	NA	NA	NA	NA	NA	NA
Hemiptera	Heteroptera	Pentatomomorpha	Lygaeoidea	Rhyparochromidae	Rhyparochrominae	Drymini	Scolopostethus		atlanticus		Horv�th	T			T	T	T				T		NA				NA	Scolopostethus atlanticus	accepted name	1	NA	NA	NA	NA	NA	NA	NA	NA	NA	NA	NA	NA	NA	NA
Hemiptera	Heteroptera	Pentatomomorpha	Lygaeoidea	Rhyparochromidae	Rhyparochrominae	Drymini	Scolopostethus		pacificus		Barber	T											NA				NA	Scolopostethus pacificus	accepted name	1	NA	NA	NA	NA	NA	NA	NA	NA	NA	NA	NA	NA	NA	NA
Hemiptera	Heteroptera	Pentatomomorpha	Lygaeoidea	Rhyparochromidae	Rhyparochrominae	Drymini	Scolopostethus		tropicus		(Distant)	T											NA				NA	Scolopostethus tropicus	accepted name	1	NA	NA	NA	NA	NA	NA	NA	NA	NA	NA	NA	NA	NA	NA
Hemiptera	Heteroptera	Pentatomomorpha	Lygaeoidea	Rhyparochromidae	Rhyparochrominae	Gonianotini	Malezonotus		angustatus		(Van Duzee)	T											NA				NA	Malezonotus angustatus	accepted name	2	NA	NA	NA	NA	NA	NA	NA	NA	NA	NA	NA	NA	NA	NA
Hemiptera	Heteroptera	Pentatomomorpha	Lygaeoidea	Rhyparochromidae	Rhyparochrominae	Gonianotini	Malezonotus		arcuatus		Ashlock	T											NA				NA	Malezonotus arcuatus	accepted name	NA	NA	NA	NA	NA	NA	NA	NA	NA	NA	NA	NA	NA	NA	NA
Hemiptera	Heteroptera	Pentatomomorpha	Lygaeoidea	Rhyparochromidae	Rhyparochrominae	Gonianotini	Malezonotus		grossus		Van Duzee	T											NA				NA	Malezonotus grossus	accepted name	2	2	2	0.15	NA	0.15	0.15	No	1	1	2	0	0	0	0
Hemiptera	Heteroptera	Pentatomomorpha	Lygaeoidea	Rhyparochromidae	Rhyparochrominae	Megalonotini	Lamprodema		maurum		(Fabricius)									I			NA				NA	Lamprodema maurum	accepted name	2	2	2	0	NA	0	0	No	1	1	2	0	0	0	0
Hemiptera	Heteroptera	Pentatomomorpha	Lygaeoidea	Rhyparochromidae	Rhyparochrominae	Myodochini	Carpilis		consimilis		Barber						T						NA				NA	Carpilis consimilis	accepted name	2	NA	NA	NA	NA	NA	NA	NA	NA	NA	NA	NA	NA	NA	NA
Hemiptera	Heteroptera	Pentatomomorpha	Lygaeoidea	Rhyparochromidae	Rhyparochrominae	Myodochini	Ligyrocoris		caricis		Sweet						T						NA				NA	Ligyrocoris caricis	accepted name	NA	NA	NA	NA	NA	NA	NA	NA	NA	NA	NA	NA	NA	NA	NA
Hemiptera	Heteroptera	Pentatomomorpha	Lygaeoidea	Rhyparochromidae	Rhyparochrominae	Myodochini	Ligyrocoris		depictus		Barber						T						NA				NA	Ligyrocoris depictus	accepted name	1	NA	NA	NA	NA	NA	NA	NA	NA	NA	NA	NA	NA	NA	NA
Hemiptera	Heteroptera	Pentatomomorpha	Lygaeoidea	Rhyparochromidae	Rhyparochrominae	Myodochini	Neopamera		bilobata	bilobata	(Say)					T							NA				NA	Neopamera bilobata	accepted name	4	NA	NA	NA	NA	NA	NA	NA	NA	NA	NA	NA	NA	NA	NA
Hemiptera	Heteroptera	Pentatomomorpha	Lygaeoidea	Rhyparochromidae	Rhyparochrominae	Myodochini	Pachybrachius		fracticollis		(Schilling)						I						NA				NA	Pachybrachius fracticollis	accepted name	NA	NA	NA	NA	NA	NA	NA	NA	NA	NA	NA	NA	NA	NA	NA
Hemiptera	Heteroptera	Pentatomomorpha	Lygaeoidea	Rhyparochromidae	Rhyparochrominae	Myodochini	Pachybrachius		luridus		Hahn						I						NA				NA	Pachybrachius luridus	accepted name	NA	NA	NA	NA	NA	NA	NA	NA	NA	NA	NA	NA	NA	NA	NA
Hemiptera	Heteroptera	Pentatomomorpha	Lygaeoidea	Rhyparochromidae	Rhyparochrominae	Ozophorini	Ozophora		occidentalis		Slater	T											NA				NA	Ozophora occidentalis	Not on COL	NA	NA	NA	NA	NA	NA	NA	NA	NA	NA	NA	NA	NA	NA	NA
Hemiptera	Heteroptera	Pentatomomorpha	Lygaeoidea	Rhyparochromidae	Rhyparochrominae	Rhyparochromini	Cordillonotus		stellatus		Scudder	T											NA				NA	Cordillonotus stellatus	accepted name	NA	NA	NA	NA	NA	NA	NA	NA	NA	NA	NA	NA	NA	NA	NA
Hemiptera	Heteroptera	Pentatomomorpha	Lygaeoidea	Rhyparochromidae	Rhyparochrominae	Rhyparochromini	Peritrechus		pilosus		Scudder	T											NA				NA	Peritrechus pilosus	Not on COL	NA	NA	NA	NA	NA	NA	NA	NA	NA	NA	NA	NA	NA	NA	NA
Hemiptera	Heteroptera	Gerromorpha	Mesovelioidea	Mesoveliidae	Mesoveliinae		Mesovelia		mulsanti		White	T	T	T	T	T	T		T	T	T		NA	T			NA	Mesovelia mulsanti	accepted name	19	3	3	0.64	0.12	0.81	0.4	No	1	1	3	0	0	0	0
Hemiptera	Heteroptera	Gerromorpha	Mesovelioidea	Mesoveliidae	Mesoveliinae		Mesovelia		amoena		Uhler						T		T				NA				NA	Mesovelia amoena	accepted name	NA	NA	NA	NA	NA	NA	NA	NA	NA	NA	NA	NA	NA	NA	NA
Hemiptera	Heteroptera	Cimicomorpha	Miroidea	Microphysidae			Loricula		bipunctata		(Perris)	I											NA				NA	Loricula bipunctata	accepted name	NA	NA	NA	NA	NA	NA	NA	NA	NA	NA	NA	NA	NA	NA	NA
Hemiptera	Heteroptera	Cimicomorpha	Miroidea	Microphysidae			Loricula		elegantula		(Baerensprung)	$											NA				NA	Loricula elegantula	Not on COL	NA	NA	NA	NA	NA	NA	NA	NA	NA	NA	NA	NA	NA	NA	NA
Hemiptera	Heteroptera	Cimicomorpha	Miroidea	Microphysidae			Loricula		pselaphiformis		Curtis									I			NA				NA	Loricula pselaphiformis	accepted name	3	NA	NA	NA	NA	NA	NA	NA	NA	NA	NA	NA	NA	NA	NA
Hemiptera	Heteroptera	Cimicomorpha	Miroidea	Microphysidae			Myrmedobia		exilis		(Fall�n)										I		NA				NA	Myrmedobia exilis	accepted name	NA	NA	NA	NA	NA	NA	NA	NA	NA	NA	NA	NA	NA	NA	NA
Hemiptera	Heteroptera	Cimicomorpha	Miroidea	Miridae	Bryocorinae	Dicyphini	Dicyphus		discrepans		Knight	T	T	T	T	T	T		T	T			NA		T	T	NA	Dicyphus discrepans	accepted name	3	2	NA	NA	NA	NA	NA	Yes	2	1	0	0	2	0	0
Hemiptera	Heteroptera	Cimicomorpha	Miroidea	Miridae	Orthotylinae	Orthotylini	Aoplonema		princeps		Uhler	T	T	T									NA				NA	Aoplonema princeps	Not on COL	2	1	1	NA	NA	NA	NA	No	1	1	1	0	0	0	0
Hemiptera	Heteroptera	Cimicomorpha	Miroidea	Miridae	Orthotylinae	Orthotylini	Lopidea		instabilis		(Reuter)					T	T						NA				NA	Lopidea instabilis	accepted name	4	4	4	1.05	0.33	2.09	0	No	1	2	4	0	0	0	0
Hemiptera	Heteroptera	Cimicomorpha	Miroidea	Miridae	Orthotylinae	Orthotylini	Ilnacorella		argentata		Knight	T											NA				NA	Ilnacorella argentata	accepted name	6	5	5	0.46	0.13	0.92	0	No	1	1	5	0	0	0	0
Hemiptera	Heteroptera	Cimicomorpha	Miroidea	Miridae	Orthotylinae	Halticini	Halticus		bractatus		(Say)					T	T		T				NA				NA	Halticus bractatus	accepted name	11	3	3	0.66	0.26	1.01	0.15	No	1	1	3	0	0	0	0
Hemiptera	Heteroptera	Cimicomorpha	Miroidea	Miridae	Mirinae	Mirini	Poecilocapsus		lineatus		(Fabricius)			T	T	T	T	T	T	T			NA				NA	Poecilocapsus lineatus	accepted name	14	3	2	1.65	NA	1.65	1.65	No	1	2	2	1	0	0	0
Hemiptera	Heteroptera	Cimicomorpha	Miroidea	Miridae	Mirinae	Stenodemini	Teratocoris		caricis		Kirkaldy	T	T	T	T		T				T	T	NA	T	T	T	NA	Teratocoris caricis	accepted name	40	37	37	0	0	0	0	No	1	1	37	0	0	0	0
Hemiptera	Heteroptera	Cimicomorpha	Miroidea	Miridae	Deraeocorinae	Deraeocorini	Deraeocoris		schwarzii		(Uhler)	T											NA				NA	Deraeocoris schwarzii	accepted name	3	1	NA	NA	NA	NA	NA	No	1	1	0	1	0	0	0
Hemiptera	Heteroptera	Cimicomorpha	Miroidea	Miridae	Mirinae	Mirini	Dichrooscytus		repletus		(Heidemann)					T	T	T	T	T			NA				NA	Dichrooscytus repletus	accepted name	3	1	NA	NA	NA	NA	NA	No	1	1	0	1	0	0	0
Hemiptera	Heteroptera	Cimicomorpha	Miroidea	Miridae	Mirinae	Mirini	Irbisia		nigripes		Knight	T	T										NA				NA	Irbisia nigripes	accepted name	1	1	NA	NA	NA	NA	NA	Yes	2	1	0	0	1	0	0
Hemiptera	Heteroptera	Cimicomorpha	Miroidea	Miridae	Mirinae	Mirini	Irbisia		pacifica		(Uhler)	T											NA				NA	Irbisia pacifica	accepted name	5	1	NA	NA	NA	NA	NA	No	1	1	0	1	0	0	0
Hemiptera	Heteroptera	Cimicomorpha	Miroidea	Miridae	Mirinae	Mirini	Lygidea		rosacea		Reuter	T	T	T	T	T	T				T		NA				NA	Lygidea rosacea	accepted name	15	1	NA	NA	NA	NA	NA	Yes	4	1	0	0	1	0	0
Hemiptera	Heteroptera	Cimicomorpha	Miroidea	Miridae	Mirinae	Mirini	Neolygus		laureae		(Knight)					T	T						NA				NA	Neolygus laureae	Not on COL	3	1	NA	NA	NA	NA	NA	No	1	1	0	1	0	0	0
Hemiptera	Heteroptera	Cimicomorpha	Miroidea	Miridae	Mirinae	Mirini	Lygus		convexicollis		Reuter	T	T	T									NA				NA	Lygus convexicollis	accepted name	3	1	NA	NA	NA	NA	NA	Yes	24	1	0	0	0	0	1
Hemiptera	Heteroptera	Cimicomorpha	Miroidea	Miridae	Mirinae	Mirini	Lygus		oregonae		Knight	T											NA				NA	Lygus oregonae	accepted name	5	1	NA	NA	NA	NA	NA	Yes	24	1	0	0	0	0	1
Hemiptera	Heteroptera	Cimicomorpha	Miroidea	Miridae	Mirinae	Mirini	Lygus		rubroclarus		Knight	T	T	T	T	T	T	T	T	T	T		NA				NA	Lygus rubroclarus	accepted name	13	1	NA	NA	NA	NA	NA	Yes	24	1	0	0	0	0	1
Hemiptera	Heteroptera	Cimicomorpha	Miroidea	Miridae	Mirinae	Mirini	Lygus		rugulipennis		Poppius	T	T										NA	T	T	T	NA	Lygus rugulipennis	accepted name	4	2	NA	NA	NA	NA	NA	Yes	24	1	0	0	0	0	2
Hemiptera	Heteroptera	Cimicomorpha	Miroidea	Miridae	Mirinae	Mirini	Phytocoris		politus		(Reuter)	T											NA				NA	Phytocoris politus	accepted name	1	1	NA	NA	NA	NA	NA	No	1	1	0	1	0	0	0
Hemiptera	Heteroptera	Cimicomorpha	Miroidea	Miridae	Mirinae	Mirini	Phytocoris		strigosus		Knight	T											NA				NA	Phytocoris strigosus	accepted name	3	1	1	NA	NA	NA	NA	No	1	1	1	0	0	0	0
Hemiptera	Heteroptera	Cimicomorpha	Miroidea	Miridae	Mirinae	Mirini	Polymerus		cognatus		(Fieber)	T	T	T	T	T	T		T				NA				NA	Polymerus cognatus	accepted name	1	1	NA	NA	NA	NA	NA	Yes	2	1	0	0	1	0	0
Hemiptera	Heteroptera	Cimicomorpha	Miroidea	Miridae	Mirinae	Mirini	Polymerus		diffusus		(Uhler)	T	T	T									NA				NA	Polymerus diffusus	accepted name	2	1	NA	NA	NA	NA	NA	No	1	1	0	1	0	0	0
Hemiptera	Heteroptera	Cimicomorpha	Miroidea	Miridae	Mirinae	Mirini	Tropidosteptes		pettiti		Reuter				T	T	T						NA				NA	Tropidosteptes pettiti	accepted name	1	1	1	NA	NA	NA	NA	No	1	1	1	0	0	0	0
Hemiptera	Heteroptera	Cimicomorpha	Miroidea	Miridae	Mirinae	Stenodemini	Leptopterna		ferrugata		(Fall�n)												NA	T	T	T	NA	Leptopterna ferrugata	accepted name	6	1	1	NA	NA	NA	NA	No	1	1	1	0	0	0	0
Hemiptera	Heteroptera	Cimicomorpha	Miroidea	Miridae	Mirinae	Stenodemini	Teratocoris		discolor		Uhler	T	T	T	T	T	T						NA				NA	Teratocoris discolor	accepted name	NA	NA	NA	NA	NA	NA	NA	NA	NA	NA	NA	NA	NA	NA	NA
Hemiptera	Heteroptera	Cimicomorpha	Miroidea	Miridae	Mirinae	Stenodemini	Teratocoris		paludum		Sahlberg	T	T	T	T	T	T		T		T	T	NA	T	T	T	NA	Teratocoris paludum	accepted name	5	2	2	0	NA	0	0	No	1	1	2	0	0	0	0
Hemiptera	Heteroptera	Cimicomorpha	Miroidea	Miridae	Orthotylinae	Halticini	Halticus		apterus		(Linnaeus)					I	I	I	I	I	I		NA				NA	Halticus apterus	accepted name	3	2	2	0.37	NA	0.37	0.37	No	1	1	2	0	0	0	0
Hemiptera	Heteroptera	Cimicomorpha	Miroidea	Miridae	Orthotylinae	Halticini	Labops		brooksi		Slater	T	T	T	T	T							NA				NA	Labops brooksi	accepted name	4	1	NA	NA	NA	NA	NA	NA	NA	0	0	0	0	0	0
Hemiptera	Heteroptera	Cimicomorpha	Miroidea	Miridae	Orthotylinae	Halticini	Labops		hirtus		Knight	T	T	T		T	T						NA	T			NA	Labops hirtus	accepted name	2	1	NA	NA	NA	NA	NA	No	1	1	0	1	0	0	0
Hemiptera	Heteroptera	Cimicomorpha	Miroidea	Miridae	Orthotylinae	Orthotylini	Blepharidopterus		chlorionis		(Say)					T	T						NA				NA	Blepharidopterus chlorionis	accepted name	3	3	NA	NA	NA	NA	NA	No	1	1	0	0	0	3	0
Hemiptera	Heteroptera	Cimicomorpha	Miroidea	Miridae	Orthotylinae	Orthotylini	Brooksetta		viridicata		(Uhler)	T	T	T	T								NA		T		NA	Brooksetta viridicata	accepted name	3	1	NA	NA	NA	NA	NA	No	1	1	0	1	0	0	0
Hemiptera	Heteroptera	Cimicomorpha	Miroidea	Miridae	Orthotylinae	Orthotylini	Ceratocapsus		apicatus		Van Duzee	T											NA				NA	Ceratocapsus apicatus	accepted name	4	3	2	0.17	NA	0.17	0.17	No	1	2	2	1	0	0	0
Hemiptera	Heteroptera	Cimicomorpha	Miroidea	Miridae	Orthotylinae	Orthotylini	Labopidea		bermani		Kerzhner												TRUE	T	T	T	NA	Labopidea bermani	accepted name	3	1	1	NA	NA	NA	NA	No	1	1	1	0	0	0	0
Hemiptera	Heteroptera	Cimicomorpha	Miroidea	Miridae	Orthotylinae	Orthotylini	Labopidea		simplex		(Uhler)	T	T	T	T								NA				NA	Labopidea simplex	accepted name	3	3	NA	NA	NA	NA	NA	Yes	2	1	0	0	3	0	0
Hemiptera	Heteroptera	Cimicomorpha	Miroidea	Miridae	Orthotylinae	Orthotylini	Lopidea		teton		Knight		T	T	T								NA				NA	Lopidea teton	accepted name	102	100	100	0.01	0	0.39	0	No	1	1	100	0	0	0	0
Hemiptera	Heteroptera	Cimicomorpha	Miroidea	Miridae	Orthotylinae	Orthotylini	Slaterocoris		pallidicornis		(Knight)		T	T	T					T			NA				NA	Slaterocoris pallidicornis	accepted name	12	1	NA	NA	NA	NA	NA	Yes	2	1	0	0	1	0	0
Hemiptera	Heteroptera	Cimicomorpha	Miroidea	Miridae	Phylinae	Hallodapini	Orectoderus		arcuatus		Knight	T											NA				NA	Orectoderus arcuatus	accepted name	2	1	NA	NA	NA	NA	NA	No	1	1	0	1	0	0	0
Hemiptera	Heteroptera	Cimicomorpha	Miroidea	Miridae	Phylinae	Leucophoropterini	Tytthus		pygmaeus		(Zetterstedt)	T	T	T		T					T	T	NA		T	T	NA	Tytthus pygmaeus	accepted name	3	1	1	NA	NA	NA	NA	No	1	1	1	0	0	0	0
Hemiptera	Heteroptera	Cimicomorpha	Miroidea	Miridae	Phylinae	Phylini	Amblytylus		nasutus		(Kirschbaum)	I				I							NA				NA	Amblytylus nasutus	accepted name	4	2	2	0	NA	0	0	No	1	1	2	0	0	0	0
Hemiptera	Heteroptera	Cimicomorpha	Miroidea	Miridae	Phylinae	Phylini	Atractotomus		cooperi		Stonedahl	T											NA				NA	Atractotomus cooperi	accepted name	4	3	3	0.24	0.06	0.37	0.18	No	1	1	3	0	0	0	0
Hemiptera	Heteroptera	Cimicomorpha	Miroidea	Miridae	Phylinae	Phylini	Lepidargyrus		ancorifer		(Fieber)	I				I							NA				NA	Lepidargyrus ancorifer	accepted name	3	2	2	0	NA	0	0	No	1	1	2	0	0	0	0
Hemiptera	Heteroptera	Cimicomorpha	Miroidea	Miridae	Phylinae	Phylini	Plagiognathus		dispar		Knight				T	T	T						NA				NA	Plagiognathus dispar	accepted name	13	13	13	0.06	0.01	0.17	0	No	1	1	13	0	0	0	0
Hemiptera	Heteroptera	Cimicomorpha	Miroidea	Miridae	Phylinae	Phylini	Plagiognathus		punctatipes		Knight					T	T		T	T			NA				NA	Plagiognathus punctatipes	accepted name	3	3	NA	NA	NA	NA	NA	Yes	2	1	0	0	0	3	0
Hemiptera	Heteroptera	Cimicomorpha	Miroidea	Miridae	Phylinae	Pilophorini	Pilophorus		piceicola		Knight		T	T	T	T	T	T	T	T			NA				NA	Pilophorus piceicola	accepted name	1	1	1	NA	NA	NA	NA	No	1	1	1	0	0	0	0
Hemiptera	Heteroptera	Cimicomorpha	Miroidea	Miridae	Mirinae	Mirini	Neolygus		omnivagus		(Knight)				T	T	T		T	T			NA				NA	Neolygus omnivagus	Not on COL	5	4	4	0.5	0.08	0.79	0.31	No	1	1	4	0	0	0	0
Hemiptera	Heteroptera	Cimicomorpha	Miroidea	Miridae	Mirinae	Mirini	Salignus		tahoensis		(Knight)	T	T		T	T	T		T		T	T	NA	T	T	T	NA	Salignus tahoensis	accepted name	12	9	9	0.43	0.05	1.02	0	No	1	1	9	0	0	0	0
Hemiptera	Heteroptera	Cimicomorpha	Miroidea	Miridae	Mirinae	Stenodemini	Pithanus		maerkelii		(Herrich-Schaeffer)	I	I			I	I	I	I	I	I		NA				NA	Pithanus maerkelii	accepted name	10	3	3	NA	NA	NA	NA	No	1	1	3	0	0	0	0
Hemiptera	Heteroptera	Cimicomorpha	Miroidea	Miridae	Mirinae	Mirini	Phytocoris		dumicola		Stonedahl	T											NA				NA	Phytocoris dumicola	accepted name	3	2	2	0	NA	0	0	No	1	1	2	0	0	0	0
Hemiptera	Heteroptera	Cimicomorpha	Miroidea	Miridae	Mirinae	Mirini	Phytocoris		inops		Uhler	T					T						NA				NA	Phytocoris inops	accepted name	3	3	3	0.74	0.29	1.11	0.16	No	1	1	3	0	0	0	0
Hemiptera	Heteroptera	Cimicomorpha	Miroidea	Miridae	Mirinae	Mirini	Phytocoris		lasiomerus		Reuter	T	T	T	T	T	T		T	T			NA				NA	Phytocoris lasiomerus	accepted name	4	3	3	0	0	0	0	No	1	1	3	0	0	0	0
Hemiptera	Heteroptera	Cimicomorpha	Miroidea	Miridae	Mirinae	Mirini	Phytocoris		salicis		Knight			T	T	T	T		T	T			NA				NA	Phytocoris salicis	accepted name	5	4	NA	NA	NA	NA	NA	Yes	2	1	0	0	4	0	0
Hemiptera	Heteroptera	Cimicomorpha	Miroidea	Miridae	Phylinae	Phylini	Phoenicocoris		strobicola		(Knight)					T	T		T	T			NA				NA	Phoenicocoris strobicola	accepted name	12	10	10	0.17	0.02	0.51	0	No	1	1	10	0	0	0	0
Hemiptera	Heteroptera	Cimicomorpha	Miroidea	Miridae	Mirinae	Mirini	Lygus		plagiatus		Uhler		T	T	T	T	T						NA				NA	Lygus plagiatus	accepted name	11	5	NA	NA	NA	NA	NA	Yes	24	1	0	0	0	0	5
Hemiptera	Heteroptera	Cimicomorpha	Miroidea	Miridae	Mirinae	Mirini	Phytocoris		knowltoni		Knight	T	T										NA		T		NA	Phytocoris knowltoni	accepted name	11	9	9	0.42	0.06	1.09	0	No	1	1	9	0	0	0	0
Hemiptera	Heteroptera	Cimicomorpha	Miroidea	Miridae	Mirinae	Stenodemini	Stenodema	Stenodema	pilosipes		Kelton	T	T	T	T								NA	T	T	T	NA	Stenodema pilosipes	accepted name	28	10	NA	NA	NA	NA	NA	Yes	2	1	0	0	10	0	0
Hemiptera	Heteroptera	Cimicomorpha	Miroidea	Miridae	Mirinae	Mirini	Orthops		scutellatus		Uhler	T	T	T	T	T	T	T	T	T	T	T	NA		T	T	NA	Orthops scutellatus	accepted name	13	12	12	0.49	0.08	1.55	0	No	1	2	12	0	0	0	0
Hemiptera	Heteroptera	Cimicomorpha	Miroidea	Miridae	Bryocorinae	Dicyphini	Tupiocoris		rubi		(Knight)	T	T	T	T	T	T	T	T	T	T	T	NA		T		NA	Tupiocoris rubi	Not on COL	2	2	2	0	NA	0	0	No	1	1	2	0	0	0	0
Hemiptera	Heteroptera	Cimicomorpha	Miroidea	Miridae	Deraeocorinae	Deraeocorini	Deraeocoris		bakeri		Knight	T											NA				NA	Deraeocoris bakeri	accepted name	4	2	NA	NA	NA	NA	NA	Yes	2	2	0	1	1	0	0
Hemiptera	Heteroptera	Cimicomorpha	Miroidea	Miridae	Deraeocorinae	Deraeocorini	Deraeocoris		brevis		(Uhler)	T	T	T	T								NA	T	T	T	NA	Deraeocoris brevis	accepted name	9	4	3	0.96	0.3	1.28	0.36	No	1	2	3	0	1	0	0
Hemiptera	Heteroptera	Cimicomorpha	Miroidea	Miridae	Deraeocorinae	Deraeocorini	Deraeocoris		fulgidus		(Van Duzee)	T											NA				NA	Deraeocoris fulgidus	accepted name	5	3	3	1.24	0.62	1.86	0	No	1	1	3	0	0	0	0
Hemiptera	Heteroptera	Cimicomorpha	Miroidea	Miridae	Deraeocorinae	Deraeocorini	Deraeocoris		piceicola		Knight	T	T										NA		T		NA	Deraeocoris piceicola	accepted name	3	2	2	0.34	NA	0.34	0.34	No	1	1	2	0	0	0	0
Hemiptera	Heteroptera	Cimicomorpha	Miroidea	Miridae	Mirinae	Mirini	Dichrooscytus		latifrons		Knight	T	T	T	T	T	T	T	T	T	T		NA		T	T	NA	Dichrooscytus latifrons	accepted name	8	3	3	0	0	0	0	No	1	1	3	0	0	0	0
Hemiptera	Heteroptera	Cimicomorpha	Miroidea	Miridae	Mirinae	Mirini	Irbisia		knighti		Schwartz & Lattin	T											NA				NA	Irbisia knighti	accepted name	2	2	NA	NA	NA	NA	NA	No	1	1	0	0	2	0	0
Hemiptera	Heteroptera	Cimicomorpha	Miroidea	Miridae	Mirinae	Mirini	Lygus		ceanothi		Knight	T	T										NA				NA	Lygus ceanothi	accepted name	4	2	NA	NA	NA	NA	NA	Yes	24	1	0	0	0	0	2
Hemiptera	Heteroptera	Cimicomorpha	Miroidea	Miridae	Mirinae	Mirini	Lygus		unctuosus		(Kelton)	T	T	T	T	T	T		T				NA	T			NA	Lygus unctuosus	accepted name	10	2	NA	NA	NA	NA	NA	Yes	24	1	0	0	0	0	2
Hemiptera	Heteroptera	Cimicomorpha	Miroidea	Miridae	Mirinae	Mirini	Lygus		vanduzeei		Knight			T	T	T	T	T	T	T			NA				NA	Lygus vanduzeei	accepted name	14	7	7	0.17	0.04	0.39	0	No	1	1	7	0	0	0	0
Hemiptera	Heteroptera	Cimicomorpha	Miroidea	Miridae	Mirinae	Mirini	Nonlygus		nubilatus		(Knight)	T											NA				NA	Nonlygus nubilatus	accepted name	8	2	2	0.21	NA	0.21	0.21	No	1	1	2	0	0	0	0
Hemiptera	Heteroptera	Cimicomorpha	Miroidea	Miridae	Mirinae	Mirini	Phytocoris		jucundus		Van Duzee	T											NA				NA	Phytocoris jucundus	accepted name	3	3	3	0.11	0.05	0.17	0	No	1	1	3	0	0	0	0
Hemiptera	Heteroptera	Cimicomorpha	Miroidea	Miridae	Mirinae	Stenodemini	Mimoceps		insignis		Uhler	T	T	T	T	T	T						NA	T	T	T	NA	Mimoceps insignis	accepted name	6	2	2	0.46	NA	0.46	0.46	No	1	1	2	0	0	0	0
Hemiptera	Heteroptera	Cimicomorpha	Miroidea	Miridae	Mirinae	Stenodemini	Teratocoris		saundersi		Douglas & Scott	T		T	T		T				T	T	TRUE	T	T	T	NA	Teratocoris saundersi	accepted name	10	7	NA	NA	NA	NA	NA	No	1	1	0	0	7	0	0
Hemiptera	Heteroptera	Cimicomorpha	Miroidea	Miridae	Mirinae	Stenodemini	Trigonotylus		americanus		Carvalho	T	T	T	T								NA		T	T	NA	Trigonotylus americanus	accepted name	24	2	1	NA	NA	NA	NA	No	1	2	1	0	1	0	0
Hemiptera	Heteroptera	Cimicomorpha	Miroidea	Miridae	Mirinae	Stenodemini	Trigonotylus		tarsalis		(Reuter)		T	T	T	T	T	T	T	T	T		NA				NA	Trigonotylus tarsalis	accepted name	9	2	2	0.77	NA	0.77	0.77	No	1	1	2	0	0	0	0
Hemiptera	Heteroptera	Cimicomorpha	Miroidea	Miridae	Orthotylinae	Halticini	Orthocephalus		saltator		(Hahn)					I	I	I	I	I	I		NA				NA	Orthocephalus saltator	accepted name	3	2	2	0	NA	0	0	No	1	1	2	0	0	0	0
Hemiptera	Heteroptera	Cimicomorpha	Miroidea	Miridae	Orthotylinae	Orthotylini	Heterotoma		planicornis		(Pallas)	I								I			NA				NA	Heterotoma planicornis	accepted name	5	2	2	0	NA	0	0	No	1	1	2	0	0	0	0
Hemiptera	Heteroptera	Cimicomorpha	Miroidea	Miridae	Orthotylinae	Orthotylini	Lopidea		taurina		Van Duzee	T											NA				NA	Lopidea taurina	accepted name	2	2	2	0.46	NA	0.46	0.46	No	1	1	2	0	0	0	0
Hemiptera	Heteroptera	Cimicomorpha	Miroidea	Miridae	Orthotylinae	Orthotylini	Malacocoris		chlorizans		(Panzer)	I											NA				NA	Malacocoris chlorizans	accepted name	12	12	12	0.23	0.03	1.06	0	No	1	1	12	0	0	0	0
Hemiptera	Heteroptera	Cimicomorpha	Miroidea	Miridae	Orthotylinae	Orthotylini	Melanotrichus		vestitus		(Uhler)	T	T										NA				NA	Melanotrichus vestitus	accepted name	3	1	NA	NA	NA	NA	NA	No	1	1	0	1	0	0	0
Hemiptera	Heteroptera	Cimicomorpha	Miroidea	Miridae	Orthotylinae	Orthotylini	Orthotylus	Orthotylus	dorsalis		(Provancher)	T	T	T	T	T	T		T	T	F		NA				NA	Orthotylus dorsalis	accepted name	5	4	NA	NA	NA	NA	NA	Yes	4	1	0	0	4	0	0
Hemiptera	Heteroptera	Cimicomorpha	Miroidea	Miridae	Orthotylinae	Orthotylini	Schaffneria		davisi		(Knight)				T	T							NA				NA	Schaffneria davisi	accepted name	4	2	2	0	NA	0	0	No	1	1	2	0	0	0	0
Hemiptera	Heteroptera	Cimicomorpha	Miroidea	Miridae	Orthotylinae	Orthotylini	Slaterocoris		ambrosiae		(Knight)					T							NA				NA	Slaterocoris ambrosiae	accepted name	6	2	2	0	NA	0	0	No	1	1	2	0	0	0	0
Hemiptera	Heteroptera	Cimicomorpha	Miroidea	Miridae	Orthotylinae	Orthotylini	Slaterocoris		atritibialis		(Knight)	T	T	T	T	T	T		T	T			NA				NA	Slaterocoris atritibialis	accepted name	15	2	NA	NA	NA	NA	NA	Yes	3	1	0	0	2	0	0
Hemiptera	Heteroptera	Cimicomorpha	Miroidea	Miridae	Phylinae	Phylini	Phoenicocoris		minusculus		(Knight)					T	T						NA				NA	Phoenicocoris minusculus	accepted name	2	2	2	0.46	NA	0.46	0.46	No	1	1	2	0	0	0	0
Hemiptera	Heteroptera	Cimicomorpha	Miroidea	Miridae	Phylinae	Phylini	Phylus		coryli		(Linnaeus)	I											NA				NA	Phylus coryli	accepted name	3	3	3	0	0	0	0	No	1	1	3	0	0	0	0
Hemiptera	Heteroptera	Cimicomorpha	Miroidea	Miridae	Phylinae	Phylini	Plagiognathus		arbustorum		(Fabricius)	I									I		NA				NA	Plagiognathus arbustorum	accepted name	2	2	NA	NA	NA	NA	NA	No	1	1	0	0	2	0	0
Hemiptera	Heteroptera	Cimicomorpha	Miroidea	Miridae	Phylinae	Phylini	Plagiognathus		moerens		(Reuter)	T	T										NA				NA	Plagiognathus moerens	accepted name	3	3	3	0.14	0.07	0.22	0	No	1	1	3	0	0	0	0
Hemiptera	Heteroptera	Cimicomorpha	Miroidea	Miridae	Bryocorinae	Dicyphini	Tupiocoris		agilis		(Uhler)	T											NA				NA	Tupiocoris agilis	accepted name	10	8	NA	0.58	0.1	1.09	0	No	1	1	0	0	8	0	0
Hemiptera	Heteroptera	Cimicomorpha	Miroidea	Miridae	Mirinae	Mirini	Phytocoris		sulcatus		Knight					T	T						NA				NA	Phytocoris sulcatus	accepted name	8	7	6	0.85	0.19	1.6	0	No	1	2	6	0	0	0	0
Hemiptera	Heteroptera	Cimicomorpha	Miroidea	Miridae	Phylinae	Pilophorini	Pilophorus		amoenus		Uhler				T	T	T		T				NA				NA	Pilophorus amoenus	accepted name	3	3	3	0.31	0.09	0.46	0.15	No	1	1	3	0	0	0	0
Hemiptera	Heteroptera	Cimicomorpha	Miroidea	Miridae	Mirinae	Mirini	Metriorrhynchomiris		dislocatus		(Say)		T	T	T	T	T						NA				NA	Metriorrhynchomiris dislocatus	accepted name	10	5	5	0.87	0.15	1.59	0	No	1	1	5	0	0	0	0
Hemiptera	Heteroptera	Cimicomorpha	Miroidea	Miridae	Mirinae	Mirini	Adelphocoris		rapidus		(Say)	T	T	T	T	T	T	T	T	T			NA				NA	Adelphocoris rapidus	accepted name	16	14	13	0.49	0.03	0.78	0	No	1	1	13	0	0	0	0
Hemiptera	Heteroptera	Cimicomorpha	Miroidea	Miridae	Mirinae	Stenodemini	Stenodema	Stenodema	vicinum		(Provancher)	T	T	T	T	T	T	T	T	T	T	T	NA				NA	Stenodema vicinum	accepted name	16	7	NA	NA	NA	NA	NA	Yes	2	1	0	0	7	0	0
Hemiptera	Heteroptera	Cimicomorpha	Miroidea	Miridae	Mirinae	Restheniini	Prepops		bivittis		(St�l)	T	T	T	T	T					T		NA	T	T		NA	Prepops bivittis	accepted name	6	6	NA	NA	NA	NA	NA	No	1	1	0	0	6	0	0
Hemiptera	Heteroptera	Cimicomorpha	Miroidea	Miridae	Mirinae	Stenodemini	Stenodema	Brachystira	trispinosum		Reuter	T	T	T	T	T	T	T	T	T	T	T	NA	T	T	T	NA	Stenodema trispinosum	Not on COL	15	6	NA	0	NA	0	0	No	1	2	0	0	4	0	0
Hemiptera	Heteroptera	Cimicomorpha	Miroidea	Miridae	Phylinae	Phylini	Plagiognathus		chrysanthemi		(Wolff)	I			I	I	I	I	I	I	I		NA				NA	Plagiognathus chrysanthemi	accepted name	27	16	1	0.46	0.05	1.24	0	No	1	2	1	0	0	15	0
Hemiptera	Heteroptera	Cimicomorpha	Miroidea	Miridae	Mirinae	Mirini	Phytocoris		neglectus		Knight	T	T	T	T	T	T	T	T	T			NA				NA	Phytocoris neglectus	accepted name	56	48	35	1.04	0.02	2.56	0	No	1	3	35	0	0	0	10
Hemiptera	Heteroptera	Cimicomorpha	Miroidea	Miridae	Bryocorinae	Dicyphini	Dicyphus		pallicornis		(Fieber)	T											NA				NA	Dicyphus pallicornis	accepted name	4	3	3	0	0	0	0	No	1	1	3	0	0	0	0
Hemiptera	Heteroptera	Cimicomorpha	Miroidea	Miridae	Bryocorinae	Dicyphini	Tupiocoris		californicus		(St�l)	T											NA				NA	Tupiocoris californicus	Not on COL	4	3	3	0.25	0.12	0.37	0	No	1	1	3	0	0	0	0
Hemiptera	Heteroptera	Cimicomorpha	Miroidea	Miridae	Mirinae	Mirini	Agnocoris		utahensis		Moore	T	T	T	T	T							NA				NA	Agnocoris utahensis	accepted name	3	3	NA	NA	NA	NA	NA	Yes	2	1	0	0	3	0	0
Hemiptera	Heteroptera	Cimicomorpha	Miroidea	Miridae	Mirinae	Mirini	Dichrooscytus		rainieri		Knight	T											NA				NA	Dichrooscytus rainieri	accepted name	5	4	4	1.25	0.22	1.59	0.18	No	1	1	4	0	0	0	0
Hemiptera	Heteroptera	Cimicomorpha	Miroidea	Miridae	Mirinae	Mirini	Henrylygus		ultranubilus		(Knight)	T	T				T						NA				NA	Henrylygus ultranubilus	accepted name	6	3	NA	NA	NA	NA	NA	Yes	2	1	0	0	3	0	0
Hemiptera	Heteroptera	Cimicomorpha	Miroidea	Miridae	Mirinae	Mirini	Neolygus		inconspicuus		(Knight)					T	T						NA				NA	Neolygus inconspicuus	Not on COL	6	5	NA	NA	NA	NA	NA	No	1	2	0	0	5	0	0
Hemiptera	Heteroptera	Cimicomorpha	Miroidea	Miridae	Mirinae	Mirini	Neolygus		quercalbae		(Knight)				T	T	T			T			NA				NA	Neolygus quercalbae	Not on COL	3	3	NA	NA	NA	NA	NA	Yes	2	1	0	0	0	3	0
Hemiptera	Heteroptera	Cimicomorpha	Miroidea	Miridae	Mirinae	Mirini	Neolygus		tiliae		(Knight)					T	T						NA				NA	Neolygus tiliae	Not on COL	8	4	3	0.1	0.05	0.15	0	No	1	1	3	0	0	0	0
Hemiptera	Heteroptera	Cimicomorpha	Miroidea	Miridae	Mirinae	Mirini	Lygus		atriflavus		Knight	T											NA				NA	Lygus atriflavus	accepted name	15	3	NA	NA	NA	NA	NA	Yes	24	1	0	0	0	0	3
Hemiptera	Heteroptera	Cimicomorpha	Miroidea	Miridae	Mirinae	Mirini	Phytocoris		crawfordi		Knight					T	T	T	T	T			NA				NA	Phytocoris crawfordi	accepted name	4	3	NA	NA	NA	NA	NA	Yes	3	1	0	0	3	0	0
Hemiptera	Heteroptera	Cimicomorpha	Miroidea	Miridae	Mirinae	Mirini	Phytocoris		eurekae		Bliven	T											NA				NA	Phytocoris eurekae	accepted name	12	11	11	0.07	0.01	0.39	0	No	1	1	11	0	0	0	0
Hemiptera	Heteroptera	Cimicomorpha	Miroidea	Miridae	Mirinae	Mirini	Phytocoris		tiliae		(Fabricius)	I								I			NA				NA	Phytocoris tiliae	accepted name	3	3	NA	NA	NA	NA	NA	No	1	1	0	0	3	0	0
Hemiptera	Heteroptera	Cimicomorpha	Miroidea	Miridae	Mirinae	Mirini	Pinalitus		approximatus		(St�l)	T	T	T	T	T	T	T	T	T	T	T	NA	T	T	T	NA	Pinalitus approximatus	accepted name	8	4	NA	NA	NA	NA	NA	Yes	2	1	0	0	4	0	0
Hemiptera	Heteroptera	Cimicomorpha	Miroidea	Miridae	Orthotylinae	Halticini	Labops		burmeisteri		St�l	T	T			T	T		T				NA	T	T	T	NA	Labops burmeisteri	accepted name	3	3	3	0	0	0	0	No	1	1	3	0	0	0	0
Hemiptera	Heteroptera	Cimicomorpha	Miroidea	Miridae	Orthotylinae	Orthotylini	Ilnacora		malina		(Uhler)					T	T		T	T			NA				NA	Ilnacora malina	accepted name	3	3	3	0.11	0.05	0.16	0	No	1	1	3	0	0	0	0
Hemiptera	Heteroptera	Cimicomorpha	Miroidea	Miridae	Orthotylinae	Orthotylini	Labopidea		lenensis		(Lindberg)	T	T	T	T								NA				NA	Labopidea lenensis	accepted name	16	12	10	0.59	0.06	1.29	0	No	1	2	10	1	0	0	0
Hemiptera	Heteroptera	Cimicomorpha	Miroidea	Miridae	Orthotylinae	Orthotylini	Lopidea		ampla		Van Duzee	T											NA				NA	Lopidea ampla	accepted name	4	3	NA	NA	NA	NA	NA	Yes	2	1	0	0	3	0	0
[truncated: 1,945 more rows]
