# Supplementary material for: The Hemiptera (Insecta) of Canada: Constructing a Reference Library of DNA Barcodes
Source: PLoS One. 2015 Apr 29;10(4):e0125635. doi: 10.1371/journal.pone.0125635 (PMC4414572; doi:10.1371/journal.pone.0125635)
Supplement: S7 Table — It is possible these species represent either particularly divergent, or cryptic groups. (CSV) [file pone.0125635.s012.csv]

order	suborder	infraorder	superfam	family	subfamily	tribe	genus	subgenus	species	subspecies	author	bc	ab	sk	mb	on	pq	pe	nb	ns	nf	lb	nu	nt	yk	ak	gl	checklist_species	COL.Status	Public.on.BOLD	total.in.library	specimens.in.dist.analysis	mean	SE	max	min
Hemiptera	Archaeorrhyncha		Fulgoroidea	Issidae			Acanalonia		bivittata		(Say)					T							NA				NA	Acanalonia bivittata	accepted name	7	6	5	11.65	4.97	22.98	0.15
Hemiptera	Clypeorrhyncha		Membracoidea	Cicadellidae	Typhlocybinae		Erythroneura		vulnerata		Fitch				L	T	T						NA				NA	Erythroneura vulnerata	synonym	398	383	374	3.45	0.01	10.17	0
Hemiptera	Clypeorrhyncha		Membracoidea	Cicadellidae	Aphrodinae		Psammotettix		confinis		(Dahlbom)	T											NA	T	T	T	NA	Psammotettix confinis	accepted name	2	2	1	15.65	NA	15.65	15.65
Hemiptera	Clypeorrhyncha		Membracoidea	Cicadellidae	Coelidiinae		Coelidia		olitoria		(Say)					T	T						NA				NA	Coelidia olitoria	Not on COL	NA	NA	NA	3.34	0.12	10.77	0
Hemiptera	Clypeorrhyncha		Membracoidea	Cicadellidae	Aphrodinae		Norvellina		columbiana		(Ball)	T	T										NA				NA	Norvellina columbiana	accepted name	2	2	2	2.01	NA	2.01	2.01
Hemiptera	Clypeorrhyncha		Membracoidea	Cicadellidae	Aphrodinae		Graminella		fitchii		(Van Duzee)				T	T	L		T				NA				NA	Graminella fitchii	accepted name	3	3	3	11.66	5.59	17.61	0.5
Hemiptera	Clypeorrhyncha		Membracoidea	Cicadellidae	Aphrodinae		Platymetopius		twiningi		(Uhler)	T	T	T	T	T	T		T	T			NA				NA	Platymetopius twiningi	Not on COL	6	6	5	2.16	0.48	3.64	0.15
Hemiptera	Clypeorrhyncha		Membracoidea	Cicadellidae	Typhlocybinae		Dikrella		cruentata		(Gillette)					T	T						NA				NA	Dikrella cruentata	accepted name	7	6	5	2.07	0.56	3.46	0
Hemiptera	Clypeorrhyncha		Membracoidea	Cicadellidae	Typhlocybinae		Eupteryx		flavoscuta		Gillette					T	T	T		T			NA				NA	Eupteryx flavoscuta	accepted name	26	10	5	2.64	0.23	4.76	0
Hemiptera	Clypeorrhyncha		Membracoidea	Cicadellidae	Typhlocybinae		Dikraneura		mali		(Provancher)	L	L	T	T	T	T		T	T			NA			T	NA	Dikraneura mali	accepted name	8	8	8	4.09	1.25	16	0
Hemiptera	Clypeorrhyncha		Membracoidea	Cicadellidae	Typhlocybinae		Erythroneura		elegans		McAtee					T							NA				NA	Erythroneura elegans	accepted name	19	18	18	7.38	0.44	12.62	0
Hemiptera	Clypeorrhyncha		Membracoidea	Membracidae	Membracinae		Campylenchia		latipes		(Say)				T	T	T	T	T	T			NA				NA	Campylenchia latipes	accepted name	5	4	4	2.1	0.48	3.3	0
Hemiptera	Clypeorrhyncha		Membracoidea	Membracidae	Smiliinae		Telamona		reclivata		Fitch		T			T	T						NA				NA	Telamona reclivata	accepted name	9	2	2	4.12	NA	4.12	4.12
Hemiptera	Heteroptera	Cimicomorpha	Cimicoidea	Anthocoridae		Anthocorini	Anthocoris		tomentosus		P�ricart	T	T		T								NA	T	T	T	NA	Anthocoris tomentosus	accepted name	16	4	4	7.12	2.17	10.73	0.17
Hemiptera	Heteroptera	Pentatomomorpha	Coreoidea	Coreidae	Coreinae	Chelinideini	Chelinidea		vittigera		Uhler		T	T			@						NA				NA	Chelinidea vittigera	Not on COL	11	7	6	4.04	0.92	8.8	0.46
Hemiptera	Heteroptera	Pentatomomorpha	Coreoidea	Coreidae	Pseudophloeinae		Coriomeris		humilis		(Uhler)	T	T	T	T	T	T						NA	T	T	T	NA	Coriomeris humilis	accepted name	11	4	3	4.39	1.86	6.33	0.66
Hemiptera	Heteroptera	Pentatomomorpha	Coreoidea	Coreidae	Coreinae	Acanthocerini	Euthochtha		galeator		(Fabricius)					T							NA				NA	Euthochtha galeator	accepted name	6	3	2	2.53	1.04	3.65	0.46
Hemiptera	Heteroptera	Pentatomomorpha	Lygaeoidea	Rhyparochromidae	Rhyparochrominae	Gonianotini	Emblethis		vicarius		Horv�th	T	T	T	T	T	T						NA	T	T	T	NA	Emblethis vicarius	accepted name	19	7	7	4.16	0.98	8.94	0
Hemiptera	Heteroptera	Cimicomorpha	Miroidea	Miridae	Orthotylinae	Orthotylini	Melanotrichus		albocostatus		(Van Duzee)	T	T	T	T								NA		T		NA	Melanotrichus albocostatus	accepted name	8	6	6	5.08	1.15	9.8	0
Hemiptera	Heteroptera	Cimicomorpha	Miroidea	Miridae	Orthotylinae	Orthotylini	Mecomma		gilvipes		(St�l)	T	T	T	T	T	T	T	T	T	T	T	NA	T	T	T	NA	Mecomma gilvipes	accepted name	33	22	22	2.6	0.12	4.3	0
Hemiptera	Heteroptera	Cimicomorpha	Miroidea	Miridae	Isometopinae	Isometopini	Corticoris		signatus		(Heidemann)					T							NA				NA	Corticoris signatus	accepted name	3	2	2	2.35	NA	2.35	2.35
Hemiptera	Heteroptera	Pentatomomorpha	Pentatomoidea	Pentatomidae	Pentatominae	Pentatomini	Banasa		dimidiata		(Say)	T	T	T	T	T	T	T	T	T			NA				NA	Banasa dimidiata	Not on COL	26	21	21	4.79	0.24	8.81	0
Hemiptera	Heteroptera	Cimicomorpha	Reduvioidea	Reduviidae	Harpactorinae		Arilus		cristatus		(Linnaeus)					T							NA				NA	Arilus cristatus	accepted name	6	4	4	2.19	0.21	2.66	1.4
Hemiptera	Heteroptera	Cimicomorpha	Reduvioidea	Reduviidae	Harpactorinae		Sinea		diadema		(Fabricius)	T	T	T	T	T	T		T	T			NA	T			NA	Sinea diadema	accepted name	22	9	9	3.5	0.45	6.97	0.15
Hemiptera	Heteroptera	Leptopodomorpha	Saldoidea	Saldidae	Saldinae	Saldoidini	Saldula		laticollis		(Reuter)	T	T	T	T						T		NA			T	NA	Saldula laticollis	accepted name	14	8	7	3.06	0.57	5.61	0
Hemiptera	Sternorrhyncha	Aphidodea	Aphidoidea	Aphididae	Eriosomatinae	Pemphigini	Mordwilkoja		vagabunda		(Walsh)	T	T	T	T	T	T		T	T	T		NA				NA	Mordwilkoja vagabunda	accepted name	7	7	7	2.25	0.39	3.95	0
Hemiptera	Sternorrhyncha	Coccodea	Coccoidea	Diaspididae			Chionaspis		pinifoliae		(Fitch)	T	L	T		T	T						NA				NA	Chionaspis pinifoliae	accepted name	86	44	28	8.34	0.35	24.24	0
