# Supplementary material for: The Hemiptera (Insecta) of Canada: Constructing a Reference Library of DNA Barcodes
Source: PLoS One. 2015 Apr 29;10(4):e0125635. doi: 10.1371/journal.pone.0125635 (PMC4414572; doi:10.1371/journal.pone.0125635)
Supplement: S8 Table — (CSV) [file pone.0125635.s013.csv]

Identifier	num.of.specimens
Eric Maw	1244
Rodger A. Gwiazdowski	1066
Andy Hamilton	269
M. D. Schwartz	262
Michael D. Schwartz	226
Keith S. Pike	156
G. G. E. Scudder	94
T. J. Henry	55
Cho Kai Chan	33
James N. Zahniser	20
Jeff H. T. Strohm	15
R. T. Schuh	6
A. Equihua-martinez	2
Andy Jensen	2
Charles Bartlett	2
Hilary M. Lyttle	2
Robert Foottit	2
L. A. Kelton	1
