# Supplementary material for: The Hemiptera (Insecta) of Canada: Constructing a Reference Library of DNA Barcodes
Source: PLoS One. 2015 Apr 29;10(4):e0125635. doi: 10.1371/journal.pone.0125635 (PMC4414572; doi:10.1371/journal.pone.0125635)
Supplement: S9 Table — (CSV) [file pone.0125635.s014.csv]

Identifier	num.of.specimens
Rodger A. Gwiazdowski	1833
Eric Maw	1281
G. G. E. Scudder	735
Andy Hamilton	476
M. D. Schwartz	300
Michael D. Schwartz	258
Keith S. Pike	157
T. J. Henry	77
Anne H. Mckee	47
Nathan Havill	44
Cho Kai Chan	33
Jeff H. T. Strohm	32
Rob Roughley	21
Charles Bartlett	20
James N. Zahniser	20
C. R. Bartlett	11
David Rider	11
M. C. Lariviere	9
P. P. Tinerella	8
Leland M. Humble	6
M. J. Rothschild	6
R. T. Schuh	6
Robert Foottit	5
Syd Cannings	5
D. B. Thomas	3
L. A. Kelton	3
A. Equihua-martinez	2
A. Jansson	2
Andy Jensen	2
D. A. Rider	2
D. D. Kopp	2
D. E. Leonard	2
Hilary M. Lyttle	2
Andrew M. R. Bennett	1
D. Punzalan	1
J. F. Roch	1
R. C. Froeschner	1
S. M. Paiero	1
